# Supplementary material for: Identification of a novel anthocyanin synthesis pathway in the fungus Aspergillus sydowii H-1
Source: BMC Genomics. 2020 Jan 8;21:29. doi: 10.1186/s12864-019-6442-2 (PMC6950803; doi:10.1186/s12864-019-6442-2)
Supplement: Supplementary file 1 — Additional file 1: Table S1. Raw data of the time course of biomass, sugar consumption and crude pigment content [file 12864_2019_6442_MOESM1_ESM.xlsx]

## Sheet: Sheet1
Times (day)	Reducing sugar concentration (g/L)			Biomass (g/L)			OD (520nm)
1	4.5949	4.6132	4.5585	0.145	0.14	0.12	0	0	0
2	4.5493	4.3579	4.4308	0.62	0.615	0.6	0	0	0
3	3.2866	3.2228	3.1362	1.4	1.43	1.49	0.082	0.08	0.082
4	2.416	2.539	2.5117	1.815	1.525	1.745	0.236	0.235	0.235
5	0.48	0.65	0.392	2.2	2.1	2.3	0.715	0.772	0.733
6	0.034	0.0474	0.0383	2.695	2.845	2.605	0.841	0.899	0.811
7	0.01004	0.03	0.045	3.62	3.525	3.65	1.109	1.011	0.976
8	0	0	0	3.68	3.705	3.635	1.217	1.258	1.213
9	0	0	0	3.625	3.66	3.63	1.254	1.2	1.203
10	0	0	0	3.34	3.415	3.355	1.23	1.242	1.23
11	0	0	0	3.055	3.165	3.12	1.216	1.231	1.238
