# Supplementary material for: Identification of a novel anthocyanin synthesis pathway in the fungus Aspergillus sydowii H-1
Source: BMC Genomics. 2020 Jan 8;21:29. doi: 10.1186/s12864-019-6442-2 (PMC6950803; doi:10.1186/s12864-019-6442-2)
Supplement: Supplementary file 2 — Additional file 2: Table S2. Metabolome data used in this study. Lists of compounds include ion mode, Rt (min), molecular weight (Da), compounds, class, MEAN value at G2 and G8, VIP, P-value, and fold change [file 12864_2019_6442_MOESM2_ESM.xlsx]

## Sheet: raw data
id	Ion mode	Q1 (Da)	Q3 (Da)	Rt (min)	Molecular Weight (Da)	Ionization model	KEGG ID	MS2 name	Class	VIP	P-VALUE	Q-VALUE	FOLD CHANGE	G2-1	G2-2	G2-3	G2 SD	G8-1	G8-2	G8-3	G8 SD	QC01	QC02	QC03	QC SD
1	Positive	725.2	331.1	4.5	724.2	[M+H]+	-	Tricin O-rhamnosyl-O-malonylhexoside	Flavone	1.05814	0.000189015	0.000167153	7.12802e-06	0.0121773	0.0116781	0.0121695	0.000285989	8.30799e-08	8.60814e-08	8.76256e-08	2.31142e-09	0.00142404	0.00137297	0.000961264	0.00025373
2	Positive	551.1	181.1	4.63	550.1	[M+H]+	-	Quercetin-3-(6''-malonyl)-Glucoside	Flavonol	1.05812	0.00151631	0.000251546	1.25728e-06	0.0658864	0.0733626	0.0649904	0.00459692	8.30799e-08	8.60814e-08	8.76256e-08	2.31142e-09	0.00404652	0.00426845	0.004424	0.000189708
3	Positive	551	303.1	4.56	550	[M+H]+	-	Tricetin O-malonylhexoside	Flavone	1.05568	0.00533363	0.000528213	0.017199	0.0356143	0.0446437	0.0446647	0.00521921	0.000674794	0.000559529	0.000914227	0.000180935	0.00331335	0.00326251	0.00274452	0.00031477
4	Positive	729.2	331	5.19	728.21	[M+H]+	-	Tricin O-glyceryl-hexosyl-O-hexoside	Flavone	1.05814	0.000540001	0.000206068	6.72175e-07	0.122321	0.13257	0.127133	0.00512747	8.30799e-08	8.60814e-08	8.76256e-08	2.31142e-09	0.0122524	0.0123296	0.0111829	0.00064092
5	Positive	611.2	473.1	3.08	610.2	[M+H]+	-	di-C,C-hexosyl-luteolin	Flavone	1.0581	0.00084738	0.000215886	1.87019e-06	0.0482162	0.0454603	0.043629	0.0023091	8.30799e-08	8.60814e-08	8.76256e-08	2.31142e-09	0.00187522	0.00193032	0.00180237	6.41803e-05
6	Negative	313.1	298.1	7.22	314.08	[M-H]-	-	Velutin	Flavone	1.05725	0.0237682	0.00159736	13219.9	1.2328e-06	1.22498e-06	1.16517e-06	3.69982e-08	0.0158775	0.0116688	0.0203486	0.00434055	0.0132675	0.0138657	0.014337	0.000536006
7	Positive	477.2	315	5.3	476.2	[M+H]+	-	O-methylChrysoeriol 7-O-hexoside	Flavone	1.05726	0.00966645	0.000745347	372.756	1.2328e-06	1.22498e-06	1.16517e-06	3.69982e-08	0.000444939	0.000375889	0.000529648	7.70122e-05	0.000390553	0.000251485	0.000337261	7.01633e-05
8	Positive	625.2	607.1	3.37	624.2	[M+H]+	-	C-hexosyl-chrysoeriol O-hexoside	Flavone	1.04872	0.00760856	0.000652976	0.0810004	0.0625989	0.0466853	0.0532093	0.00799971	0.00323089	0.00541357	0.00451758	0.00109715	0.00582305	0.00577737	0.00477901	0.00059003
9	Positive	285.3	230.2	6.84	284.3	[M+H]+	-	5-Deoxyquercetin (Fisetin)	Flavonol	1.05812	0.00118627	0.000233126	208.942	1.2328e-06	1.22498e-06	1.16517e-06	3.69982e-08	0.000268625	0.000239115	0.000249246	1.49946e-05	0.000248149	0.000258282	0.000248508	5.74944e-06
10	Positive	653.3	344.9	4.76	652.3	[M+H]+	-	3’,4’,5’-Tricetin O-rutinoside	Flavone	1.05816	0.0003962	0.000197099	4.58354e-06	0.0179441	0.0189191	0.0191605	0.000644015	8.30799e-08	8.60814e-08	8.76256e-08	2.31142e-09	0.00146634	0.00171282	0.00155659	0.000124704
11	Positive	595.1	301.4	4.12	594.1	[M+H]+	-	Chrysoeriol O-hexosyl-O-pentoside	Flavone	1.05816	0.00134976	0.00024303	6.07031e-06	0.0131225	0.0142914	0.0148882	0.000898188	8.30799e-08	8.60814e-08	8.76256e-08	2.31142e-09	0.00142404	0.00149532	0.00146101	3.56487e-05
12	Positive	757.1	577.2	2.68	756.1	[M+H]+	-	Apigenin 6-C-hexosyl-8-C-hexosyl-O-hexoside	Flavone	1.05804	0.00443044	0.000467403	431.765	1.2328e-06	1.22498e-06	1.16517e-06	3.69982e-08	0.000507711	0.000587267	0.000469284	6.01745e-05	0.000575255	0.00043908	0.000401437	9.14452e-05
13	Positive	729.1	579	2.82	728.1	[M+H]+	-	C-hexosyl-apigenin O-hexosyl-O-pentoside	Flavone	1.05812	0.00119305	0.000233573	9.37731e-06	0.00882138	0.00975899	0.00880348	0.000546572	8.30799e-08	8.60814e-08	8.76256e-08	2.31142e-09	0.00125062	0.00120033	0.00101315	0.000125137
14	Positive	611.2	473.1	3.09	610.2	[M+H]+	-	C-hexosyl-luteolin O-hexoside	Flavone	1.05808	0.00219941	0.000302505	1.90902e-06	0.0490381	0.0430103	0.0424638	0.00364814	8.30799e-08	8.60814e-08	8.76256e-08	2.31142e-09	0.00139161	0.0019711	0.00189795	0.00031558
15	Positive	611.1	431.3	3.09	610.1	[M+H]+	-	6-C-hexosyl-luteolin O-hexoside	Flavone	1.05814	0.00283197	0.000345589	7.48515e-06	0.0102596	0.0123042	0.0117423	0.00105627	8.30799e-08	8.60814e-08	8.76256e-08	2.31142e-09	0.000623193	0.000420049	0.000426015	0.000115602
16	Positive	949.1	931.8	3.2	948.1	[M+H]+	-	C-hexosyl-luteolin O-feruloyl-hexosyl-hexoside	Flavone	0.898555	0.0368963	0.00232506	0.00961299	0.025067	0.0232746	0.0418165	0.0102271	8.30799e-08	8.60814e-08	0.000866519	0.000500236	0.00293267	0.00239251	0.00222565	0.00036957
17	Positive	581.1	419.1	3.46	580.1	[M+H]+	-	8-C-hexosyl-luteolin O-pentoside	Flavone	1.05809	0.014728	0.00106024	1.63413e-06	0.0445178	0.0475019	0.0651199	0.0111336	8.30799e-08	8.60814e-08	8.76256e-08	2.31142e-09	0.00335565	0.0035208	0.00327703	0.000124413
18	Positive	565.1	433.3	3.6	564.1	[M+H]+	-	C-hexosyl-apigenin O-pentoside	Flavone	1.05643	0.0413052	0.00255386	5499.01	1.2328e-06	1.22498e-06	1.16517e-06	3.69982e-08	0.00485556	0.00568137	0.00938567	0.00241266	0.00583714	0.00553268	0.00524326	0.000296976
19	Positive	403.1	367	4.32	402.1	[M+H]+	-	Apigenin 8-C-pentoside	Flavone	1.05801	0.0044425	0.000468197	7.13954e-06	0.0124787	0.0130664	0.0104218	0.00138868	8.30799e-08	8.60814e-08	8.76256e-08	2.31142e-09	0.00120691	0.00124383	0.000737333	0.000282373
20	Positive	463.1	313.2	3.89	462.1	[M+H]+	-	Chrysoeriol 8-C-hexoside	Flavone	1.05811	0.000713194	0.000212539	4.94464e-06	0.0182181	0.0170136	0.0167007	0.000801146	8.30799e-08	8.60814e-08	8.76256e-08	2.31142e-09	0.00284808	0.00259642	0.00251239	0.000174678
21	Positive	527.1	347.7	5.44	526.1	[M+H]+	-	Tricin 7-O-β-guaiacylglycerol	Flavone	1.05779	0.00424291	0.000454849	520.242	1.2328e-06	1.22498e-06	1.16517e-06	3.69982e-08	0.000659101	0.000547095	0.000678611	7.09722e-05	0.000530137	0.000588612	0.000679985	7.55234e-05
22	Positive	527.1	331	5.84	526.1	[M+H]+	-	Tricin 4'-O-β-guaiacylglycerol	Flavone	1.05727	0.0276793	0.00181938	2.67731e-05	0.00402715	0.00338911	0.00217498	0.000940901	8.30799e-08	8.60814e-08	8.76256e-08	2.31142e-09	0.000342615	0.000270517	0.000219834	6.17008e-05
23	Positive	577.1	425.3	2.92	576.1	[M+H]+	-	Procyanidin A3	Proanthocyanidins	1.05809	0.00260204	0.000329145	7.57813e-06	0.0109856	0.0124131	0.0104865	0.000999891	8.30799e-08	8.60814e-08	8.76256e-08	2.31142e-09	0.00045823	0.000474424	0.000563923	5.6926e-05
24	Positive	851.6	331	4.04	850.6	[M+H]+	-	Tricin 4'-O-(β-guaiacylglyceryl) ether 5-O-hexosyl-O-hexoside	Flavone	1.05807	0.00353908	0.000403879	1.15199e-06	0.0828717	0.0680543	0.0719814	0.00767651	8.30799e-08	8.60814e-08	8.76256e-08	2.31142e-09	0.0046246	0.00403736	0.00443765	0.000300009
25	Negative	329	314	5.73	330	[M-H]-	-	Tricin	Flavone	0.134692	0.784352	0.0427904	1.0384	0.00350664	0.00279023	0.0027964	0.000411848	0.00308319	0.00263027	0.00372895	0.000552158	0.00492068	0.00520643	0.0049019	0.000170655
26	Negative	547.1	503.1	3	548.1	[M-H]-	-	Peonidin O-malonylhexoside	Anthocyanins	1.05804	0.000932419	0.000217546	1816.2	1.2328e-06	1.22498e-06	1.16517e-06	3.69982e-08	0.002197	0.00207552	0.00230747	0.000116021	0.00406062	0.0035072	0.00385052	0.00027937
27	Negative	619.1	285.2	3.26	620.1	[M-H]-	-	Cyanidin O-diacetyl-hexoside-O-glyceric acid	Anthocyanins	1.05811	0.000696575	0.000212043	1.03141e-05	0.00838305	0.00862929	0.00788429	0.000379565	8.30799e-08	8.60814e-08	8.76256e-08	2.31142e-09	0.00044695	0.000390142	0.000367301	4.10141e-05
28	Negative	623.1	239.1	2.48	624.1	[M-H]-	-	Chrysoeriol C-hexosyl-O-hexoside	Flavone	0.0244911	0.42703	0.0237598	82.0921	1.2328e-06	1.22498e-06	1.16517e-06	3.69982e-08	0.000297242	8.60814e-08	8.76256e-08	0.000171562	0.000444131	0.000368392	0.000360474	4.61835e-05
29	Negative	739.1	269.2	3.79	740.1	[M-H]-	-	Apigenin O-hexosyl-O-rutinoside	Flavone	1.0581	0.000745607	0.000213447	7.21971e-06	0.0124239	0.0118415	0.0113021	0.000561031	8.30799e-08	8.60814e-08	8.76256e-08	2.31142e-09	0.000551286	0.000523361	0.000619906	4.96811e-05
30	Negative	403.1	313.1	5.23	404.1	[M-H]-	-	Tricin O-glycerol	Flavone	1.05809	0.00223982	0.000305387	42.8256	1.2328e-06	1.22498e-06	1.16517e-06	3.69982e-08	5.41866e-05	5.404e-05	4.69284e-05	4.14887e-06	4.25801e-05	4.93455e-05	5.8577e-05	8.03005e-06
31	Negative	491.1	329.1	4	492.1	[M-H]-	-	Tricin 5-O-hexoside	Flavone	1.05798	0.00761254	0.000653165	8.07841e-06	0.0103418	0.0123178	0.00912714	0.00161042	8.30799e-08	8.60814e-08	8.76256e-08	2.31142e-09	0.000273528	0.000289548	0.000334531	3.16265e-05
32	Negative	491.1	315.1	4.3	492.1	[M-H]-	-	Tricin 7-O-hexoside	Flavone	0.702359	0.00224257	0.000305581	0.100233	0.00124924	0.00104804	0.000820795	0.000214354	8.30799e-08	0.000167381	0.000145069	9.08361e-05	0.000121255	0.000114868	0.000100359	1.07076e-05
33	Negative	561.1	289.2	3.61	562.1	[M-H]-	-	Epicatechin-epiafzelechin	Polyphenol	1.05785	0.00804686	0.000673285	3.29088e-05	0.00289023	0.00277662	0.00213614	0.000406568	8.30799e-08	8.60814e-08	8.76256e-08	2.31142e-09	0.000246739	0.000231095	0.000170679	4.01663e-05
34	Negative	329.1	229.1	5.91	330.1	[M-H]-	-	Di-O-methylquercetin	Flavonol	0.86964	0.00391669	0.000432016	0.313645	0.00832826	0.00770375	0.00728876	0.000523256	0.000795721	0.00296503	0.0035537	0.00145252	0.00215721	0.00216141	0.00230758	8.56287e-05
35	Negative	299.1	223.1	6.78	300.1	[M-H]-	-	4'-Hydroxy-5,7-dimethoxyflavanone	Flavanone	0.27383	0.228273	0.0128431	7.53489	0.00331487	0.00398798	0.00486781	0.000778759	0.0399707	0.0513619	0.000371922	0.0267638	0.0294677	0.028547	0.0282644	0.000629215
36	Positive	287.1	153	5	286.1	[M+H]+	C01514	Luteolin	Flavone	1.05796	0.00801522	0.000671853	712.526	1.2328e-06	1.22498e-06	1.16517e-06	3.69982e-08	0.000838184	0.00100428	0.000738976	0.000134052	0.000558336	0.00054919	0.000539345	9.49727e-06
37	Negative	447.3	284.7	2.61	448.3	[M-H]-	C08604	Cyanidin 3-O-glucoside (Kuromanin)	Anthocyanins	1.05804	0.000340937	0.000192012	263.059	1.2328e-06	1.22498e-06	1.16517e-06	3.69982e-08	0.000306473	0.000320414	0.000326162	1.01248e-05	0.000528727	0.000490736	0.000454689	3.70234e-05
38	Negative	289.1	245	3	290.08	[M-H]-	C06562	Catechin	Polyphenol	1.05778	0.00634915	0.000588348	10493.3	1.2328e-06	1.22498e-06	1.16517e-06	3.69982e-08	0.0111696	0.0122427	0.0146043	0.00175713	0.0115756	0.0110789	0.0107733	0.00040494
39	Positive	579.2	271	4.01	578.16	[M+H]+	C12627	Apigenin 7-O-neohesperidoside (Rhoifolin)	Flavone	0.626016	0.200246	0.0114046	0.0171253	1.2328e-06	0.00597517	0.00847982	0.00435599	0.000247394	8.60814e-08	8.76256e-08	0.000142783	0.000548466	0.000545112	0.000532518	8.40812e-06
40	Positive	301.1	286	5.77	300.06	[M+H]+	C04293	Chrysoeriol	Flavone	1.05792	0.00742286	0.000644053	155133	1.2328e-06	1.22498e-06	1.16517e-06	3.69982e-08	0.19293	0.156859	0.212249	0.0281136	0.173422	0.178079	0.181602	0.00410302
41	Positive	579.2	271	4.01	578.16	[M+H]+	-	Apigenin 7-rutinoside (Isorhoifolin)	Flavone	0.374782	0.224946	0.0126742	0.0351248	1.2328e-06	0.00657405	0.0117423	0.00588451	0.000301857	0.000341456	8.76256e-08	0.000186711	0.000493478	0.000558705	0.000438303	6.02708e-05
42	Positive	275.1	169	5.56	274.08	[M+H]+	C00774	Phloretin	Flavanone	1.057	0.0213704	0.00146089	1779.74	1.2328e-06	1.22498e-06	1.16517e-06	3.69982e-08	0.00248317	0.00151121	0.00245352	0.0005528	0.00133803	0.00124111	0.00130262	4.90407e-05
43	Positive	493	331	2.94	493	Protonated	-	Malvidin 3-O-galactoside	Anthocyanins	1.05814	0.000448093	0.000200901	6147.49	1.2328e-06	1.22498e-06	1.16517e-06	3.69982e-08	0.00769874	0.00715432	0.00741896	0.000272244	0.00389143	0.00410533	0.00357743	0.000265527
44	Positive	493.2	331	2.92	493.2	Protonated	C12140	Malvidin 3-O-glucoside (Oenin)	Anthocyanins	1.05819	0.000655357	0.000210718	8267.84	1.2328e-06	1.22498e-06	1.16517e-06	3.69982e-08	0.0102465	0.0102341	0.0094733	0.000442888	0.00586534	0.00520643	0.00535249	0.000346055
45	Negative	289	245	3.32	290.3	[M-H]-	C09727	L-Epicatechin	Polyphenol	1.05736	0.00998751	0.000759244	907.622	1.2328e-06	1.22498e-06	1.16517e-06	3.69982e-08	0.000960035	0.00101385	0.00131438	0.000190954	0.000731758	0.000936613	0.000888896	0.000107187
46	Positive	465.1	303	2.26	465.1	Protonated	C12138	Delphinidin 3-O-glucoside (Mirtillin)	Anthocyanins	0.868276	0.184315	0.0105711	7.56711e-06	1.2328e-06	0.0161969	0.0177364	0.0098252	8.30799e-08	8.60814e-08	8.76256e-08	2.31142e-09	0.00122806	0.00119761	0.00121796	1.55065e-05
47	Positive	319	153	4.7	318.04	[M+H]+	C10107	Myricetin	Flavonol	1.05645	0.0394723	0.0024598	543.966	1.2328e-06	1.22498e-06	1.16517e-06	3.69982e-08	0.000548328	0.000923941	0.000498492	0.000232585	0.000414522	0.000381986	0.000371397	2.24738e-05
48	Negative	267.1	252	6.33	268.07	[M-H]-	C00858	Formononetin (4'-O-methyldaidzein)	Isoflavone	1.05812	0.000344435	0.000192373	6.84282e-05	0.00129581	0.00123859	0.00121825	4.02173e-05	8.30799e-08	8.60814e-08	8.76256e-08	2.31142e-09	6.97919e-05	7.15034e-05	7.00466e-05	9.23416e-07
49	Negative	313.1	283	7.23	314.08	[M-H]-	-	Kumatakenin	Flavonol	1.05676	0.02064	0.00141838	856.598	1.2328e-06	1.22498e-06	1.16517e-06	3.69982e-08	0.00101542	0.000783341	0.00130465	0.000261175	0.000810715	0.000884957	0.000920301	5.59318e-05
50	Negative	305	125	2.76	306	[M-H]-	C12136	Epigallocatechin (EGC)	Polyphenol	1.05814	0.00159565	0.000255149	57.4175	1.2328e-06	1.22498e-06	1.16517e-06	3.69982e-08	7.46796e-05	6.76217e-05	6.57192e-05	4.72094e-06	0.000117307	0.000119082	0.000104046	8.21667e-06
51	Positive	403.1	373	7.06	402.13	[M+H]+	C10112	Nobiletin	Flavone	1.0404	7.50172e-05	0.000115956	0.340775	0.0253409	0.0246357	0.0242096	0.000571387	0.00785567	0.00720215	0.010223	0.00158938	0.00824814	0.00840097	0.00857491	0.000163498
52	Positive	285.1	270	7.06	284.07	[M+H]+	C01470	Acacetin	Flavone	1.05807	0.00241705	0.000317456	128267	1.2328e-06	1.22498e-06	1.16517e-06	3.69982e-08	0.162467	0.139643	0.162594	0.0132143	0.153683	0.152251	0.150197	0.0017521
53	Positive	373.1	343	7.54	372.12	[M+H]+	C10190	Tangeretin	Flavone	1.0429	2.77641e-05	6.43735e-05	0.24209	0.0223274	0.0217774	0.022656	0.000443935	0.00445862	0.00484925	0.00685427	0.00128529	0.00549876	0.00599487	0.00604886	0.000303219
54	Negative	285	257	5.08	286.05	[M-H]-	C10510	Orobol (5,7,3',4'-tetrahydroxyisoflavone)	Isoflavone	0.992101	0.00483877	0.00049581	8.06982	0.018903	0.00932345	0.00477718	0.00721079	0.0789259	0.114775	0.0726319	0.0227334	0.0838913	0.09203	0.0940782	0.00538836
55	Negative	287.1	135	5.05	288.06	[M-H]-	C05631	Eriodictyol	Flavanone	1.05763	0.00336671	0.000390378	207.919	1.2328e-06	1.22498e-06	1.16517e-06	3.69982e-08	0.000225239	0.000252506	0.000275534	2.51771e-05	0.000212901	0.000163126	0.000163852	2.85303e-05
56	Positive	417.1	255	3.36	416.11	[M+H]+	C10216	Daidzein 7-O-glucoside (Daidzin)	Isoflavone	1.05791	0.00886774	0.000708988	3.48247e-06	0.0272586	0.0265412	0.0199373	0.00403584	8.30799e-08	8.60814e-08	8.76256e-08	2.31142e-09	0.0021713	0.0019711	0.00213007	0.000105715
57	Negative	447.1	285	3.93	448.1	[M-H]-	C12249	Kaempferol 3-O-glucoside (Astragalin)	Flavonol	0.665431	0.0766726	0.00461676	0.112822	0.000443809	0.00128078	0.00203257	0.00079476	0.000103388	0.000320414	8.76256e-08	0.000163493	0.000186112	0.000186235	0.000195257	5.24454e-06
58	Positive	287.1	167	6.96	286.08	[M+H]+	C09833	sakuranetin	Flavone	1.0581	0.000461832	0.000201786	1199.64	1.2328e-06	1.22498e-06	1.16517e-06	3.69982e-08	0.0013939	0.00150164	0.00145069	5.38993e-05	0.00142404	0.00126694	0.0014337	9.36138e-05
59	Negative	153.1	109	2.48	154.03	[M-H]-	C00230	Protocatechuic acid	Polyphenol	1.05814	0.000619102	0.000209422	247460	1.2328e-06	1.22498e-06	1.16517e-06	3.69982e-08	0.291703	0.313719	0.291112	0.0128851	0.276348	0.266439	0.259432	0.0084994
60	Negative	447.3	285.2	3.87	448.1	[M-H]-	-	Luteolin 7-O-glucoside (Cynaroside)	Flavone	0.648663	0.0483178	0.00294813	0.15799	0.000673932	0.000730904	0.00151472	0.000469845	0.000101542	0.000359629	8.76256e-08	0.00018537	0.000170603	0.000154969	0.000162486	7.8185e-06
61	Negative	137.1	108.4	3.06	138.03	[M-H]-	C16700	Protocatechuic aldehyde	Polyphenol	1.05777	0.00242802	0.000318174	114.808	1.2328e-06	1.22498e-06	1.16517e-06	3.69982e-08	0.000125543	0.000148251	0.000142148	1.17519e-05	0.000132111	0.000119354	0.000125347	6.3827e-06
62	Positive	303	153	5.13	302.04	[M+H]+	C00389	Quercetin	Flavonol	1.05357	2.32264e-05	6.43735e-05	0.0926299	0.0080954	0.00706404	0.00772894	0.000522825	0.00074495	0.00078908	0.000586118	0.000106746	0.00107578	0.000903988	0.000730506	0.000172639
63	Positive	677.2	531	4.98	676.24	[M+H]+	C17555	Icariin (kaempferol 3,7-O-diglucoside 8-prenyl derivative)	Flavonol	1.05334	0.0152203	0.00108968	0.0532805	0.00424632	0.00311689	0.00295175	0.0007046	0.000196623	0.000188423	0.000164541	1.66671e-05	0.000300317	0.000361595	0.000345454	3.1762e-05
64	Negative	255.1	151	7.04	256.07	[M-H]-	C09827	Pinocembrin (Dihydrochrysin)	Flavanone	1.05811	0.00674126	0.000609548	1521.9	1.2328e-06	1.22498e-06	1.16517e-06	3.69982e-08	0.00194776	0.0020277	0.00153832	0.000262529	0.00303137	0.00266439	0.00275817	0.00019066
65	Negative	593	285	5.09	594.2	[M-H]-	C09830	Isosakuranetin-7-neohesperidoside (Poncirin)	Flavanone	1.05817	0.00264869	0.000331958	245.718	1.2328e-06	1.22498e-06	1.16517e-06	3.69982e-08	0.000324935	0.000292677	0.000272613	2.63968e-05	0.000279168	0.000269157	0.000241681	1.94095e-05
66	Positive	465	303	3.86	464.1	[M+H]+	-	Quercetin 4'-O-glucoside (Spiraeoside)	Flavonol	1.05794	0.00754022	0.000649715	3.30834e-06	0.0283544	0.0279023	0.0213614	0.00391345	8.30799e-08	8.60814e-08	8.76256e-08	2.31142e-09	0.00148044	0.00137297	0.00120704	0.000137735
67	Positive	465	303	3.87	464.1	[M+H]+	C05623	Quercetin 3-O-glucoside (Isotrifoliin)	Flavonol	1.05669	0.00152861	0.000252122	0.0216686	0.0338336	0.0353883	0.0309416	0.00225657	0.000665563	0.000617873	0.000886965	0.000143587	0.00166373	0.00190313	0.00210276	0.000219818
68	Negative	577	413	3.67	578.16	[M-H]-	C12628	Vitexin 2''-O-beta-L-rhamnoside	Flavone	1.05786	0.00854483	0.000695156	1.76389e-05	0.00542433	0.00517213	0.00396157	0.000781957	8.30799e-08	8.60814e-08	8.76256e-08	2.31142e-09	0.000134226	0.00013254	0.000151563	1.05301e-05
69	Positive	285	270	5	284.07	[M+H]+	C01562	Calycosin	Isoflavone	1.05748	0.00990743	0.000755815	1263.14	1.2328e-06	1.22498e-06	1.16517e-06	3.69982e-08	0.00154159	0.00125296	0.00178172	0.000264749	0.0010786	0.000952926	0.000972187	6.76881e-05
70	Positive	285	270	7	284.07	[M+H]+	C00814	Biochanin A	Isoflavone	1.05807	0.0016912	0.000261414	96552.3	1.2328e-06	1.22498e-06	1.16517e-06	3.69982e-08	0.120004	0.107124	0.122676	0.00831588	0.114487	0.117043	0.123981	0.00491279
71	Positive	285	270	5.13	284.07	[M+H]+	C14536	Glycitein	Isoflavone	1.05705	0.0155386	0.00110854	817.453	1.2328e-06	1.22498e-06	1.16517e-06	3.69982e-08	0.000996959	0.000767081	0.00119755	0.0002154	0.000671131	0.000652503	0.000580308	4.79717e-05
72	Negative	269	241	4.48	270.05	[M-H]-	C14314	6-Hydroxydaidzein	Isoflavone	1.05804	0.00132474	0.000241623	3595.26	1.2328e-06	1.22498e-06	1.16517e-06	3.69982e-08	0.00404322	0.00458144	0.00440075	0.000273909	0.00272118	0.00267798	0.00376859	0.000617571
73	Negative	269	225	4.43	270.05	[M-H]-	C02495	2'-Hydroxydaidzein	Isoflavone	1.05661	0.0237603	0.00159691	1802.93	1.2328e-06	1.22498e-06	1.16517e-06	3.69982e-08	0.00149544	0.00255375	0.00248272	0.000591579	0.00203031	0.00207985	0.00202084	3.16929e-05
74	Negative	447	285	3.86	448.1	[M-H]-	C12626	Kaempferol 3-O-galactoside (Trifolin)	Flavonol	0.333322	0.263716	0.0148076	0.131742	1.2328e-06	0.000873818	0.00165713	0.000828347	8.76955e-05	0.00024581	8.76256e-08	0.000124536	0.000108142	0.000161766	0.000124527	2.74795e-05
75	Negative	273	229	3.4	274.08	[M-H]-	C09320	Afzelechin (3,5,7,4'-Tetrahydroxyflavan)	Flavanone	1.04833	0.000688431	0.000211793	0.277403	0.0208206	0.0234107	0.0269283	0.00306554	0.00592637	0.00717345	0.00664007	0.000625711	0.00631652	0.0061444	0.00684081	0.000362742
76	Negative	329	314	6.63	330.07	[M-H]-	C01265	3,7-Di-O-methylquercetin	Flavonol	1.05552	0.028821	0.00188237	285.485	1.2328e-06	1.22498e-06	1.16517e-06	3.69982e-08	0.000418169	0.000226681	0.000389447	0.000103268	0.000865702	0.00061444	0.000446496	0.000210979
77	Positive	285	257	6.97	284.07	[M+H]+	C10521	Prunetin	Isoflavone	1.05803	0.00149434	0.0002505	2508.54	1.2328e-06	1.22498e-06	1.16517e-06	3.69982e-08	0.00309242	0.00280243	0.00319346	0.000202984	0.00290447	0.00299064	0.00292202	4.5534e-05
78	Negative	315	165	6.43	316.06	[M-H]-	C10176	Rhamnetin (7-O-methxyl quercetin)	Flavonol	0.454874	0.200557	0.0114207	74.9518	1.2328e-06	1.22498e-06	1.16517e-06	3.69982e-08	0.000110773	0.000160685	8.76256e-08	8.2193e-05	7.95205e-05	7.20472e-05	8.67049e-05	7.32934e-06
79	Positive	447.1	285	5.16	446.12	[M+H]+	C05376	Sissotrin	Isoflavone	1.05535	0.0339761	0.00216861	398.605	1.2328e-06	1.22498e-06	1.16517e-06	3.69982e-08	0.000475402	0.000327109	0.000641614	0.000157337	0.000198801	0.000274595	0.000282644	4.62585e-05
80	Negative	345	330	5.78	346.07	[M-H]-	C11620	Syringetin	Flavonol	1.05764	0.00822933	0.000681442	1616.51	1.2328e-06	1.22498e-06	1.16517e-06	3.69982e-08	0.00204931	0.00160685	0.00220038	0.000308452	0.00272118	0.00280032	0.00292202	0.00010117
81	Negative	331	151	5.15	332.05	[M-H]-	C12633	Laricitrin	Flavonol	1.04663	0.117206	0.00692732	421.394	1.2328e-06	1.22498e-06	1.16517e-06	3.69982e-08	0.000198469	0.000856988	0.000471231	0.000330872	0.000758547	0.000927097	0.000846567	8.4303e-05
82	Negative	271.1	135	5.49	272.07	[M-H]-	C08578	Butein	Flavanone	1.05667	0.0129284	0.000949811	225.882	1.2328e-06	1.22498e-06	1.16517e-06	3.69982e-08	0.000210469	0.000306067	0.000301821	5.40096e-05	0.00021995	0.000214782	0.000187064	1.76848e-05
83	Positive	287.1	153	6.98	286.08	[M+H]+	C05334	Isosakuranetin (4'-Methylnaringenin)	Flavanone	1.05807	0.000989564	0.000218514	1801.08	1.2328e-06	1.22498e-06	1.16517e-06	3.69982e-08	0.00205854	0.0022955	0.00217117	0.000118532	0.00214311	0.00188954	0.00193891	0.000134431
84	Positive	741.2	433	3.35	740.22	[M+H]+	C10178	Kaempferol-3-O-robinoside-7-O-rhamnoside (Robinin)	Flavonol	1.05815	0.000980824	0.000218373	1.51659e-05	0.00531474	0.00592073	0.00569637	0.000306374	8.30799e-08	8.60814e-08	8.76256e-08	2.31142e-09	0.000341205	0.000367033	0.000293568	3.72681e-05
85	Negative	301	151	5.11	302.04	[M-H]-	C10105	Morin	Flavonol	1.05612	0.00765191	0.000655031	0.029942	0.103007	0.0883345	0.0766421	0.0132107	0.00284318	0.00264939	0.00253141	0.000157416	0.00578075	0.00441799	0.00390513	0.000969369
86	Positive	287	213	3.54	287.24	Protonated	C05905	Cyanidin	Anthocyanins	1.05801	0.000968677	0.000218172	1294.8	1.2328e-06	1.22498e-06	1.16517e-06	3.69982e-08	0.00146775	0.00159729	0.00162594	8.42893e-05	0.000807895	0.0010875	0.000849298	0.000150907
