# Supplementary material for: Identification of a novel anthocyanin synthesis pathway in the fungus Aspergillus sydowii H-1
Source: BMC Genomics. 2020 Jan 8;21:29. doi: 10.1186/s12864-019-6442-2 (PMC6950803; doi:10.1186/s12864-019-6442-2)
Supplement: Supplementary file 3 — Additional file 3: Table S3. Differentially expressed genes (DEGs) (P-value < 0.5 and log2FC > 1) in G2 and G8. Lists of DEGs include gene ID, length, log2FC, P-value, count, and annotation (XLS 694 kb) [file 12864_2019_6442_MOESM3_ESM.xls]

#gene_id	length	log2FoldChange	p-value	T01	T02	T03	T04	T05	T06	annotation
gene10220-coding	1604	-1.26647152	0.028948655	0.439	0.579	0.596	1.114	0.546	1.538	Amino acid permease;; Amino acid permease
gene10272-coding	2119	-1.699819101	0.009037843	0.447	0.531	0.113	1.242	0.273	1.238	Protein of unknown function (DUF3176)
gene10504-coding	2041	-4.741315159	3.96E-05	0	0	0.031	0.573	0.387	0.687	Lyase;; Argininosuccinate lyase C-terminal
gene10568-coding	1743	-4.752570742	1.19E-22	0.641	0.351	0.154	9.606	1.445	12.816	--
gene10586-coding	1891	-1.458484001	0.000192684	1.597	1.272	1.316	3.089	3.721	4.633	Amino acid permease;; Amino acid permease
gene10663-coding	1981	-2.76657581	1.95E-06	0.36	0.123	0.596	2.664	1.536	2.554	Sugar (and other) transporter;; Major Facilitator Superfamily
gene10691-coding	2353	-2.583606339	6.21E-05	0.184	0.133	0.175	1.03	0.376	1.093	Major Facilitator Superfamily
gene10698-coding	2010	-2.387032357	0.003343337	0.167	0.076	0.093	0.605	0.148	0.725	Multicopper oxidase;; Multicopper oxidase;; Multicopper oxidase
gene10714-coding	1915	-2.824406682	0.000186901	0.272	0.218	0.041	1.093	0.216	1.722	Major Facilitator Superfamily
gene10715-coding	2667	-4.007630775	4.26E-05	0	0.066	0.031	0.552	0.478	0.803	Sodium/hydrogen exchanger family
gene10922-coding	1585	-2.507549217	0.006262099	0.167	0.237	0	0.87	0.432	0.929	NMT1-like family
gene11021-coding	9076	2.090084664	2.97E-07	0.719	0.901	1.419	0.265	0.091	0.193	Glycosyl transferases group 1;; Glycosyl transferases group 1
gene11036-coding	1700	-3.001546594	0.000666294	0.079	0.085	0.082	0.977	0.819	0.629	Sugar (and other) transporter;; Major Facilitator Superfamily
gene11067-coding	2110	-2.399019905	0.002792932	0.132	0.038	0.257	0.722	0.114	0.987	Fungal specific transcription factor domain;; Fungal Zn(2)-Cys(6) binuclear cluster domain
gene11126-coding	2224	-3.618298625	2.04E-06	0.061	0.066	0.093	0.987	0.489	1.161	FAD binding domain;; EthD domain
gene11135-coding	2677	-2.860967872	0.000137776	0.105	0.114	0.051	0.701	0.319	0.716	Fungal specific transcription factor domain
gene11314-coding	1033	-3.221122969	0.000367296	0.158	0.171	0.072	1.507	1.673	1.635	--
gene11429-coding	8448	-3.352431302	2.88E-08	0.026	0.028	0.062	0.478	0.159	0.426	Beta-ketoacyl synthase, N-terminal domain;; Polyketide synthase dehydratase;; KR domain;; Acyl transferase domain;; Beta-ketoacyl synthase, C-terminal domain;; Ketoacyl-synthetase C-terminal extension;; Zinc-binding dehydrogenase;; Methyltransferase domain;; Zinc-binding dehydrogenase;; Methyltransferase domain;; Methyltransferase domain;; Methyltransferase domain;; Phosphopantetheine attachment …
gene11479-coding	2784	-3.947030922	6.05E-05	0.044	0	0.021	0.552	0.25	0.464	Fungal specific transcription factor domain;; Fungal Zn(2)-Cys(6) binuclear cluster domain
gene11524-coding	2409	-2.039536656	0.020823622	0.079	0.256	0.021	0.509	0.444	0.6	NAD(P)-binding Rossmann-like domain;; Shikimate / quinate 5-dehydrogenase;; Flavin-binding monooxygenase-like
gene11608-coding	1977	-2.011553106	0.007195344	0.307	0.294	0.072	0.966	1.662	0.977	Amidase
gene11612-coding	926	3.787642936	4.63E-28	140.183	67.185	100.379	7.95	665.46	6.316	Methyltransferase domain;; Methyltransferase domain;; Methyltransferase domain;; Methyltransferase domain;; Methyltransferase domain;; ubiE/COQ5 methyltransferase family;; Protein of unknown function (DUF1698);; Methionine biosynthesis protein MetW;; Nodulation protein S (NodS);; Mycolic acid cyclopropane synthetase
gene11672-coding	2248	-1.466104593	0.017664626	0.447	0.342	0.216	1.231	0.979	0.687	Sugar (and other) transporter;; Major Facilitator Superfamily
gene11692-coding	913	-7.218947278	1.55E-09	0	0	0	8.428	12.667	4.807	Tyrosine phosphatase family
gene11701-coding	1880	-6.116551759	2.02E-06	0	0	0	0.563	0.444	1.567	FAD binding domain;; Berberine and berberine like
gene11711-coding	649	-4.06111378	0.000147359	0.149	0.161	0	3.142	0.979	2.331	--
gene11934-coding	1844	-2.111743878	0.004125103	0.149	0.123	0.391	0.839	0.046	1.228	Carboxylesterase family;; alpha/beta hydrolase fold
gene11974-coding	1260	-2.327013844	0.001564534	0.447	0.19	0.329	1.019	1.582	2.554	Alcohol dehydrogenase GroES-like domain;; Zinc-binding dehydrogenase;; Zinc-binding dehydrogenase
gene12026-coding	698	-4.726902543	4.41E-05	0	0	0.144	3.375	0	2.583	--
gene12027-coding	1347	-2.921297131	0.001733465	0	0.114	0.298	0.87	0.114	1.741	NmrA-like family;; NAD(P)H-binding
gene12101-coding	1980	-4.23249959	7.61E-05	0	0.085	0	0.955	0.25	0.677	--
gene12138-coding	1365	-4.285580078	5.95E-05	0	0	0.103	1.231	0	0.987	--
gene12170-coding	1967	1.491338868	0.019994554	0.684	1.253	1.254	0.414	0.171	0.29	--
gene12202-coding	1689	-1.544375491	0.005307208	0.746	0.389	0.452	1.656	0.66	1.519	Fungal Zn(2)-Cys(6) binuclear cluster domain;; Fungal specific transcription factor domain
gene12372-coding	2766	-1.818015778	0.021967628	0.175	0.047	0.113	0.403	0.205	0.455	--
gene12617-coding	1684	-4.569371604	5.14E-09	0.123	0.095	0	1.974	0.706	2.331	Sugar (and other) transporter;; Major Facilitator Superfamily
gene12619-coding	1749	-4.713084222	1.16E-07	0.149	0	0	1.316	0.546	2.428	Protein of unknown function (DUF1593)
gene12623-coding	1701	-2.707657008	0.000144453	0.088	0.247	0.257	1.306	0.205	1.577	Fungal specific transcription factor domain;; Fungal Zn(2)-Cys(6) binuclear cluster domain
gene12629-coding	1593	-2.693289225	0.001965244	0.211	0.047	0.082	0.764	0.091	0.977	Flavin-binding monooxygenase-like;; L-lysine 6-monooxygenase (NADPH-requiring);; Pyridine nucleotide-disulphide oxidoreductase;; NAD(P)-binding Rossmann-like domain
gene12642-coding	5134	-3.326632946	1.36E-05	0.044	0.028	0.021	0.414	0.034	0.329	Condensation domain;; AMP-binding enzyme;; Phosphopantetheine attachment site
gene12666-coding	2240	-1.478355441	0.004150626	0.553	0.361	0.761	1.656	0.66	1.519	Fungal specific transcription factor domain;; Fungal Zn(2)-Cys(6) binuclear cluster domain
gene12696-coding	1444	3.961750899	3.11E-14	9.362	5.105	7.586	0.594	2.549	0.251	--
gene12704-coding	1110	2.2407323	0.001951166	1.72	2.164	2.539	0.722	0.296	0.087	--
gene12706-coding	1929	-1.552701208	0.018408256	0.228	0.465	0.514	1.656	1.07	0.783	Flavin-binding monooxygenase-like;; NAD(P)-binding Rossmann-like domain;; Pyridine nucleotide-disulphide oxidoreductase;; L-lysine 6-monooxygenase (NADPH-requiring)
gene12722-coding	3964	-1.969514938	0.008211877	0.07	0.18	0.072	0.552	0.148	0.348	Cytochrome P450;; Fungal specific transcription factor domain
gene12913-coding	2330	1.143180567	0.016609753	1.027	1.936	1.552	0.722	1.616	0.59	--
gene13010-coding	6991	-3.310658164	2.10E-06	0.026	0.038	0.021	0.287	0.08	0.348	AMP-binding enzyme;; Condensation domain;; Phosphopantetheine attachment site;; AMP-binding enzyme C-terminal domain
gene13011-coding	4635	-4.36018756	3.94E-06	0.009	0	0.021	0.467	0.102	0.29	AMP-binding enzyme;; Condensation domain;; Male sterility protein;; NAD dependent epimerase/dehydratase family;; Phosphopantetheine attachment site
gene13039-coding	3575	-1.323850653	0.006641624	0.246	0.446	0.565	0.966	0.239	1.161	Putative ER transporter, 6TM, N-terminal;; Aromatic acid exporter family member 2;; Fusaric acid resistance protein-like
gene13043-coding	1145	-5.73500247	1.20E-05	0	0	0	1.295	0	1.577	Domain of unknown function (DUF3425)
gene13082-coding	1657	-1.821205581	0.000289073	0.649	0.854	0.504	2.038	2.037	2.795	Aldehyde dehydrogenase family
gene13198-coding	1702	-3.415006909	0.000111796	0.158	0.047	0.041	1.465	0.182	0.735	Zinc carboxypeptidase
gene13208-coding	1683	1.274404488	0.009930631	1.492	1.737	1.758	0.764	0.842	0.561	Tetratricopeptide repeat
gene13325-coding	905	-3.130767222	1.31E-19	2.702	1.917	3.886	26.833	95.779	24.114	--
gene13380-coding	1019	-1.888009184	3.37E-11	4.87	5.143	5.983	18.214	20.462	21.512	Protein of unknown function (DUF3435)
gene13464-coding	1851	-3.243640579	0.000823425	0.044	0.047	0.082	0.658	0.193	0.754	Cytochrome P450
gene13468-coding	710	-1.895369334	1.24E-06	10.669	5.124	6.24	32.448	13.429	23.185	--
gene13479-coding	1620	-2.656260864	0.001611953	0.167	0.095	0.082	0.902	0.558	0.745	Flavin-binding monooxygenase-like;; Pyridine nucleotide-disulphide oxidoreductase;; L-lysine 6-monooxygenase (NADPH-requiring);; Pyridine nucleotide-disulphide oxidoreductase;; NAD(P)-binding Rossmann-like domain;; FAD binding domain
gene13559-coding	1317	-3.433306218	1.05E-05	0.14	0.399	0.062	3.036	0.137	2.002	Epoxide hydrolase N terminus;; alpha/beta hydrolase fold
gene13590-coding	2973	-2.915486009	3.75E-41	3.632	3.729	3.783	25.601	47.355	30.333	Response regulator receiver domain;; Histidine kinase-, DNA gyrase B-, and HSP90-like ATPase;; PAS fold;; PAS domain;; His Kinase A (phospho-acceptor) domain;; PAS fold
gene1359-coding	1405	-6.282593216	1.30E-12	0.053	0.057	0	5.445	1.593	3.105	NmrA-like family;; NAD(P)H-binding;; NAD dependent epimerase/dehydratase family
gene13654-coding	455	-1.757374639	0.026786012	1.685	1.433	1.192	5.371	2.913	5.504	Ankyrin repeats (3 copies);; Ankyrin repeats (many copies);; Ankyrin repeats (many copies);; Ankyrin repeat;; Ankyrin repeat
gene1907-coding	2306	3.362989017	0.000229683	0.439	1.158	1.028	0.042	0	0.087	Flavin-binding monooxygenase-like;; NAD(P)-binding Rossmann-like domain;; Pyridine nucleotide-disulphide oxidoreductase;; L-lysine 6-monooxygenase (NADPH-requiring)
gene2102-coding	857	-1.658541835	0.023966822	0.474	0.626	0.545	1.475	0.319	2.234	--
gene2125-coding	5022	1.454145781	0.000283885	1	0.958	0.874	0.287	0.148	0.377	ABC-2 type transporter;; ABC transporter;; CDR ABC transporter;; ABC-transporter extracellular N-terminal;; RsgA GTPase;; P-loop containing region of AAA domain
gene2263-coding	2222	4.403190188	4.77E-22	5.633	6.633	8.182	0.234	1.457	0.368	Protein kinase domain;; Protein tyrosine kinase
gene2299-coding	1608	-2.310254963	0.003685599	0.29	0.095	0.123	0.86	0.421	1.025	Prion-inhibition and propagation
gene2562-coding	4811	1.128563514	0.025046622	0.693	0.598	0.874	0.329	0.33	0.3	Scytalone dehydratase;; Histidine phosphatase superfamily (branch 2)
gene2569-coding	1877	-2.296914207	0.000142447	0.316	0.199	0.278	1.507	2.208	1.238	AMP-binding enzyme
gene2832-coding	1618	-1.88184489	0.002120927	0.562	0.731	0.226	1.995	2.868	1.896	Fungal Zn(2)-Cys(6) binuclear cluster domain
gene2961-coding	1586	-4.364649321	2.24E-08	0.061	0.133	0.113	2.664	0.137	2.554	Alcohol dehydrogenase GroES-like domain;; Zinc-binding dehydrogenase;; Glucose dehydrogenase C-terminus
gene3027-coding	2185	-2.248556286	0.006286485	0.342	0.465	0.041	0.817	0.148	2.196	Aldehyde dehydrogenase family
gene3564-coding	2161	-2.028816693	0.00428895	0.158	0.218	0.267	0.849	1.138	1.006	--
gene3571-coding	1440	-3.407309342	0.00013951	0.044	0.161	0.041	1.146	0.91	1.045	Glycerate kinase family
gene3833-coding	1886	2.058441344	0.018864407	1.413	0.636	1.408	0	0.046	0.484	FAD binding domain;; FAD dependent oxidoreductase;; FAD dependent oxidoreductase;; NAD(P)-binding Rossmann-like domain;; Pyridine nucleotide-disulphide oxidoreductase
gene3929-coding	1290	2.191869801	0.002543061	2.413	1.205	1.275	0.414	0.649	0.222	Proline dehydrogenase
gene3997-coding	5727	-2.433353197	0.002191919	0.07	0.038	0.021	0.308	0.046	0.193	Beta-ketoacyl synthase, N-terminal domain;; Acyl transferase domain;; KR domain;; Beta-ketoacyl synthase, C-terminal domain;; Polyketide synthase dehydratase;; Ketoacyl-synthetase C-terminal extension;; Phosphopantetheine attachment site;; short chain dehydrogenase
gene4026-coding	2872	-1.454733029	0.000679148	0.526	0.588	0.863	1.709	0.876	1.915	Fungal Zn(2)-Cys(6) binuclear cluster domain
gene4225-coding	1402	-1.812202206	0.020936753	0.377	0.114	0.524	1.751	0.842	0.832	Glycosyl hydrolases family 43
gene4283-coding	1477	2.779088573	3.82E-15	10.45	13.798	15.604	2.25	0.694	1.461	Mitochondrial biogenesis AIM24
gene4746-coding	1566	-3.846160048	5.96E-09	0.281	0.209	0.041	2.558	6.567	3.231	Major Facilitator Superfamily
gene4897-coding	1984	1.411079523	0.003820454	1.448	1.67	1.994	0.732	0.273	0.503	Fungal Zn(2)-Cys(6) binuclear cluster domain
gene4939-coding	1307	-1.437421759	0.020822211	0.518	0.503	0.555	1.38	0.262	1.557	--
gene4940-coding	1755	-2.28529912	0.002833552	0.114	0.171	0.185	0.711	0.398	1.006	Oxidoreductase molybdopterin binding domain;; Mo-co oxidoreductase dimerisation domain
gene4980-coding	1368	3.537041462	1.73E-06	2.044	2.828	3.68	0.234	1.923	0.174	GPR1/FUN34/yaaH family
gene5059-coding	1199	-3.600435384	0.000205282	0.061	0.209	0	1.751	0.785	1.151	--
gene5061-coding	2774	-4.423594454	0.000194193	0.026	0	0	0.361	0.592	0.387	Ribonuclease III domain;; Ribonuclease-III-like
gene5069-coding	1333	-2.488185014	0.006622268	0.061	0.066	0.524	1.762	1.093	1.18	Phosphotransferase enzyme family
gene5078-coding	1667	2.122901356	0.033188395	0.14	1.414	0.874	0.117	0.216	0.184	Luciferase-like monooxygenase
gene5088-coding	490	-2.287979072	2.15E-10	14.328	28.829	29.029	136.551	138.172	106.475	Putative heavy-metal-binding
gene5540-coding	2423	-3.531867257	4.56E-07	0.149	0.038	0.123	1.263	1.036	1.47	Fungal specific transcription factor domain;; Zinc finger, C2H2 type;; C2H2-type zinc finger
gene5751-coding	1660	2.402208789	1.82E-08	7.054	5.902	3.824	0.902	0.979	1.132	--
gene6177-coding	1135	-2.665211065	2.65E-06	0.886	0.38	0.463	3.938	2.527	3.811	Oxidoreductase family, NAD-binding Rossmann fold
gene6404-coding	3517	1.301142183	0.002521372	1.685	1.11	1.09	0.552	0.319	0.474	--
gene6441-coding	2724	-3.467643304	9.26E-05	0.07	0.028	0.021	0.52	0	0.551	--
gene6521-coding	1976	-6.062382395	2.20E-06	0	0	0	0.923	0.444	1.025	Aldehyde dehydrogenase family
gene6844-coding	1929	-1.407452301	1.05E-15	33.587	36.259	35.485	85.073	34.882	99.54	--
gene7037-coding	2147	-3.090539047	1.12E-05	0.184	0.085	0.298	1.093	1.195	2.534	CFEM domain
gene7085-coding	1674	-3.036149544	0.000162382	0.202	0.133	0.041	0.892	0.603	1.538	Fungal Zn(2)-Cys(6) binuclear cluster domain
gene7096-coding	3956	-2.585160714	0.000154466	0.298	0.066	0.062	0.987	0.387	0.88	ABC transporter transmembrane region;; ABC transporter;; RecF/RecN/SMC N terminal domain;; P-loop containing region of AAA domain;; Predicted ATPase of the ABC class
gene7098-coding	2054	2.022169041	0.004723707	1.009	2.097	1.09	0.52	0.091	0.097	Cytochrome P450
gene7417-coding	1494	1.396747628	1.21E-08	14.521	15.952	13.394	5.307	7.75	5.62	--
gene7642-coding	1773	-2.811544687	0.001881608	0	0.133	0.195	1.051	0.535	0.764	Major Facilitator Superfamily
gene7651-coding	1587	-5.781272086	1.56E-10	0	0.047	0.041	2.378	0.25	3.008	Arylsulfotransferase (ASST);; Arylsulfotransferase (ASST)
gene7705-coding	1434	-6.784262129	2.90E-08	0	0	0	2.537	0.376	1.857	--
gene7763-coding	2357	-1.628189357	0.023576215	0.123	0.209	0.37	0.913	0.671	0.609	Zinc finger, C2H2 type;; Fungal specific transcription factor domain
gene7764-coding	1888	-1.365355385	0.024206794	0.719	0.37	0.37	1.55	1.058	1.025	O-methyltransferase
gene7848-coding	5505	-2.55452268	0.00099452	0.044	0.038	0.031	0.255	0.011	0.242	Beta-ketoacyl synthase, N-terminal domain;; Acyl transferase domain;; Starter unit:ACP transacylase in aflatoxin biosynthesis;; Beta-ketoacyl synthase, C-terminal domain;; Ketoacyl-synthetase C-terminal extension;; Phosphopantetheine attachment site;; Polyketide synthase dehydratase
gene7886-coding	4138	-2.425278175	0.005323761	0.035	0.038	0.062	0.287	0.057	0.242	Hydantoinase B/oxoprolinase;; Hydantoinase/oxoprolinase;; Hydantoinase/oxoprolinase N-terminal region;; Sucrose synthase
gene808-coding	1621	-2.504736494	0.003590764	0.105	0.237	0.103	0.987	0.057	0.987	--
gene8616-coding	1806	-4.788449152	3.30E-05	0.035	0	0	1.04	0.262	0.6	Cytochrome P450
gene8633-coding	2840	-2.013888694	8.93E-07	0.711	0.522	0.514	2.484	0.979	2.263	Fungal specific transcription factor domain;; Fungal Zn(2)-Cys(6) binuclear cluster domain
gene8637-coding	2808	-1.576932875	0.010028922	0.228	0.465	0.411	1.422	1.058	0.842	Major Facilitator Superfamily
gene8643-coding	1023	-4.095108866	1.60E-06	0	0.323	0.072	2.664	0.58	2.979	--
gene8680-coding	1879	-1.745278458	0.004129751	0.535	0.427	0.206	1.168	0.558	1.557	--
gene8874-coding	12070	-1.069276341	0.015517178	0.132	0.161	0.195	0.435	0.102	0.251	AMP-binding enzyme;; Condensation domain;; Beta-ketoacyl synthase, N-terminal domain;; Polyketide synthase dehydratase;; KR domain;; Acyl transferase domain;; Beta-ketoacyl synthase, C-terminal domain;; Male sterility protein;; Phosphopantetheine attachment site;; Ketoacyl-synthetase C-terminal extension;; Zinc-binding dehydrogenase;; Zinc-binding dehydrogenase;; short chain dehydrogenase;; AMP-b…
gene8892-coding	1839	3.117202515	1.92E-05	0.886	1.566	1.583	0.17	0	0.087	T5orf172 domain;; Meiotically up-regulated gene 113
gene8896-coding	1317	1.659779534	2.22E-06	8.739	13.608	16.2	4.437	2.879	3.463	--
gene9001-coding	1649	2.851231399	0.002869094	0.5	1.224	1.234	0.064	0.057	0.145	--
gene9012-coding	4734	-3.416605017	0.000106715	0.053	0.028	0	0.329	0.034	0.377	N-terminal domain of NWD NACHT-NTPase;; WD domain, G-beta repeat;; Anaphase-promoting complex subunit 4 WD40 domain;; NACHT domain
gene9064-coding	830	-1.98448071	0.001321825	0.684	4.185	4.389	14.297	13.554	11.539	--
gene9141-coding	1616	-4.120778654	4.23E-07	0.044	0.047	0.134	1.571	0.057	1.876	--
gene917-coding	1029	-2.071164298	0.015303073	0.149	0.399	0.216	1.146	0	1.238	--
gene9357-coding	9131	-1.808023721	0.018278765	0.114	0.057	0.01	0.234	0.057	0.213	Glycosyl transferases group 1;; Glycosyl transferases group 1
gene9384-coding	1855	-5.733059708	1.21E-05	0	0	0	0.881	0.228	0.842	Major Facilitator Superfamily
gene9420-coding	802	-1.597065251	0.000567617	2.764	3.15	6.651	11.941	6.988	14.18	--
gene9557-coding	1854	-4.552925754	2.21E-10	0.079	0.18	0.041	1.942	0.501	3.53	Glutamine synthetase, catalytic domain
gene9621-coding	2054	-1.301529829	0.014511497	0.351	0.75	0.627	1.21	0.285	1.664	Protein of unknown function (DUF3176)
gene9707-coding	2461	2.541221176	0.002231987	0.456	1.575	0.884	0.234	0.114	0.039	Fungal trichothecene efflux pump (TRI12);; Major Facilitator Superfamily;; Sugar (and other) transporter
gene9747-coding	1198	-3.006019002	7.37E-05	0.211	0.076	0.473	2.431	1.013	2.263	Aldo/keto reductase family
gene9831-coding	2517	-1.994184603	0.000296985	0.272	0.38	0.195	1.263	0.364	1.054	Heterokaryon incompatibility protein (HET)
gene9843-coding	11280	-1.022268764	0.023796824	0.43	0.389	0.339	0.403	0.285	1.161	Condensation domain;; AMP-binding enzyme;; Phosphopantetheine attachment site;; Thioesterase domain;; AMP-binding enzyme C-terminal domain
gene9854-coding	672	-3.166132207	1.98E-10	0.834	1.518	1.439	13.193	5.099	10.804	Ankyrin repeats (3 copies);; Ankyrin repeats (many copies);; Ankyrin repeats (many copies);; Ankyrin repeat;; Ankyrin repeat
gene9911-coding	4906	-4.869623397	2.00E-05	0	0	0.01	0.255	0.011	0.358	ABC-2 type transporter;; ABC transporter;; CDR ABC transporter;; ABC-2 family transporter protein
MSTRG.10003-coding	1445	2.878099105	8.13E-30	42.861	49.478	56.927	7.738	9.583	5.455	GHMP kinases N terminal domain
MSTRG.10006-coding	2029	1.182773999	2.02E-09	35.789	33.953	30.067	14.457	17.72	14.412	Protein of unknown function (DUF3984)
MSTRG.10007-coding	1080	1.567597819	1.93E-17	82.064	87.255	94.262	30.197	27.37	28.321	Aspartate/ornithine carbamoyltransferase, carbamoyl-P binding domain;; Aspartate/ornithine carbamoyltransferase, Asp/Orn binding domain
MSTRG.10011-coding	1910	1.151061102	7.05E-08	25.103	30.897	26.973	12.1	20.679	12.449	KH domain
MSTRG.10013-coding	2769	-1.297167896	2.93E-05	2.58	2.97	4.04	6.188	16.73	9.421	PPR repeat family;; PPR repeat
MSTRG.10016-coding	2607	-2.349759798	2.56E-20	10.266	7.316	6.939	43.73	43.508	37.597	--
MSTRG.10016-coding	2607	-2.349759798	2.56E-20	10.266	7.316	6.939	43.73	43.508	37.597	Serine carboxypeptidase
MSTRG.10018-coding	3713	2.547344453	8.16E-42	34.701	32.89	32.976	5.997	5.986	5.243	T-complex protein 11;; Mitochondrial resolvase Ydc2 / RNA splicing MRS1
MSTRG.10019-coding	1753	2.262785381	7.92E-19	82.02	113.265	139.492	23.128	66.269	22.237	--
MSTRG.10020-coding	873	1.017134954	0.000198975	14.793	16.72	17.043	8.088	11.585	7.728	--
MSTRG.10021-coding	511	1.436105168	0.000132764	34.754	42.01	32.36	13.767	5.451	13.445	Altered inheritance of mitochondria protein 19
MSTRG.10024-coding	2386	4.368708714	1.51E-134	1150.479	1001.244	1243.502	54.079	228.705	52.928	Cobalamin-independent synthase, Catalytic domain;; Cobalamin-independent synthase, N-terminal domain
MSTRG.10033-coding	1614	1.072118573	0.001011698	25.05	17.09	13.075	7.95	6.373	9.276	TUG ubiquitin-like domain;; UBX domain
MSTRG.1003-coding	1927	1.810987045	2.36E-20	185.641	203.016	249.06	61.159	65.769	57.764	Homeobox domain;; Homeobox KN domain
MSTRG.10040-coding	3042	1.320929818	7.77E-09	8.028	7.601	8.552	3.28	2.595	3.057	--
MSTRG.10041-coding	3045	-1.979681514	9.35E-10	2.229	3.729	4.842	13.246	47.844	15.079	WD domain, G-beta repeat;; Utp13 specific WD40 associated domain;; Anaphase-promoting complex subunit 4 WD40 domain;; Nucleoporin Nup120/160
MSTRG.10042-coding	1608	-1.325595025	3.94E-10	13.995	12.232	11.976	29.178	48.55	34.289	G-patch domain;; G-patch domain
MSTRG.10044-coding	2177	-1.938461565	2.83E-08	4.764	8.835	12.109	32.702	68.511	33.032	WD domain, G-beta repeat
MSTRG.10046-coding	534	-1.485299673	0.003384158	3.194	8.958	11.348	22.831	65.063	22.972	--
MSTRG.10055-coding	477	-3.815263761	1.28E-51	79.686	90.719	102.948	1476.792	1261.043	1209.251	--
MSTRG.10056-coding	717	1.820973673	3.98E-11	735.414	1073.259	1318.49	288.748	365.41	302.818	ribosomal L5P family C-terminus;; Ribosomal protein L5
MSTRG.10057-coding	1499	1.070119018	1.29E-06	83.775	102.229	119.632	50.587	43.929	45.055	LSM domain
MSTRG.10068-coding	2905	-1.473339033	0.000416977	17.013	31.22	9.334	57.508	145.649	49.881	Glycine-rich domain-containing protein-like
MSTRG.10074-coding	1269	1.435846077	1.36E-14	107.622	115.619	127.126	44.548	22.921	40.76	JAB1/Mov34/MPN/PAD-1 ubiquitin protease;; Maintenance of mitochondrial structure and function;; Prokaryotic homologs of the JAB domain
MSTRG.10076-coding	1351	1.977421046	9.59E-10	116.853	200.625	259.35	48.241	60.75	47.308	Ribosomal protein L14p/L23e
MSTRG.10084-coding	550	2.420313237	9.24E-14	2314.381	2745.298	3126.877	602.047	270.973	509.84	Mitochondrial ATPase inhibitor, IATP
MSTRG.10086-coding	1473	1.184803994	4.19E-12	661.764	683.359	743.428	323.371	270.211	281.345	14-3-3 protein
MSTRG.10089-coding	922	-1.140306797	0.000480993	7.186	8.094	12.346	20.698	39.809	20.119	--
MSTRG.1008-coding	1215	-1.03557137	0.001644442	5.607	9.518	8.46	18.914	36.065	13.174	Oxidoreductase family, NAD-binding Rossmann fold
MSTRG.10091-coding	3112	-8.195081955	1.05E-61	0.298	0.104	0.051	54.812	0.888	53.808	--
MSTRG.10091-coding	3112	-8.195081955	1.05E-61	0.298	0.104	0.051	54.812	0.888	53.808	Alpha amylase, catalytic domain;; Domain of unknown function (DUF1966)
MSTRG.10095-coding	2619	-1.541612473	7.50E-08	5.431	4.232	3.289	11.527	7.42	13.58	Slx4 endonuclease
MSTRG.1009-coding	2119	1.809652197	1.89E-17	24.322	26.675	28.248	6.57	10.675	8.231	Putative TPR-like repeat;; SRP72 RNA-binding domain;; Tetratricopeptide repeat;; Tetratricopeptide repeat
MSTRG.10105-coding	2934	-1.110487655	1.90E-07	50.249	41.953	38.003	85.433	77.127	100.411	ABC transporter transmembrane region;; ABC transporter
MSTRG.10106-coding	4255	-1.532332235	5.72E-08	12.784	10.913	8.121	24.805	26.301	36.359	WD domain, G-beta repeat;; Anaphase-promoting complex subunit 4 WD40 domain
MSTRG.10109-coding	902	1.710880342	2.16E-08	427.226	698.466	842.913	197.731	254.528	206.073	Ribosomal protein L34e
MSTRG.10112-coding	1776	-1.662107152	0.030687018	0.623	0.503	0.082	1.762	20.667	0.967	Sugar (and other) transporter;; Major Facilitator Superfamily
MSTRG.10114-coding	1927	-2.037763618	1.35E-09	7.282	3.71	4.071	21.441	63.697	20.167	Amino acid permease;; Amino acid permease
MSTRG.10115-coding	4311	3.000862778	1.62E-07	2.167	2.629	3.074	0.212	0.102	0.397	Enoyl-(Acyl carrier protein) reductase;; short chain dehydrogenase;; KR domain;; NAD dependent epimerase/dehydratase family;; 3-hydroxyacyl-CoA dehydrogenase, NAD binding domain
MSTRG.10116-coding	2513	-3.782918694	3.32E-37	5.396	4.745	2.971	52.731	36.987	69.265	Major Facilitator Superfamily;; Sugar (and other) transporter
MSTRG.10117-coding	2700	-4.155043254	2.22E-10	0.07	0.104	0.041	1.252	0.615	1.625	Glycosyl hydrolases family 18
MSTRG.10118-coding	813	5.973908018	4.96E-38	69.043	90.519	96.596	1.168	4.382	1.306	Glutathione-dependent formaldehyde-activating enzyme
MSTRG.10119-coding	1396	-3.537651227	1.42E-23	1.079	1.253	0.75	12.578	18.664	11.694	Alcohol dehydrogenase GroES-like domain;; Zinc-binding dehydrogenase
MSTRG.10121-coding	2092	-1.254594117	2.29E-08	19.715	16.692	23.519	51.097	36.691	43.41	Cytochrome P450
MSTRG.10122-coding	1347	-1.909245006	0.003546965	0.325	0.361	0.421	1.369	7.227	1.538	Alcohol dehydrogenase GroES-like domain;; Zinc-binding dehydrogenase;; Alanine dehydrogenase/PNT, C-terminal domain
MSTRG.10123-coding	2187	1.221046717	8.00E-05	5.501	6.111	4.348	2.006	2.253	2.466	Fungal specific transcription factor domain;; Fungal Zn(2)-Cys(6) binuclear cluster domain
MSTRG.10126-coding	1221	1.154382604	0.003966065	4.159	5.115	6.939	2.091	0.353	2.66	Fungal Zn(2)-Cys(6) binuclear cluster domain
MSTRG.10127-coding	1015	2.925107999	0.000489739	1.597	2.183	1.758	0.096	0.182	0.31	alpha/beta hydrolase fold
MSTRG.10130-coding	1582	-1.998152555	0.002800388	0.202	0.56	0.35	1.666	1.093	1.451	O-methyltransferase
MSTRG.10131-coding	1143	-5.755625693	4.26E-08	0	0.095	0	3.365	0	3.337	--
MSTRG.10137-coding	1557	-3.431465028	0.000456082	0	0.142	0.123	1.889	0.353	0.977	--
MSTRG.10137-coding	1557	-3.431465028	0.000456082	0	0.142	0.123	1.889	0.353	0.977	F-box domain
MSTRG.10138-coding	1619	-1.889960844	0.008990622	0.167	0.607	0.247	1.751	0.808	0.929	F-box-like
MSTRG.1013-coding	1547	1.513800476	1.01E-18	167.944	179.653	201.127	63.621	118.643	62.581	Cytochrome oxidase assembly protein
MSTRG.10140-coding	1653	1.62969344	5.56E-12	78.607	83.032	85.155	31.598	44.601	20.535	Glutathione S-transferase, N-terminal domain;; Glutathione S-transferase, C-terminal domain;; Glutathione S-transferase, C-terminal domain;; Glutathione S-transferase, C-terminal domain;; Glutathione S-transferase, N-terminal domain
MSTRG.10144-coding	498	-3.62909382	3.76E-23	5.01	4.337	5.592	68.26	76.41	62.34	--
MSTRG.10147-coding	1266	-2.181441107	4.18E-32	169.33	179.653	189.882	896.494	1384.353	724.164	Pyridine nucleotide-disulphide oxidoreductase;; Pyridine nucleotide-disulphide oxidoreductase
MSTRG.10148-coding	2179	-2.421215357	1.89E-05	0.377	0.313	0.463	2.017	2.902	2.35	ADP-ribosylglycohydrolase
MSTRG.10149-coding	2542	-1.888686146	0.001546811	0.246	0.531	0.339	1.719	1.366	1.112	Major Facilitator Superfamily;; Fungal trichothecene efflux pump (TRI12)
MSTRG.10151-coding	1705	-4.071196453	9.25E-09	0.307	0.142	0	3.004	3.528	2.873	MYND finger
MSTRG.10152-coding	3870	-2.644316183	3.41E-13	32.78	13.124	21.474	171.334	291.822	125.172	--
MSTRG.10152-coding	3870	-2.644316183	3.41E-13	32.78	13.124	21.474	171.334	291.822	125.172	Asparagine synthase;; Glutamine amidotransferase domain;; Glutamine amidotransferase domain
MSTRG.10153-coding	3550	-1.60196252	0.002066532	2.044	0.75	0.565	2.93	1.013	4.053	--
MSTRG.10156-coding	1220	1.194859205	1.85E-11	277.251	307.722	314.006	139.003	139.8	119.514	NmrA-like family;; NAD(P)H-binding
MSTRG.10158-coding	1180	-2.672182736	5.50E-15	3.159	3.91	6.024	32.968	10.63	23.34	--
MSTRG.10161-coding	2011	1.662972625	5.37E-06	3.369	3.34	3.516	0.923	2.504	1.17	Fungal specific transcription factor domain;; Fungal Zn(2)-Cys(6) binuclear cluster domain
MSTRG.10167-coding	1037	-1.886220656	8.68E-06	2.72	1.936	2.611	11.633	1.616	6.568	Domain of unknown function (DUF4743);; NUDIX domain
MSTRG.10171-coding	1567	1.511840096	8.93E-05	4.799	6.567	6.897	2.622	1.366	1.509	Amidase
MSTRG.10173-coding	1643	-1.025096045	0.001193896	4.387	3.445	2.827	6.952	4.325	7.477	GMC oxidoreductase;; GMC oxidoreductase;; NAD(P)-binding Rossmann-like domain;; FAD binding domain
MSTRG.10175-coding	1328	1.350667213	0.004927442	2.053	3.53	4.071	1.21	0.114	1.228	alpha/beta hydrolase fold;; Carboxylesterase family
MSTRG.10177-coding	2957	-2.076461202	1.76E-18	4.238	3.15	3.331	15.507	1.844	14.509	XFP N-terminal domain;; XFP C-terminal domain;; D-xylulose 5-phosphate/D-fructose 6-phosphate phosphoketolase
MSTRG.10178-coding	1015	-1.773340141	1.21E-10	13.705	11.084	13.764	52.466	23.979	35.498	Endoribonuclease L-PSP
MSTRG.1017-coding	10921	-2.374803722	5.63E-34	673.013	535.192	589.638	3616.313	9326.55	3124.589	Mitochondrial carrier protein
MSTRG.1017-coding	10921	-2.374803722	5.63E-34	673.013	535.192	589.638	3616.313	9326.55	3124.589	pfkB family carbohydrate kinase
MSTRG.1017-coding	10921	-2.374803722	5.63E-34	673.013	535.192	589.638	3616.313	9326.55	3124.589	Phosphoenolpyruvate carboxykinase
MSTRG.10181-coding	6939	2.77842106	3.58E-40	252.306	237.358	214.953	29.826	34.108	28.921	Catalase;; Catalase-related immune-responsive
MSTRG.10181-coding	6939	2.77842106	3.58E-40	252.306	237.358	214.953	29.826	34.108	28.921	Glycosyl hydrolase family 65, N-terminal domain;; Glycosyl hydrolase family 65 central catalytic domain
MSTRG.10182-coding	1142	3.696241841	2.68E-45	343.056	484.11	576.295	38.466	196.953	31.581	--
MSTRG.10183-coding	399	2.057330778	0.014486621	9.099	13.693	3.372	1.942	2.322	1.799	--
MSTRG.10186-coding	1535	2.201443137	3.04E-05	3.466	2.04	2.714	0.637	0.535	0.493	Glycosyl hydrolase family 76
MSTRG.10189-coding	1468	-1.140371954	0.002191571	13.688	6.14	6.836	19.594	13.315	19.771	HD domain
MSTRG.10194-coding	1437	1.437949699	0.000522838	2.904	3.986	4.852	1.38	0	1.422	Transferase family
MSTRG.10195-coding	1187	-4.077576174	3.83E-39	2.123	3.473	4.389	63.08	6.885	51.361	--
MSTRG.10196-coding	1072	-1.609554254	0.027349565	0.342	0.93	0.812	1.327	0.763	3.221	NmrA-like family;; NAD(P)H-binding;; NAD dependent epimerase/dehydratase family
MSTRG.1019-coding	2489	-3.04917634	5.80E-17	0.93	1.67	0.781	9.829	15.148	9.053	Sodium/hydrogen exchanger family
MSTRG.10200-coding	941	2.860557479	0.000212074	5.44	2.923	5.942	0	2.094	1.161	Tyrosine phosphatase family;; Tyrosine phosphatase family
MSTRG.10212-coding	1476	2.698193915	0.000117487	1.579	1.68	1.778	0.318	0	0.135	--
MSTRG.10216-coding	2101	1.698131564	7.65E-10	7.125	8.54	9.899	2.431	2.288	2.699	Prolyl oligopeptidase family;; WD40-like Beta Propeller Repeat;; Dipeptidyl peptidase IV (DPP IV) N-terminal region
MSTRG.10217-coding	1623	-2.422703283	7.05E-12	5.966	3.34	3.156	18.49	9.821	26.754	Fungal specific transcription factor domain;; Fungal Zn(2)-Cys(6) binuclear cluster domain
MSTRG.10218-coding	1111	4.499890138	4.65E-14	6.221	10.41	11.677	0.265	0	0.474	Dual specificity phosphatase, catalytic domain
MSTRG.10219-coding	1527	-3.828234219	5.70E-46	1.588	1.556	2.148	25.697	21.009	25.013	Major Facilitator Superfamily
MSTRG.1021-coding	4595	1.955848245	3.44E-28	575.674	615.719	694.776	170.209	703.449	150.456	26S proteasome subunit RPN7;; PCI domain
MSTRG.1021-coding	4595	1.955848245	3.44E-28	575.674	615.719	694.776	170.209	703.449	150.456	Aminotransferase class I and II
MSTRG.10220-coding	417	-2.22539174	6.71E-19	104.683	141.942	101.797	603.808	909.029	516.204	--
MSTRG.10221-coding	997	-2.623628241	4.13E-05	1.027	0.38	0.411	4.723	2.39	3.347	Lipase (class 3);; Lipase 3 N-terminal region;; Serine aminopeptidase, S33;; Alpha/beta hydrolase
MSTRG.10225-coding	3027	-4.187101364	2.13E-26	1.132	0.626	0.493	13.034	3.232	15.437	Fungal Zn(2)-Cys(6) binuclear cluster domain;; Fungal specific transcription factor domain
MSTRG.10226-coding	1034	1.153296894	0.009998567	3.606	4.042	5.417	1.879	1.582	1.935	RTA1 like protein
MSTRG.10227-coding	1242	1.89550864	1.98E-07	12.661	24.103	28.042	5.498	3.3	5.765	Taurine catabolism dioxygenase TauD, TfdA family
MSTRG.10228-coding	2526	1.169376601	0.000374037	3.238	2.885	3.68	1.444	0.774	1.393	Fungal Zn(2)-Cys(6) binuclear cluster domain;; Fungal specific transcription factor domain
MSTRG.10232-coding	1474	5.226312718	9.40E-14	6.186	6.605	9.251	0.149	0	0.164	FAD dependent oxidoreductase
MSTRG.10237-coding	2540	-3.312554986	4.09E-62	6.037	7.886	7.309	71.826	26.836	67.901	Protein of unknown function (DUF3604)
MSTRG.1023-coding	5092	-1.077732602	1.54E-09	16.451	20.307	21.217	53.74	96.326	53.953	--
MSTRG.1023-coding	5092	-1.077732602	1.54E-09	16.451	20.307	21.217	53.74	96.326	53.953	Fungal Zn(2)-Cys(6) binuclear cluster domain
MSTRG.10242-coding	2694	-1.268616407	4.60E-06	21.672	13.949	13.24	37.394	104.03	40.876	Major Facilitator Superfamily
MSTRG.10243-coding	1554	-4.556365675	1.86E-60	1.342	1.319	1.11	30.059	42.131	29.956	Major Facilitator Superfamily
MSTRG.10245-coding	2711	-1.299576204	1.01E-06	8.546	6.851	7.586	14.786	10.55	22.75	Fungal Zn(2)-Cys(6) binuclear cluster domain
MSTRG.10246-coding	780	-1.037288441	4.25E-07	76.738	60.315	66.652	145.722	105.009	132.843	--
MSTRG.10247-coding	4729	-1.823266231	1.39E-22	148.922	179.416	144.601	576.848	647.559	538.809	Basic region leucine zipper;; bZIP transcription factor
MSTRG.10247-coding	4729	-1.823266231	1.39E-22	148.922	179.416	144.601	576.848	647.559	538.809	Bystin
MSTRG.10250-coding	1716	1.417835336	3.27E-13	64.068	54.868	59.302	20.273	33.96	23.582	Amidase
MSTRG.10257-coding	2808	-2.816399887	3.79E-23	3.246	3.739	5.962	29.295	72.426	31.513	N2,N2-dimethylguanosine tRNA methyltransferase
MSTRG.10258-coding	5887	2.403534359	9.55E-28	125.276	144.884	173.506	23.638	69.797	30.826	Beta-ketoacyl synthase, N-terminal domain;; 4'-phosphopantetheinyl transferase superfamily;; Beta-ketoacyl synthase, C-terminal domain
MSTRG.10259-coding	6339	2.140034238	7.67E-19	125.021	145.71	170.381	26.111	78.8	38.845	Acyl transferase domain;; MaoC like domain;; Domain of unknown function (DUF1729);; N-terminal half of MaoC dehydratase;; Starter unit:ACP transacylase in aflatoxin biosynthesis
MSTRG.1026-coding	1409	2.263780204	9.55E-12	11.24	10.571	10.105	2.282	4.029	2.022	--
MSTRG.10272-coding	3006	2.006667415	2.37E-25	27.901	25.299	28.453	6.326	9.605	6.964	Exocyst complex subunit Sec15-like
MSTRG.10287-coding	1128	2.737892767	2.09E-50	204.725	233.875	224.883	29.974	34.347	35.421	Fatty acid hydroxylase superfamily
MSTRG.10291-coding	1249	-1.553255877	0.003022686	1.027	1.253	1.203	2.059	1.98	4.943	--
MSTRG.10295-coding	891	1.433591458	3.97E-08	31.525	37.236	45.301	13.915	11.881	13.909	ABC transporter;; AAA domain, putative AbiEii toxin, Type IV TA system
MSTRG.10298-coding	1258	1.200088118	3.17E-10	54.82	55.304	60.895	23.372	20.975	25.739	Protein of unknown function (DUF410)
MSTRG.10300-coding	1521	1.500849677	3.83E-09	46.002	35.538	33.531	11.623	12.075	15.099	Replication factor C C-terminal domain;; DNA polymerase III, delta subunit;; ATPase family associated with various cellular activities (AAA);; AAA domain;; Holliday junction DNA helicase ruvB N-terminus;; Rad17 cell cycle checkpoint protein;; Viral (Superfamily 1) RNA helicase;; ATPase family associated with various cellular activities (AAA)
MSTRG.10301-coding	6118	-1.133927367	1.34E-09	21.251	19.529	23.036	57.985	28.144	52.609	Amidase;; Amino acid permease;; Amino acid permease
MSTRG.10301-coding	6118	-1.133927367	1.34E-09	21.251	19.529	23.036	57.985	28.144	52.609	Polysaccharide deacetylase
MSTRG.10303-coding	2834	-1.256095966	2.32E-08	13.231	16.901	19.315	35.876	66.178	41.998	Aconitase family (aconitate hydratase);; Aconitase C-terminal domain
MSTRG.10309-coding	3083	-1.327411737	4.65E-09	24.137	28.487	32.709	125.799	108.753	103.564	CAAX protease self-immunity
MSTRG.10309-coding	3083	-1.327411737	4.65E-09	24.137	28.487	32.709	125.799	108.753	103.564	Sucrase/ferredoxin-like
MSTRG.10312-coding	2146	1.250155847	8.94E-14	52.714	54.678	52.24	21.727	48.686	22.344	Sec1 family
MSTRG.10313-coding	1188	1.35937848	1.87E-05	10.555	8.863	9.416	4.182	1.616	3.153	short chain dehydrogenase;; Enoyl-(Acyl carrier protein) reductase;; KR domain;; NAD dependent epimerase/dehydratase family;; Polysaccharide biosynthesis protein
MSTRG.10318-coding	920	1.450627362	3.01E-10	94.672	113.275	134.619	42.839	24.639	39.88	Proteasome subunit;; Proteasome subunit A N-terminal signature
MSTRG.10319-coding	3700	1.31018764	1.76E-10	171.55	184.217	179.417	121.288	91.227	98.06	--
MSTRG.10319-coding	3700	1.31018764	1.76E-10	171.55	184.217	179.417	121.288	91.227	98.06	Uncharacterised protein family (UPF0220)
MSTRG.10319-coding	3700	1.31018764	1.76E-10	171.55	184.217	179.417	121.288	91.227	98.06	Vacuolar protein sorting 55
MSTRG.10323-coding	2790	-1.842512865	1.92E-07	3.378	7.003	8.265	20.018	56.641	24.53	Mitochondrial protein Pet127
MSTRG.10324-coding	6715	1.428490253	2.27E-13	60.883	62.554	68.225	43.55	59.965	49.34	--
MSTRG.10324-coding	6715	1.428490253	2.27E-13	60.883	62.554	68.225	43.55	59.965	49.34	--
MSTRG.10326-coding	800	2.003958177	1.38E-09	22.707	30.432	37.654	8.003	7.625	6.771	Imidazoleglycerol-phosphate dehydratase
MSTRG.10328-coding	898	1.319120295	5.31E-06	27.796	33.782	24.321	13.013	10.277	9.566	Core histone H2A/H2B/H3/H4
MSTRG.10329-coding	4540	-1.834179911	4.70E-09	5.343	4.811	4.924	11.877	12.678	23.959	Cohesin loading factor
MSTRG.10331-coding	537	-2.212301947	5.53E-05	3.466	13.589	19.212	61.976	135.828	59.264	--
MSTRG.10335-coding	1129	-2.158623187	2.50E-06	2.711	9.167	10.362	32.713	50.439	35.063	rRNA biogenesis protein RRP36
MSTRG.1033-coding	675	-1.376690142	9.20E-10	38.834	45.483	39.709	112.351	171.256	105.247	--
MSTRG.10340-coding	1267	1.612815694	0.029666557	1.509	1.224	0.946	0.318	7.5	0.426	--
MSTRG.10343-coding	1695	1.063843961	0.000346575	12.872	16.151	18.102	5.604	13.736	9.17	SET domain;; Rubisco LSMT substrate-binding
MSTRG.10345-coding	1538	1.245336451	3.61E-06	53.013	44.439	32.319	17.874	29.294	18.068	Glycogen recognition site of AMP-activated protein kinase;; 5'-AMP-activated protein kinase beta subunit, interaction domain
MSTRG.10349-coding	1195	1.567782004	1.16E-10	40.308	29.54	34.364	11.24	17.082	11.868	UreF
MSTRG.10350-coding	2509	-1.690551733	1.19E-18	21.646	21.569	18.781	61.339	91.865	71.054	BRE1 E3 ubiquitin ligase;; Zinc finger, C3HC4 type (RING finger);; Zinc finger, C3HC4 type (RING finger);; Prokaryotic RING finger family 4;; Zinc finger, C3HC4 type (RING finger);; Ring finger domain;; RING-type zinc-finger
MSTRG.10354-coding	2134	-1.50385034	1.64E-12	6.73	8.18	8.717	21.579	51.941	22.711	Glucose inhibited division protein A;; GidA associated domain;; FAD dependent oxidoreductase
MSTRG.10357-coding	1711	-2.878494795	5.48E-36	15.855	17.536	17.3	110.313	170.22	149.392	--
MSTRG.10357-coding	1711	-2.878494795	5.48E-36	15.855	17.536	17.3	110.313	170.22	149.392	--
MSTRG.10358-coding	7589	-1.165820281	2.14E-07	15.635	24.549	25.143	18.713	20.258	16.821	--
MSTRG.10358-coding	7589	-1.165820281	2.14E-07	15.635	24.549	25.143	18.713	20.258	16.821	ABC-2 type transporter;; ABC transporter;; CDR ABC transporter;; ABC-transporter extracellular N-terminal;; AAA domain;; 50S ribosome-binding GTPase
MSTRG.10360-coding	2820	1.89208205	6.96E-10	4.361	4.005	4.41	1.146	1.377	1.083	Tyrosyl-DNA phosphodiesterase;; Ubiquitin interaction motif
MSTRG.10363-coding	3694	-2.179739916	5.31E-08	0.851	1.784	2.426	6.39	18.687	9.024	Helicase associated domain (HA2);; Helicase conserved C-terminal domain;; DEAD/DEAH box helicase;; Oligonucleotide/oligosaccharide-binding (OB)-fold
MSTRG.10367-coding	552	4.322572844	3.13E-62	240.891	273.921	329.096	13.735	34.222	14.025	--
MSTRG.1036-coding	942	2.04253693	1.58E-05	21.637	13.219	14.309	4.415	5.144	3.279	Ser-Thr-rich glycosyl-phosphatidyl-inositol-anchored membrane family
MSTRG.10370-coding	3279	1.156477711	7.21E-08	17.504	18.21	20.148	7.069	8.114	9.344	CAS/CSE protein, C-terminus;; Cse1;; Importin-beta N-terminal domain
MSTRG.10376-coding	2012	2.595840547	2.68E-60	183.632	177.651	188.905	29.815	27.974	29.83	Acyl-CoA dehydrogenase, C-terminal domain;; Acyl-CoA dehydrogenase, middle domain;; Acyl-CoA dehydrogenase, N-terminal domain;; Acyl-CoA dehydrogenase, C-terminal domain
MSTRG.10378-coding	2620	3.920510973	2.63E-24	5.694	6.016	7.74	0.488	0.478	0.319	Protein of unknown function (DUF3419);; Methyltransferase domain;; Methyltransferase domain;; ubiE/COQ5 methyltransferase family;; Methyltransferase domain;; Protein-L-isoaspartate(D-aspartate) O-methyltransferase (PCMT)
MSTRG.10379-coding	9892	4.284067387	1.23E-94	18.11	17.385	21.72	0.977	1.673	0.919	Polyketide synthase dehydratase;; Beta-ketoacyl synthase, N-terminal domain;; KR domain;; Acyl transferase domain;; Beta-lactamase;; Beta-ketoacyl synthase, C-terminal domain;; Zinc-binding dehydrogenase;; Methyltransferase domain;; Zinc-binding dehydrogenase;; Ketoacyl-synthetase C-terminal extension;; short chain dehydrogenase;; Methyltransferase domain;; Methyltransferase domain;; Phosphopante…
MSTRG.10381-coding	1281	-1.201008854	2.63E-05	59.716	62.393	34.95	115.939	96.337	124.708	Protein of unknown function (DUF1640)
MSTRG.10382-coding	8924	1.646585329	1.61E-13	16.618	13.219	12.099	4.256	4.188	6.045	--
MSTRG.10382-coding	8924	1.646585329	1.61E-13	16.618	13.219	12.099	4.256	4.188	6.045	HEAT repeats
MSTRG.10383-coding	928	2.044045325	8.28E-13	21.453	24.929	23.674	4.649	6.612	6.519	Transcriptional regulator
MSTRG.10387-coding	1444	1.687721011	1.50E-06	6.905	6.728	8.532	1.73	4.894	2.757	Asx homology domain
MSTRG.1038-coding	2114	-1.459535952	8.14E-09	4.027	3.34	4.513	10.243	19.097	11.423	--
MSTRG.10392-coding	2817	1.240357785	3.53E-09	14.319	13.409	15.214	5.498	1.4	6.423	Glycosyl hydrolase family 63 C-terminal domain;; Glycosyl hydrolase family 63 N-terminal domain;; Trehalase
MSTRG.10393-coding	532	1.47406397	0.000154973	31.411	20.279	27.271	9.754	7.09	9.16	Kinase phosphorylation protein
MSTRG.10394-coding	2839	1.553597887	2.67E-14	32.675	28.297	27.426	10.402	21.305	9.324	CRT10
MSTRG.10395-coding	2070	-1.20893847	0.001427765	20.698	11.786	7.997	28.021	36.6	34.705	IBR domain, a half RING-finger domain;; RWD domain
MSTRG.10396-coding	9254	-1.592273264	1.19E-22	89.662	83.374	88.506	183.551	186.563	171.842	Carboxylesterase family;; alpha/beta hydrolase fold
MSTRG.10396-coding	9254	-1.592273264	1.19E-22	89.662	83.374	88.506	183.551	186.563	171.842	Domain of unknown function (DUF3402);; N1221-like protein
MSTRG.10396-coding	9254	-1.592273264	1.19E-22	89.662	83.374	88.506	183.551	186.563	171.842	PAP2 superfamily
MSTRG.10396-coding	9254	-1.592273264	1.19E-22	89.662	83.374	88.506	183.551	186.563	171.842	Ribosomal L28e protein family;; Mak16 protein C-terminal region
MSTRG.10398-coding	9838	-1.327329728	2.35E-10	33.701	31.486	26.953	70.117	81.929	85.979	Phospholipid-translocating P-type ATPase C-terminal;; Phospholipid-translocating ATPase N-terminal;; haloacid dehalogenase-like hydrolase;; Cation transport ATPase (P-type)
MSTRG.10398-coding	9838	-1.327329728	2.35E-10	33.701	31.486	26.953	70.117	81.929	85.979	Sec23-binding domain of Sec16;; Vesicle coat trafficking protein Sec16 N-terminus;; Vesicle coat trafficking protein Sec16 mid-region
MSTRG.10399-coding	1309	2.256851834	6.37E-12	12.284	10.818	11.451	2.707	0.444	1.973	Hus1-like protein
MSTRG.1039-coding	1000	2.018616529	2.50E-15	42.931	52.581	56.393	12.843	7.272	11.82	Haloacid dehalogenase-like hydrolase;; haloacid dehalogenase-like hydrolase;; HAD-hyrolase-like
MSTRG.10400-coding	6436	2.438311746	2.64E-35	29.893	24.701	22.656	6.591	7.75	8.676	--
MSTRG.10400-coding	6436	2.438311746	2.64E-35	29.893	24.701	22.656	6.591	7.75	8.676	Growth-Arrest-Specific Protein 2 Domain
MSTRG.10401-coding	3274	-1.070596712	3.05E-06	39.975	30.119	28.844	63.505	70.697	73.927	Rab-GTPase-TBC domain;; Domain of unknown function (DUF3548)
MSTRG.10402-coding	3276	-8.037416089	1.38E-179	1.369	1.68	1.11	385.348	107.877	300.458	Rieske [2Fe-2S] domain
MSTRG.10402-coding	3276	-8.037416089	1.38E-179	1.369	1.68	1.11	385.348	107.877	300.458	Ring hydroxylating alpha subunit (catalytic domain)
MSTRG.10409-coding	1064	-1.478763607	0.012246702	1.737	1.082	0.648	4.086	1.104	2.554	Sulphur transport
MSTRG.10410-coding	759	-1.916572515	0.008264364	1.369	0.503	0.432	2.855	2.162	3.443	Protein of unknown function (DUF1275)
MSTRG.10412-coding	2384	-3.680746155	5.35E-23	1.22	0.569	0.627	11.124	5.781	10.098	ABC-2 type transporter;; ABC transporter
MSTRG.10414-coding	1080	-2.279300068	2.43E-31	37.184	31.201	30.036	160.773	43.713	157.343	MAPEG family
MSTRG.10416-coding	1244	1.369762185	0.000262433	4.992	5.067	5.489	2.006	2.8	1.915	D-ala D-ala ligase C-terminus
MSTRG.10417-coding	1344	-5.375563894	7.03E-07	0	0.066	0	1.804	0.649	1.789	RTA1 like protein
MSTRG.10418-coding	2648	-2.672067942	0.009448602	0.026	0.133	0	0.446	0.137	0.406	Glycosyl hydrolases family 31;; Galactose mutarotase-like
MSTRG.10419-coding	4994	1.231941551	1.33E-05	6.51	6.377	7.771	2.781	5.042	2.969	Fungal Zn(2)-Cys(6) binuclear cluster domain;; Fungal specific transcription factor domain
MSTRG.10419-coding	4994	1.231941551	1.33E-05	6.51	6.377	7.771	2.781	5.042	2.969	Major Facilitator Superfamily
MSTRG.1041-coding	1135	-2.028385982	1.32E-09	3.632	2.809	3.248	14.658	6.84	11.936	Metallo-beta-lactamase superfamily
MSTRG.10420-coding	4141	1.198966055	2.30E-09	23.532	23.515	27.724	10.253	16.411	11.133	Anhydro-N-acetylmuramic acid kinase
MSTRG.10420-coding	4141	1.198966055	2.30E-09	23.532	23.515	27.724	10.253	16.411	11.133	Fungal specific transcription factor domain;; Fungal Zn(2)-Cys(6) binuclear cluster domain
MSTRG.10421-coding	2293	-1.243361391	0.001756599	1.035	0.977	1.038	1.964	3.995	2.873	Sugar (and other) transporter;; Major Facilitator Superfamily
MSTRG.10423-coding	1302	2.079322318	1.58E-12	11.906	10.856	12.14	2.993	16.9	2.379	PLD-like domain
MSTRG.10425-coding	1044	-1.033716445	0.003639522	3.729	3.824	4.41	9.521	1.514	6.809	Proteasome subunit
MSTRG.10429-coding	1594	3.624424715	2.56E-17	6.817	7.762	10.156	0.775	0	0.474	Major Facilitator Superfamily
MSTRG.10430-coding	1524	-2.904157748	0.001827515	0	0.199	0.134	1.337	0.057	0.716	Major Facilitator Superfamily;; Sugar (and other) transporter;; Transmembrane secretion effector
MSTRG.10431-coding	1180	-2.132645786	5.80E-23	12.292	12.649	13.158	61.573	15.455	49.456	Amidohydrolase family;; Amidohydrolase family
MSTRG.10432-coding	1281	-3.35794185	3.66E-43	4.194	4.356	5.232	51.808	7.523	42.859	--
MSTRG.10434-coding	1884	-2.312698391	3.66E-05	1	0.816	0.216	3.503	0.501	3.54	Thiamine pyrophosphate enzyme, N-terminal TPP binding domain;; Thiamine pyrophosphate enzyme, C-terminal TPP binding domain;; Thiamine pyrophosphate enzyme, central domain
MSTRG.10436-coding	1600	5.667006398	5.73E-13	4.343	7.421	10.773	0.064	0.25	0.145	--
MSTRG.10437-coding	1761	6.652307332	2.89E-42	25.787	46.365	57.287	0.361	0.285	0.387	FAD binding domain
MSTRG.1043-coding	2270	-1.328017935	3.18E-14	88.925	84.19	76.345	199.578	185.539	214.16	Transient receptor potential (TRP) ion channel;; ML-like domain
MSTRG.10441-coding	1380	4.731576007	4.60E-45	45.783	76.323	88.711	2.367	1.411	2.66	Aldo/keto reductase family
MSTRG.10444-coding	956	-4.782203837	9.88E-06	0.816	0	0.627	23.893	3.369	21.376	--
MSTRG.10448-coding	920	-2.434930376	2.88E-28	14.574	11.283	12.726	69.618	109.209	69.981	Protein of unknown function (DUF1272)
MSTRG.10450-coding	1392	1.075782962	0.000793699	7.932	5.732	8.059	3.535	41.642	3.211	FAD binding domain;; FAD dependent oxidoreductase;; Pyridine nucleotide-disulphide oxidoreductase;; NAD(P)-binding Rossmann-like domain;; Pyridine nucleotide-disulphide oxidoreductase
MSTRG.10454-coding	1360	6.79823983	4.27E-26	45.283	66.065	84.589	0.807	2.811	0	--
MSTRG.10454-coding	1360	6.79823983	4.27E-26	45.283	66.065	84.589	0.807	2.811	0	--
MSTRG.10455-coding	1501	2.632988555	2.87E-05	1.518	2.107	2.652	0.297	0.114	0.319	--
MSTRG.10457-coding	2654	1.282847	5.03E-13	358.858	301.032	364.663	134.11	200.538	141.993	Ferric reductase like transmembrane component;; FAD-binding domain
MSTRG.10458-coding	1631	-3.191959683	2.24E-54	9.002	9.584	9.796	95.538	9.981	76.974	short chain dehydrogenase;; Enoyl-(Acyl carrier protein) reductase;; KR domain
MSTRG.10460-coding	840	-3.03506186	3.11E-10	0.588	1.395	1.305	9.712	6.555	9.083	--
MSTRG.10461-coding	1800	2.702800273	2.16E-15	8.449	8.778	7.843	1.592	1.992	0.871	Fungal specific transcription factor domain;; Fungal Zn(2)-Cys(6) binuclear cluster domain
MSTRG.10462-coding	1374	-4.820430903	2.79E-73	8.335	5.314	9.365	234.913	251.444	206.615	short chain dehydrogenase;; Enoyl-(Acyl carrier protein) reductase;; NAD(P)H-binding;; NmrA-like family;; NAD dependent epimerase/dehydratase family
MSTRG.10463-coding	1276	-4.157665368	3.08E-59	13.073	8.019	10.557	205.915	165.122	175.586	--
MSTRG.10464-coding	3621	-4.170511824	1.38E-75	4.431	4.118	6.065	92.853	88.462	82.613	Tetratricopeptide repeat;; NB-ARC domain;; Tetratricopeptide repeat
MSTRG.10465-coding	943	-6.031920298	1.37E-34	0.369	0.664	0.576	45.227	30.568	32.345	--
MSTRG.10468-coding	2431	-6.969900728	2.88E-137	0.684	1.347	1.018	141.858	29.317	118.053	X-Pro dipeptidyl-peptidase (S15 family);; X-Pro dipeptidyl-peptidase C-terminal non-catalytic domain
MSTRG.10469-coding	907	-5.40398491	6.33E-09	0	0.114	0.103	4.989	0.114	4.652	EthD domain
MSTRG.10470-coding	1182	-2.733684493	4.54E-09	0.614	0.873	1.593	6.4	1.229	7.767	Zinc-binding dehydrogenase
MSTRG.10471-coding	3218	-6.031820328	6.14E-09	0.018	0	0	1.252	0.137	0.793	Fungal specific transcription factor domain;; Zinc finger, C2H2 type;; C2H2-type zinc finger;; Fungal Zn(2)-Cys(6) binuclear cluster domain
MSTRG.10473-coding	2582	-6.049058716	5.59E-09	0	0.028	0	1.613	0.398	0.948	Catalase;; Catalase-related immune-responsive
MSTRG.10474-coding	1400	-4.219269045	9.36E-06	0.053	0.104	0	1.125	0.876	1.567	--
MSTRG.10476-coding	3987	-2.936945545	5.60E-10	225.107	149.145	49.095	1072.87	60.192	1182.749	Cytochrome P450;; FAD binding domain;; Flavodoxin;; Oxidoreductase NAD-binding domain
MSTRG.10482-coding	1892	-4.660793059	1.42E-08	0.035	0.076	0.031	1.879	0.08	1.325	Amino acid permease;; Amino acid permease
MSTRG.10484-coding	1718	-2.22301123	7.70E-13	2.071	2.145	2.169	11.697	5.315	8.26	Fungal specific transcription factor domain;; Fungal Zn(2)-Cys(6) binuclear cluster domain
MSTRG.10487-coding	1251	-1.021593	0.005310761	2.097	3.122	2.734	5.891	1.081	4.856	--
MSTRG.10496-coding	726	3.257138737	0.00024032	1.834	4.944	4.523	0	0	0.638	--
MSTRG.10497-coding	890	5.340479981	7.41E-38	47.836	66.065	82.462	1.826	0.125	1.151	--
MSTRG.10501-coding	1960	-2.815191832	5.10E-07	0.544	0.228	0.226	2.951	0.193	2.012	Prenylcysteine lyase;; Flavin containing amine oxidoreductase;; NAD(P)-binding Rossmann-like domain
MSTRG.10502-coding	955	5.388375411	2.35E-91	487.556	481.643	669.345	14.722	39.149	10.437	--
MSTRG.10505-coding	2166	3.666666386	2.54E-25	10.318	8.749	10.321	0.849	4.074	0.619	Sugar (and other) transporter;; Major Facilitator Superfamily
MSTRG.10506-coding	1206	2.443408222	1.60E-08	9.52	6.272	10.351	1.433	2.845	1.654	Putative cyclase
MSTRG.10508-coding	5425	2.189753623	4.49E-22	123.363	188.412	152.804	35.749	35.462	35.895	Histidine kinase-, DNA gyrase B-, and HSP90-like ATPase;; His Kinase A (phospho-acceptor) domain;; Response regulator receiver domain
MSTRG.10508-coding	5425	2.189753623	4.49E-22	123.363	188.412	152.804	35.749	35.462	35.895	Metallo-beta-lactamase superfamily
MSTRG.10515-coding	615	-1.729454284	4.56E-07	8.116	9.878	7.134	32.734	13.486	23.379	--
MSTRG.10516-coding	1314	1.015516307	0.014218395	4.685	3.758	3.094	2.123	1.855	1.586	--
MSTRG.10519-coding	828	-2.440754511	6.12E-05	1.097	1.082	0.411	5.35	5.736	4.585	Protein of unknown function (DUF3632)
MSTRG.10521-coding	468	1.483255417	1.11E-05	71.394	86.695	97.541	38.222	49.881	22.257	Endoribonuclease L-PSP
MSTRG.10523-coding	942	2.687824147	3.07E-12	12.775	12.554	9.93	1.995	0.649	1.509	--
MSTRG.10524-coding	1887	-2.213415356	0.004347955	0.263	0.085	0.144	0.828	3.63	0.88	FAD binding domain
MSTRG.10525-coding	2321	-2.984071041	0.000202013	0.351	0.038	0.062	1.635	3.983	1.161	Cytochrome P450
MSTRG.10527-coding	1768	-2.554797499	0.000331275	0.123	0.845	0.195	2.685	0.592	2.244	Carboxylesterase family;; alpha/beta hydrolase fold
MSTRG.10529-coding	1156	-4.568076785	9.80E-06	0.132	0	0	2.102	0.671	1.48	--
MSTRG.1052-coding	12780	-1.516741906	1.64E-09	10.327	11.757	14.597	31.333	42.609	45.064	--
MSTRG.1052-coding	12780	-1.516741906	1.64E-09	10.327	11.757	14.597	31.333	42.609	45.064	SpoU rRNA Methylase family;; RNA 2'-O ribose methyltransferase substrate binding
MSTRG.1052-coding	12780	-1.516741906	1.64E-09	10.327	11.757	14.597	31.333	42.609	45.064	Velvet factor
MSTRG.10531-coding	1978	-5.161678623	5.94E-11	0	0.047	0.123	2.526	1.047	2.911	Sugar (and other) transporter;; Major Facilitator Superfamily
MSTRG.10532-coding	1342	1.998613859	8.71E-08	9.055	5.94	7.278	1.974	5.03	1.625	Thiolase, N-terminal domain;; Thiolase, C-terminal domain
MSTRG.10533-coding	2170	1.306277798	6.03E-09	20.172	19.653	24.29	9.128	7.318	7.844	Tubulin/FtsZ family, GTPase domain;; Tubulin C-terminal domain
MSTRG.10536-coding	1565	-4.204623232	4.79E-10	0.175	0.095	0.082	2.547	1.115	2.447	Secretory lipase;; Prolyl oligopeptidase family
MSTRG.10538-coding	649	-4.057634249	3.85E-25	1.922	2.088	3.187	49.78	72.256	34.057	--
MSTRG.10540-coding	936	-5.339547112	3.91E-57	1.369	2.401	1.398	81.432	19.597	62.049	CFEM domain
MSTRG.10541-coding	2526	-2.88150817	4.50E-07	0.281	0.142	0.154	1.677	0.956	1.315	--
MSTRG.10543-coding	1889	-2.937761157	0.002212111	0.281	0	0.041	1.168	2.492	0.938	Amidase
MSTRG.10544-coding	1888	2.043932914	0.000190974	2.711	2.021	1.696	0.584	1.571	0.397	Major Facilitator Superfamily
MSTRG.10545-coding	1625	1.70874607	5.87E-05	9.406	4.972	7.514	2.76	25.971	1.548	FAD binding domain;; FAD dependent oxidoreductase;; FAD binding domain
MSTRG.1054-coding	4833	1.311406987	1.83E-07	10.327	8.066	8.285	2.993	2.253	4.033	SNF2 family N-terminal domain;; Helicase conserved C-terminal domain
MSTRG.10559-coding	999	1.632067377	0.000523459	4.861	5.732	4.287	1.539	0.922	1.557	--
MSTRG.10560-coding	49394	1.296593403	2.07E-10	44.783	39.144	47.111	16.112	17.048	19.016	--
MSTRG.10560-coding	49394	1.296593403	2.07E-10	44.783	39.144	47.111	16.112	17.048	19.016	--
MSTRG.1056-coding	1386	1.778343953	1.04E-10	381.232	573.795	704.685	166.674	203.736	149.808	Ribosomal protein S6e
MSTRG.10570-coding	2232	1.089146828	6.11E-09	205.839	240.015	269.526	105.823	178.881	114.832	HCO3- transporter family
MSTRG.10571-coding	1816	-2.247810815	3.23E-27	102.349	85.129	74.814	408.497	179.143	420.185	SET domain
MSTRG.10573-coding	2027	-5.088094759	3.15E-55	13.424	7.677	6.281	342.509	120.669	298.214	HCO3- transporter family
MSTRG.10577-coding	6827	-2.713686807	4.41E-21	2.387	3.141	3.927	27.512	12.576	27.47	Glycosyltransferase family 20
MSTRG.10577-coding	6827	-2.713686807	4.41E-21	2.387	3.141	3.927	27.512	12.576	27.47	Glycosyltransferase family 20;; Trehalose-phosphatase
MSTRG.10577-coding	6827	-2.713686807	4.41E-21	2.387	3.141	3.927	27.512	12.576	27.47	Protein phosphatase 2C;; Protein phosphatase 2C
MSTRG.10581-coding	1036	-2.705076188	2.85E-30	30.595	24.388	36.471	214.735	875.57	184.504	--
MSTRG.10582-coding	1342	-1.261024838	0.001544873	1.492	2.41	2.272	5.371	3.414	4.449	--
MSTRG.10583-coding	1410	1.164663842	2.84E-06	11.362	11.824	11.194	5.127	8.888	4.923	--
MSTRG.10585-coding	402	2.053425211	0.004460075	10.169	8.047	9.56	1.422	2.72	2.921	--
MSTRG.10588-coding	1331	-1.83073009	1.09E-06	1.86	1.528	1.367	5.774	7.158	5.775	--
MSTRG.10593-coding	648	-2.866332258	0.002156182	0	0.645	0.421	4.023	0.489	2.341	NUDIX domain
MSTRG.10596-coding	1260	1.358211932	0.011257681	3.15	2.41	2.662	0.541	2.208	1.528	Basic region leucine zipper
MSTRG.10604-coding	1645	1.688528938	8.74E-10	13.249	15.8	18.39	5.19	4.12	4.411	Protein kinase domain;; Protein tyrosine kinase
MSTRG.10605-coding	408	5.801724419	5.52E-09	43.221	31.96	55.303	0.711	0.683	0	--
MSTRG.10615-coding	4914	-3.235496189	9.95E-51	15.574	20.45	21.063	160.667	72.517	159.858	--
MSTRG.10615-coding	4914	-3.235496189	9.95E-51	15.574	20.45	21.063	160.667	72.517	159.858	--
MSTRG.10615-coding	4914	-3.235496189	9.95E-51	15.574	20.45	21.063	160.667	72.517	159.858	Ankyrin repeats (3 copies);; Ankyrin repeats (many copies);; Ankyrin repeats (many copies);; Ankyrin repeat;; Ankyrin repeat
MSTRG.10615-coding	4914	-3.235496189	9.95E-51	15.574	20.45	21.063	160.667	72.517	159.858	F-box domain
MSTRG.10616-coding	434	-4.375284653	1.70E-17	1.983	8.151	4.975	136.923	47.218	100.691	--
MSTRG.10627-coding	810	-1.59881104	1.77E-10	12.301	13.456	15.152	45.429	46.149	37.297	--
MSTRG.10633-coding	2231	-1.038781403	0.000150355	2.773	3.217	2.837	5.912	4.006	6.084	--
MSTRG.10634-coding	1400	-1.403742798	7.29E-16	481.3	407.617	453.045	1225.12	401.862	1125.362	--
MSTRG.10635-coding	761	2.084543451	1.52E-10	19.11	26.845	28.587	5.965	29.089	5.513	--
MSTRG.10636-coding	908	1.78670305	1.94E-05	8.835	11.245	12.233	1.964	1.036	4.169	SUR7/PalI family
MSTRG.10638-coding	30253	3.280702834	1.67E-53	147.176	159.26	177.752	18.256	16.866	18.349	--
MSTRG.10638-coding	30253	3.280702834	1.67E-53	147.176	159.26	177.752	18.256	16.866	18.349	--
MSTRG.10638-coding	30253	3.280702834	1.67E-53	147.176	159.26	177.752	18.256	16.866	18.349	--
MSTRG.10638-coding	30253	3.280702834	1.67E-53	147.176	159.26	177.752	18.256	16.866	18.349	--
MSTRG.10641-coding	4655	3.760058182	3.46E-49	190.081	203.462	277.853	17.312	100.878	17.082	--
MSTRG.10641-coding	4655	3.760058182	3.46E-49	190.081	203.462	277.853	17.312	100.878	17.082	--
MSTRG.10641-coding	4655	3.760058182	3.46E-49	190.081	203.462	277.853	17.312	100.878	17.082	--
MSTRG.10655-coding	1061	2.833605189	3.44E-12	8.52	9.015	9.18	1.295	4.814	1.103	--
MSTRG.10656-coding	1982	2.485749119	0.001310839	1.948	1.205	2.251	0.467	1.127	0.087	--
MSTRG.1065-coding	2430	1.112675035	5.09E-08	19.145	17.451	18.832	7.939	12.519	8.879	Domain of unknown function (DUF1741)
MSTRG.10660-coding	270	-5.507542691	5.61E-44	19.768	24.169	27.508	1414.678	665.119	1152.193	--
MSTRG.10669-coding	1510	-2.535787893	5.87E-08	0.983	0.399	1.131	5.318	1.206	4.759	--
MSTRG.10675-coding	1444	1.810052445	0.000137677	2.571	5.504	5.551	1.136	1.673	1.344	Major Facilitator Superfamily;; Ion channel regulatory protein UNC-93
MSTRG.10677-coding	1582	5.004387315	3.67E-16	6.037	13.855	15.368	0.541	0.114	0.068	Acyl-CoA dehydrogenase, C-terminal domain;; Acyl-CoA dehydrogenase, N-terminal domain;; Acyl-CoA dehydrogenase, middle domain
MSTRG.10678-coding	4865	2.831933608	1.61E-09	1.825	3.805	4.729	0.605	0.046	0.3	Carboxyl transferase domain;; Carbamoyl-phosphate synthase L chain, ATP binding domain;; Biotin carboxylase, N-terminal domain;; Biotin carboxylase C-terminal domain;; Biotin-requiring enzyme;; ATP-grasp domain;; D-ala D-ala ligase C-terminus;; ATP-grasp domain
MSTRG.10679-coding	2039	1.803625464	0.004282498	0.702	1.68	2.097	0.425	0.08	0.368	AMP-binding enzyme;; AMP-binding enzyme C-terminal domain
MSTRG.1067-coding	2066	2.340366654	1.58E-07	6.317	6.519	5.263	1.189	2.049	1.093	Ctf8;; Cnl2/NKP2 family protein
MSTRG.10683-coding	898	2.396054145	9.60E-05	25.208	7.554	5.849	2.409	16.388	2.128	Carbon-nitrogen hydrolase
MSTRG.10686-coding	1650	-3.144440909	5.58E-08	0.132	0.418	0.308	2.834	0.489	2.379	Phospholipase/Carboxylesterase;; CorA-like Mg2+ transporter protein
MSTRG.10689-coding	2184	-1.582723956	0.021804288	0.869	0.133	0.35	1.316	0.683	1.557	NACHT domain
MSTRG.10691-coding	2102	-4.828542423	1.67E-69	0.86	0.949	1.079	26.047	1.252	29.279	--
MSTRG.10692-coding	5426	-7.624228755	7.58E-142	0.246	0.199	0.113	38.19	1.024	37.965	ABC-2 type transporter;; CDR ABC transporter;; ABC transporter;; ABC-transporter extracellular N-terminal
MSTRG.10696-coding	738	-2.577233919	2.07E-19	7.282	6.254	5.088	35.664	7.443	39.445	YhhN family
MSTRG.10697-coding	1355	-1.69854531	1.59E-13	8.95	8.246	10.228	31.609	7.341	27.538	Glycerophosphoryl diester phosphodiesterase family
MSTRG.10702-coding	2705	2.270444428	4.55E-05	3.009	3.378	1.85	0.605	0.683	0.455	--
MSTRG.10704-coding	2209	3.171938316	9.29E-28	15.89	23.069	21.258	2.622	1.138	2.147	--
MSTRG.10704-coding	2209	3.171938316	9.29E-28	15.89	23.069	21.258	2.622	1.138	2.147	O-methyltransferase
MSTRG.10711-coding	1200	1.497054442	0.000512113	3.466	5.988	4.914	1.804	3.699	1.48	Aminotransferase class-V
MSTRG.10714-coding	1224	3.258688862	3.29E-10	5.563	8.654	6.99	0.329	0.148	1.054	GLEYA domain;; PA14 domain
MSTRG.10715-coding	2407	-3.702170775	3.24E-19	0.211	0.446	0.596	5.275	1.889	5.949	Fungal specific transcription factor domain;; Fungal Zn(2)-Cys(6) binuclear cluster domain
MSTRG.10716-coding	1263	1.060931149	0.007291536	5.098	6.225	9.848	2.77	2.959	3.85	Glycosyltransferase sugar-binding region containing DXD motif
MSTRG.1071-coding	2575	-2.003818321	5.00E-06	4.44	10.362	17.434	39.357	108.15	47.647	Dip2/Utp12 Family
MSTRG.10721-coding	1118	-3.354638085	1.31E-17	1.614	0.769	1.213	12.143	52.396	13.3	FtsJ-like methyltransferase
MSTRG.10725-coding	3016	-3.449055808	3.38E-13	0.544	0.579	0.144	4.681	1.946	4.981	--
MSTRG.10726-coding	516	-2.29908389	4.23E-12	10.011	9.005	11.451	51.818	32.264	52.58	--
MSTRG.1072-coding	4372	1.042083157	9.47E-10	108.359	99.942	99.34	43.561	70.275	48.817	ABC transporter transmembrane region;; ABC transporter
MSTRG.1072-coding	4372	1.042083157	9.47E-10	108.359	99.942	99.34	43.561	70.275	48.817	Nucleoside transporter
MSTRG.10732-coding	4892	-1.044924	2.83E-05	5.212	3.663	4.266	8.003	5.565	9.905	Protein of unknown function (DUF3723)
MSTRG.10737-coding	6922	-1.692674864	3.96E-17	144.166	174.462	161.366	630.917	493.624	543.249	--
MSTRG.10737-coding	6922	-1.692674864	3.96E-17	144.166	174.462	161.366	630.917	493.624	543.249	--
MSTRG.10737-coding	6922	-1.692674864	3.96E-17	144.166	174.462	161.366	630.917	493.624	543.249	--
MSTRG.10737-coding	6922	-1.692674864	3.96E-17	144.166	174.462	161.366	630.917	493.624	543.249	FAD-binding domain;; Ferric reductase like transmembrane component;; Ferric reductase NAD binding domain
MSTRG.10748-coding	1560	1.741870998	3.11E-15	66.016	76.693	76.931	19.912	42.916	24.307	--
MSTRG.10748-coding	1560	1.741870998	3.11E-15	66.016	76.693	76.931	19.912	42.916	24.307	Protein tyrosine kinase;; Protein kinase domain
MSTRG.10750-coding	2479	1.716655737	1.93E-26	183.509	184.682	195.967	53.527	63.868	58.432	--
MSTRG.10750-coding	2479	1.716655737	1.93E-26	183.509	184.682	195.967	53.527	63.868	58.432	--
MSTRG.10752-coding	4170	1.826853516	4.40E-13	7.3	7.886	9.693	2.399	8.991	2.167	WD domain, G-beta repeat;; NACHT domain;; Anaphase-promoting complex subunit 4 WD40 domain
MSTRG.10753-coding	1698	2.609338854	4.44E-17	11.661	12.754	16.663	1.751	2.117	2.621	--
MSTRG.10753-coding	1698	2.609338854	4.44E-17	11.661	12.754	16.663	1.751	2.117	2.621	Zinc knuckle
MSTRG.1075-coding	1671	-1.084770642	0.003802608	1.597	1.509	1.819	3.481	4.268	3.482	Velvet factor
MSTRG.10772-coding	284	-2.104595788	1.95E-05	23.927	44.515	63.033	225.955	120.077	216.143	--
MSTRG.10773-coding	444	-3.886750923	1.77E-11	2.878	3.815	2.303	46.267	33.914	56.662	--
MSTRG.10784-coding	660	3.175727377	0.000349578	3.439	3.559	3.516	0.191	2.902	0.435	--
MSTRG.10786-coding	567	-1.903903066	0.018309657	0.755	1.025	0.524	2.876	2.071	3.511	--
MSTRG.10788-coding	1673	-2.261158573	1.55E-09	1.106	1.651	1.182	6.135	4.04	6.606	Glycosyl hydrolases family 18
MSTRG.10790-coding	1331	-1.83073009	1.09E-06	1.86	1.528	1.367	5.774	7.158	5.775	--
MSTRG.10792-coding	598	-3.222117939	0.000178385	1.027	0.19	0.154	3.619	4.723	7.013	--
MSTRG.10796-coding	795	3.291098629	8.35E-31	282.831	309.041	425.661	40.493	70.753	27.151	--
MSTRG.10797-coding	1151	3.990942416	2.88E-37	36.702	43.357	56.701	3.195	6.453	2.292	--
MSTRG.10800-coding	923	3.42808033	3.92E-24	20.558	21.996	19.901	1.741	2.39	1.983	--
MSTRG.10801-coding	1526	5.102583033	3.32E-41	26.48	37.464	43.646	0.637	0.364	1.306	--
MSTRG.10802-coding	1781	-1.139553443	0.009675374	1.29	0.816	1.028	2.473	1.24	2.186	--
MSTRG.10803-coding	2669	1.320043833	0.000464715	8.221	8.759	12.356	4.649	15.318	2.989	SUR7/PalI family
MSTRG.10805-coding	1819	1.389556796	2.15E-11	50.012	50.816	41.303	16.877	19.677	18.755	Phosphotransferase enzyme family
MSTRG.10806-coding	1700	1.849569581	7.13E-13	17.539	20.364	23.9	5.328	9.23	5.9	Phosphotransferase enzyme family
MSTRG.1080-coding	1929	-5.342657812	3.87E-80	1.035	1.509	0.977	53.081	48.368	43.478	Homeobox KN domain;; Homeobox domain
MSTRG.10810-coding	579	-3.6227411	1.67E-11	0.877	1.196	2.046	19.021	10.402	18.349	--
MSTRG.10817-coding	1136	1.851054837	5.01E-05	5.975	13.019	11.194	2.091	2.253	3.289	--
MSTRG.10819-coding	791	3.519679663	1.51E-43	117.37	145.871	162.795	12.153	19.984	12.294	--
MSTRG.1081-coding	2381	-1.607476328	4.22E-05	1.29	1.775	1.604	3.566	6.532	5.997	--
MSTRG.10821-coding	3517	-1.961134606	1.06E-09	9.774	19.273	21.813	62.348	171.028	69.236	Utp21 specific WD40 associated putative domain;; Anaphase-promoting complex subunit 4 WD40 domain;; WD domain, G-beta repeat
MSTRG.10827-coding	924	-1.666911567	8.20E-06	5.001	9.66	9.93	30.208	43.44	22.421	--
MSTRG.10829-coding	7459	1.503393712	6.74E-12	17.329	18.798	19.007	5.233	5.03	7.458	Phosphatidylinositol 3- and 4-kinase;; Phosphoinositide 3-kinase family, accessory domain (PIK domain)
MSTRG.10829-coding	7459	1.503393712	6.74E-12	17.329	18.798	19.007	5.233	5.03	7.458	Sugar (and other) transporter
MSTRG.1082-coding	7051	1.375616448	1.35E-15	233.425	201.184	210.348	83.629	125.733	88.455	Amino acid permease;; Amino acid permease
MSTRG.1082-coding	7051	1.375616448	1.35E-15	233.425	201.184	210.348	83.629	125.733	88.455	FAD binding domain;; Oxidoreductase NAD-binding domain
MSTRG.10830-coding	2869	1.15971439	1.04E-08	42.738	57.193	50.945	21.165	31.433	23.069	Protein kinase domain;; Protein tyrosine kinase;; FHA domain;; Kinase-like
MSTRG.10831-coding	1589	1.270410111	6.73E-08	55.592	62.45	74.32	21.865	74.623	30.459	Cytochrome P450
MSTRG.10851-coding	3407	-1.243505639	2.44E-13	80.177	86.638	81.536	186.024	317.793	202.843	--
MSTRG.10851-coding	3407	-1.243505639	2.44E-13	80.177	86.638	81.536	186.024	317.793	202.843	Diacylglycerol acyltransferase
MSTRG.10851-coding	3407	-1.243505639	2.44E-13	80.177	86.638	81.536	186.024	317.793	202.843	G-patch domain
MSTRG.10854-coding	420	1.14906426	0.016683575	14.275	15.79	17.547	5.912	6.396	8.783	--
MSTRG.10857-coding	1954	-1.727708625	0.000304216	1.746	0.788	0.802	2.94	0.467	4.594	--
MSTRG.1085-coding	1571	-1.805363939	1.67E-07	13.679	5.959	9.395	32.501	219.544	35.788	--
MSTRG.1086-coding	1987	2.747546252	5.08E-17	17.022	16.094	13.26	1.507	6.362	2.969	Glycosyl hydrolase family 47
MSTRG.1087-coding	1048	1.411289656	7.32E-07	13.731	13.143	13.476	5.35	4.985	4.594	TATA-binding related factor (TRF) of subunit 20 of Mediator complex
MSTRG.1088-coding	1154	1.979176668	2.27E-24	487.1	543.694	631.671	142.187	118.404	136.47	EF hand;; EF-hand domain pair;; EF-hand domain pair;; EF-hand domain;; EF hand;; EF-hand domain;; Cytoskeletal-regulatory complex EF hand;; Secreted protein acidic and rich in cysteine Ca binding region;; Uncharacterised protein family (UPF0154);; Ca2+ insensitive EF hand;; EF-hand domain
MSTRG.1089-coding	1153	1.543313327	1.28E-12	31.946	36.221	33.305	11.283	5.588	11.626	Syntaxin;; SNARE domain
MSTRG.1090-coding	1465	1.52212278	9.28E-08	17.302	21.408	24.414	8.459	6.032	5.871	RNA polymerase II-binding domain.
MSTRG.1092-coding	1521	1.375457368	1.18E-10	110.483	94.296	82.575	34.507	66.019	38.323	Cdc37 N terminal kinase binding;; Cdc37 Hsp90 binding domain;; Cdc37 C terminal domain
MSTRG.1095-coding	1329	-1.741309793	2.65E-08	3.132	4.061	3.485	12.663	27.757	11.191	--
MSTRG.1096-coding	2162	1.245580046	1.18E-07	76.966	83.364	89.04	30.006	14.704	23.466	Haem-degrading
MSTRG.1096-coding	2162	1.245580046	1.18E-07	76.966	83.364	89.04	30.006	14.704	23.466	Zinc-binding dehydrogenase;; Alcohol dehydrogenase GroES-like domain
MSTRG.1097-coding	2317	-1.847220116	3.52E-27	391.419	342.614	338.378	1280.037	554.897	1271.475	Hsp70 protein;; MreB/Mbl protein;; NAD-specific glutamate dehydrogenase
MSTRG.1099-coding	2146	1.697998057	0.001741952	1.255	1.623	1.614	0.637	1.206	0.242	--
MSTRG.1101-coding	4510	2.232478712	4.05E-15	36.053	22.993	28.824	5.551	22.386	6.51	--
MSTRG.1101-coding	4510	2.232478712	4.05E-15	36.053	22.993	28.824	5.551	22.386	6.51	--
MSTRG.1101-coding	4510	2.232478712	4.05E-15	36.053	22.993	28.824	5.551	22.386	6.51	O-methyltransferase
MSTRG.1107-coding	2252	-2.705002794	6.26E-14	2.343	4.147	6.024	23.924	63.117	30.981	NUC153 domain
MSTRG.1108-coding	4644	-1.509227821	9.10E-10	6.502	5.485	4.595	13.82	12.371	17.459	Mediator complex subunit 13 C-terminal;; Mediator complex subunit 13 N-terminal
MSTRG.1109-coding	3453	-1.428828395	1.55E-05	11.336	7.392	5.9	17.811	18.676	26.454	Ubiquitin carboxyl-terminal hydrolase;; Ubiquitin carboxyl-terminal hydrolase;; Rhodanese-like domain
MSTRG.110-coding	3268	-3.600876928	2.83E-45	3.431	3.691	2.693	39.57	5.975	35.169	--
MSTRG.110-coding	3268	-3.600876928	2.83E-45	3.431	3.691	2.693	39.57	5.975	35.169	Fungal specific transcription factor domain
MSTRG.1111-coding	4996	-1.688220846	2.82E-08	8.125	5.314	5.016	15.826	9.161	23.804	Regulator of chromosome condensation (RCC1) repeat;; BTB/POZ domain;; Regulator of chromosome condensation (RCC1) repeat;; Ankyrin repeat;; Ankyrin repeats (many copies)
MSTRG.1114-coding	4114	1.409880866	2.27E-07	6.309	7.108	7.525	2.017	3.152	3.124	Methyltransferase domain;; Methyltransferase domain;; Methyltransferase domain
MSTRG.1115-coding	943	1.550514827	4.21E-16	127.145	145.377	150.018	49.303	16.001	45.974	Proteasome subunit;; Proteasome beta subunits C terminal
MSTRG.1119-coding	2436	3.039822447	6.18E-21	18.487	13.086	11.544	1.56	2.049	1.818	RanGTP-binding protein
MSTRG.111-coding	663	-1.508481913	4.67E-07	9.257	12.089	13.651	29.497	37.943	37.858	Ankyrin repeats (many copies);; Ankyrin repeats (many copies);; Ankyrin repeat;; Ankyrin repeats (3 copies)
MSTRG.1121-coding	2170	1.070530145	0.001973455	7.8	6.329	4.389	2.484	2.208	3.279	--
MSTRG.1122-coding	1407	-3.138439808	1.55E-06	0.175	0.389	0.226	2.484	0.922	2.592	Dehydrogenase E1 component
MSTRG.1123-coding	600	-1.638151233	1.32E-05	5.431	9.024	11.081	25.187	50.166	29.211	Pre-rRNA-processing protein TSR2
MSTRG.1128-coding	877	-2.307956498	4.16E-05	0.711	2.771	1.994	9.372	2.822	9.673	Acetyltransferase (GNAT) family
MSTRG.1130-coding	828	-2.381833396	5.39E-07	1.299	1.205	2.477	7.77	7.591	10.321	--
MSTRG.1134-coding	1515	1.564850976	1.99E-07	7.949	7.971	10.392	3.131	1.605	2.66	Pyridoxal-dependent decarboxylase conserved domain
MSTRG.1137-coding	6021	1.039909307	2.60E-06	15.197	14.765	14.936	5.87	3.619	8.415	Dopey, N-terminal
MSTRG.1139-coding	810	-1.59052517	0.000205873	2.378	4.413	6.096	12.716	19.267	13.648	--
MSTRG.113-coding	1554	-3.294604961	3.67E-60	25.146	25.251	20.579	212.846	241.645	251.254	Helix-loop-helix DNA-binding domain
MSTRG.1143-coding	1137	-2.358841002	6.61E-19	10.38	15.904	14.915	78.81	16.821	62.369	--
MSTRG.1147-coding	924	-2.083456679	3.38E-07	1.878	2.334	1.47	7.77	4.768	8.551	--
MSTRG.1149-coding	1882	1.147748023	2.34E-09	67.507	67.213	79.666	29.2	29.658	34.386	--
MSTRG.1152-coding	1680	-1.807132699	3.21E-09	2.334	3.701	3.135	9.67	6.601	11.713	Domain of unknown function (DUF3425)
MSTRG.1153-coding	1064	-3.104967257	8.22E-08	0.983	0.247	0.586	4.649	2.037	6.703	WSC domain
MSTRG.1154-coding	1240	-1.886070939	8.70E-15	75.185	48.737	55.18	228.704	122.82	212.506	NAD dependent epimerase/dehydratase family;; NmrA-like family;; NAD(P)H-binding;; GDP-mannose 4,6 dehydratase;; 3-beta hydroxysteroid dehydrogenase/isomerase family;; RmlD substrate binding domain
MSTRG.1156-coding	2958	-1.752757232	0.000216488	1.535	1.718	1.583	4.734	19.597	6.587	--
MSTRG.1156-coding	2958	-1.752757232	0.000216488	1.535	1.718	1.583	4.734	19.597	6.587	Major Facilitator Superfamily;; MFS_1 like family;; Sugar (and other) transporter
MSTRG.1157-coding	996	-5.257324665	1.29E-36	0.307	1.177	1.028	38.636	15.045	29.066	Amidohydrolase
MSTRG.1160-coding	4053	-1.830111027	4.31E-07	12.67	21.342	34.333	71.157	181.703	90.467	HEAT-like repeat;; HEAT repeats;; HEAT repeat;; non-SMC mitotic condensation complex subunit 1;; Vacuolar 14 Fab1-binding region;; Importin-beta N-terminal domain;; Interferon-related developmental regulator (IFRD);; Armadillo/beta-catenin-like repeat
MSTRG.1164-coding	1608	1.713281875	2.54E-09	14.319	18.267	23.458	5.965	4.768	5.146	Proline racemase
MSTRG.1165-coding	4556	-1.679933577	3.12E-09	15.644	10.903	9.149	33.711	27.04	42.443	T5orf172 domain;; Fungal Zn(2)-Cys(6) binuclear cluster domain;; Fungal specific transcription factor domain
MSTRG.1166-coding	838	1.529763214	1.65E-07	16.864	18.922	18.503	5.976	3.881	6.413	MED7 protein
MSTRG.1167-coding	10825	1.331462222	6.40E-16	108.903	112.07	115.88	28.977	19.165	27.402	F-actin capping protein alpha subunit
MSTRG.1167-coding	10825	1.331462222	6.40E-16	108.903	112.07	115.88	28.977	19.165	27.402	Fungal specific transcription factor domain;; Cytochrome P450;; Fungal Zn(2)-Cys(6) binuclear cluster domain
MSTRG.1167-coding	10825	1.331462222	6.40E-16	108.903	112.07	115.88	28.977	19.165	27.402	PAP2 superfamily
MSTRG.116-coding	809	1.091110276	1.74E-05	28.753	26.38	32.041	12.769	29.806	14.364	Modifier of rudimentary (Mod(r)) protein
MSTRG.1176-coding	1401	1.236353676	0.031063407	2.562	9.423	14.71	3.948	2.39	3.25	Fatty acid desaturase
MSTRG.1177-coding	1599	-2.159972954	7.18E-15	7.642	9.385	13.702	44.962	109.413	46.564	Histone-binding protein RBBP4 or subunit C of CAF1 complex;; WD domain, G-beta repeat;; Anaphase-promoting complex subunit 4 WD40 domain
MSTRG.1180-coding	1160	5.562855829	1.43E-112	340.871	303.48	255.279	6.644	5.861	5.62	Aldo/keto reductase family
MSTRG.1185-coding	2607	3.765905361	4.19E-14	4.115	3.321	5.808	0.456	1.411	0.135	Pro-kumamolisin, activation domain;; Subtilase family
MSTRG.1187-coding	1276	2.171223654	1.27E-17	25.655	22.518	26.387	5.35	6.828	5.504	Zinc-binding dehydrogenase;; N-terminal domain of oxidoreductase;; Zinc-binding dehydrogenase
MSTRG.118-coding	4964	1.424526441	4.09E-10	117.897	152.988	183.148	55.385	74.065	55.027	FAD binding domain;; Berberine and berberine like
MSTRG.118-coding	4964	1.424526441	4.09E-10	117.897	152.988	183.148	55.385	74.065	55.027	Protein of unknown function (DUF933);; 50S ribosome-binding GTPase;; PUA domain
MSTRG.1191-coding	1938	1.803315524	8.69E-09	21.119	16.483	12.109	4.957	4.564	4.324	Fungal specific transcription factor domain
MSTRG.1198-coding	1697	6.261711311	5.22E-51	275.54	181.02	93.933	2.293	13.907	2.08	Sugar (and other) transporter;; Major Facilitator Superfamily
MSTRG.119-coding	907	1.812841886	4.55E-10	94.523	132.567	155.343	39.23	19.984	32.887	--
MSTRG.1200-coding	3103	1.681724981	6.44E-06	3.51	2.799	2.107	0.828	1.013	0.871	Glycosyl hydrolases family 2, TIM barrel domain;; Beta galactosidase small chain;; Glycosyl hydrolases family 2, sugar binding domain;; Domain of unknown function(DUF4981);; Glycosyl hydrolases family 2
MSTRG.1202-coding	3264	1.044684194	1.95E-06	20.417	16.787	17.938	7.738	11.984	9.789	TATA-binding protein interacting (TIP20);; HEAT repeat
MSTRG.1203-coding	3169	1.708161367	7.85E-18	40.492	43.48	40.367	12.907	16.308	11.636	--
MSTRG.1203-coding	3169	1.708161367	7.85E-18	40.492	43.48	40.367	12.907	16.308	11.636	Polysaccharide deacetylase;; Chitin recognition protein
MSTRG.1209-coding	1479	-1.793196649	4.09E-07	290.842	196.895	114.348	651.625	932.814	753.839	ZPR1 zinc-finger domain
MSTRG.1212-coding	1411	-3.190689136	1.33E-17	1.272	1.471	2.858	17.206	58.986	17.749	Potential Queuosine, Q, salvage protein family
MSTRG.1217-coding	1340	1.761935389	2.61E-21	59.242	62.725	61.923	16.813	24.946	18.852	Arrestin (or S-antigen), C-terminal domain
MSTRG.1218-coding	2672	2.624039374	2.70E-24	152.467	108.132	131.525	21.388	165.566	24.336	CFEM domain
MSTRG.1218-coding	2672	2.624039374	2.70E-24	152.467	108.132	131.525	21.388	165.566	24.336	DNA polymerase delta, subunit 4
MSTRG.1219-coding	5362	1.072772021	8.85E-07	72.614	71.683	56.187	27.225	23.603	30.14	ThiF family
MSTRG.1219-coding	5362	1.072772021	8.85E-07	72.614	71.683	56.187	27.225	23.603	30.14	Zinc finger, C3HC4 type (RING finger)
MSTRG.1223-coding	825	-1.955084274	3.20E-07	7.432	3.786	8.666	27.692	31.172	24.878	Rpp14/Pop5 family
MSTRG.1224-coding	2187	2.230837653	8.75E-34	399.465	480.808	519.656	99.009	593.341	96.01	Citrate synthase, C-terminal domain;; CoA binding domain;; CoA-ligase;; Succinyl-CoA ligase like flavodoxin domain
MSTRG.1225-coding	1519	2.187953462	5.02E-28	409.634	522.875	556.168	110.175	402.374	103.622	ATP citrate lyase citrate-binding;; ATP-grasp domain
MSTRG.1229-coding	3287	-1.106417217	1.73E-05	8.169	8.673	11.05	17.588	18.038	22.469	XAP5, circadian clock regulator
MSTRG.1229-coding	3287	-1.106417217	1.73E-05	8.169	8.673	11.05	17.588	18.038	22.469	zinc-RING finger domain
MSTRG.1232-coding	2647	-2.492003817	7.06E-06	0.219	0.133	0.35	1.369	0.273	1.393	--
MSTRG.1240-coding	6759	-1.355984796	5.51E-08	18.197	14.139	13.846	35.037	40.424	48.759	--
MSTRG.1240-coding	6759	-1.355984796	5.51E-08	18.197	14.139	13.846	35.037	40.424	48.759	Methyltransferase domain
MSTRG.1241-coding	846	1.017313034	2.02E-05	34.28	43.794	42.67	17.842	6.931	21.628	SAP domain
MSTRG.1246-coding	706	-10.92993093	5.09E-27	0	0	0	302.026	79.801	168.902	Cupin
MSTRG.1249-coding	3284	-1.220031036	1.34E-06	2.43	2.505	2.827	5.371	4.632	6.597	Telomere length regulation protein
MSTRG.1250-coding	1769	1.455074668	1.53E-09	14.574	15.23	17.352	5.137	5.793	6.132	ThiF family;; E2 binding domain
MSTRG.1251-coding	1226	-1.178542887	0.000489604	9.572	15.174	21.833	35.292	84.467	34.928	RNA polymerase Rpb3/RpoA insert domain;; RNA polymerase Rpb3/Rpb11 dimerisation domain
MSTRG.1257-coding	2290	1.312534477	0.026343311	0.667	2.277	2.035	0.743	0.455	0.522	Squalene-hopene cyclase C-terminal domain;; Squalene-hopene cyclase N-terminal domain;; Prenyltransferase and squalene oxidase repeat;; single CXXC unit
MSTRG.1258-coding	1784	1.660240879	0.018551071	1.132	0.759	0.987	0.149	0.774	0.416	Cytochrome P450
MSTRG.1261-coding	1181	1.266812071	8.65E-07	52.925	65.79	75.451	30.824	8.706	22.044	--
MSTRG.1264-coding	1541	-4.578489326	2.57E-21	1.018	0.133	0.689	14.149	6.111	17.856	O-methyltransferase
MSTRG.1265-coding	3390	-4.912913935	5.36E-72	0.474	0.455	0.514	14.021	10.231	15.466	AMP-binding enzyme;; Male sterility protein;; NAD dependent epimerase/dehydratase family
MSTRG.1266-coding	2078	2.385126725	2.83E-13	6.537	5.703	6.26	1.061	1.388	1.228	Fungal specific transcription factor domain;; Fungal Zn(2)-Cys(6) binuclear cluster domain
MSTRG.1268-coding	1552	2.17357075	1.43E-10	6.905	8.303	7.771	1.868	0.398	1.422	Major Facilitator Superfamily
MSTRG.1269-coding	1786	-1.502496283	1.61E-11	17.68	21.617	22.461	65.521	34.335	50.2	Protein of unknown function (DUF1295)
MSTRG.1273-coding	2049	-1.008766665	0.007627555	1.553	1.243	1.552	2.972	3.243	2.863	--
MSTRG.1275-coding	1134	3.950582975	7.99E-17	17.741	13.703	24.547	1.719	3.448	0.493	Glycosyl hydrolase family 61
MSTRG.1276-coding	1196	-2.084127776	0.004304	0.158	0.617	0.689	2.388	1.787	2.08	Ketopantoate reductase PanE/ApbA;; Ketopantoate reductase PanE/ApbA C terminal
MSTRG.1277-coding	1495	-3.559697621	1.47E-08	0.14	0.474	0.236	4.872	1.889	2.418	O-methyltransferase
MSTRG.1278-coding	2960	-2.001144366	1.36E-06	1.027	0.569	0.565	2.526	2.504	3.347	--
MSTRG.1279-coding	1466	1.060244362	0.000749565	7.783	10.581	12.376	4.214	5.861	5.436	non-haem dioxygenase in morphine synthesis N-terminal;; 2OG-Fe(II) oxygenase superfamily
MSTRG.1282-coding	2638	-3.455553391	3.26E-26	0.57	0.626	0.802	7.154	26.38	7.641	Glycosyl hydrolases family 2, sugar binding domain;; Glycosyl hydrolases family 2;; Glycosyl hydrolases family 2, TIM barrel domain;; Herpesvirus immediate early protein
MSTRG.1283-coding	1587	-4.945967214	5.80E-41	0.553	0.712	0.401	19.466	7.625	15.873	NAD dependent epimerase/dehydratase family;; NAD(P)H-binding
MSTRG.1284-coding	1816	1.352136229	0.003416655	2.237	1.85	2.025	0.584	0.922	0.967	Fungal specific transcription factor domain
MSTRG.1285-coding	455	-7.116475387	9.94E-13	0.658	0	0	98.998	33.038	43.759	Proteins of 100 residues with WXG;; Excreted virulence factor EspC, type VII ESX diderm
MSTRG.1287-coding	3346	-3.788871435	4.38E-08	0.132	0.076	0.021	1.348	1.855	1.064	--
MSTRG.1289-coding	1296	-2.82436015	0.000113849	0.175	0.332	0.175	2.017	1.878	1.557	Aminotransferase class I and II;; Aminotransferase class-V;; Cys/Met metabolism PLP-dependent enzyme;; Beta-eliminating lyase
MSTRG.1290-coding	1604	-4.73626302	1.26E-18	0.325	0.152	0.134	6.453	2.663	5.581	Major Facilitator Superfamily;; Sugar (and other) transporter
MSTRG.1292-coding	785	4.017570944	1.98E-08	6.502	5.096	11.842	0.647	0.728	0.145	--
MSTRG.1294-coding	1720	2.32602198	0.014933047	0.518	0.835	0.822	0.223	0.057	0	--
MSTRG.1296-coding	1183	-1.976988054	0.000373146	0.974	0.854	0.442	2.972	1.24	3.202	short chain dehydrogenase
MSTRG.1297-coding	1188	-2.21282172	2.87E-13	4.247	2.866	3.104	16.452	3.813	15.341	Fungal Zn(2)-Cys(6) binuclear cluster domain
MSTRG.129-coding	4324	1.439750685	9.89E-09	7.633	8.597	11.431	3.11	2.527	3.54	Vacuolar sorting protein 9 (VPS9) domain;; Ankyrin repeats (many copies);; Ankyrin repeats (3 copies);; Ankyrin repeats (many copies);; PX domain
MSTRG.1300-coding	1714	3.403515474	1.09E-07	5.15	1.775	2.971	0.34	0.182	0.213	Alpha amylase, catalytic domain;; Domain of unknown function (DUF1966)
MSTRG.1301-coding	7461	4.48038207	3.31E-67	8.213	7.373	8.779	0.371	1.445	0.329	Alpha amylase, catalytic domain;; Starch synthase catalytic domain
MSTRG.1302-coding	970	3.54986319	1.88E-29	35.579	53.814	58.85	4.108	20.861	4.043	Cupin domain
MSTRG.1303-coding	921	3.76003859	1.14E-33	46.845	74.615	67.824	4.66	18.164	4.343	--
MSTRG.1305-coding	1633	2.743577591	1.64E-25	20.286	27.614	27.6	3.535	3.05	3.782	Major Facilitator Superfamily
MSTRG.1307-coding	744	4.769741425	1.76E-49	97.576	78.382	118.121	3.503	6.305	3.395	Trypsin
MSTRG.1308-coding	1212	2.29236999	0.005920491	1.746	0.693	2.015	0.255	1.024	0.271	MYND finger
MSTRG.1310-coding	644	-1.537047316	0.001159557	3.861	2.097	3.762	9.871	3.209	9.566	Protein of unknown function (DUF541)
MSTRG.1311-coding	870	-2.171096092	0.001464074	0.746	0.408	0.617	3.673	0.626	2.06	--
MSTRG.1315-coding	1529	-2.03925228	0.000238097	1.667	1.053	0.73	7.143	1.992	2.679	Major Facilitator Superfamily;; Sugar (and other) transporter
MSTRG.1317-coding	1653	1.339685177	3.00E-07	12.029	11.549	12.726	5.403	4.143	3.975	Pyridoxal-dependent decarboxylase conserved domain
MSTRG.1319-coding	1431	5.514645956	8.40E-61	36.342	43.746	46.124	0.923	3.608	0.803	Pyridine nucleotide-disulphide oxidoreductase;; Pyridine nucleotide-disulphide oxidoreductase;; NAD(P)-binding Rossmann-like domain;; Flavin-binding monooxygenase-like;; FAD dependent oxidoreductase;; L-lysine 6-monooxygenase (NADPH-requiring);; Thi4 family;; Flavin containing amine oxidoreductase;; Pyridine nucleotide-disulphide oxidoreductase
MSTRG.1320-coding	1156	3.731058082	1.78E-14	13.152	7.629	10.608	0.701	7.124	0.764	short chain dehydrogenase;; Enoyl-(Acyl carrier protein) reductase
MSTRG.1321-coding	912	-1.933191988	1.16E-05	1.737	2.477	3.156	11.973	0.58	7.129	NmrA-like family;; NAD(P)H-binding;; NAD dependent epimerase/dehydratase family
MSTRG.1324-coding	1515	3.005920854	1.73E-20	12.872	16.208	18.503	2.038	0.979	1.77	O-methyltransferase
MSTRG.1328-coding	2101	2.570435507	3.23E-05	1.781	1.793	1.336	0.414	0.353	0.077	Flavin containing amine oxidoreductase;; NAD(P)-binding Rossmann-like domain;; FAD binding domain
MSTRG.1330-coding	1636	2.364476795	3.46E-17	13.626	15.297	15.686	3.397	3.3	2.215	FAD binding domain;; FAD dependent oxidoreductase;; NAD(P)-binding Rossmann-like domain;; Pyridine nucleotide-disulphide oxidoreductase;; FAD binding domain
MSTRG.1334-coding	1536	1.426741888	0.000455738	4.44	9.034	7	2.24	0.763	2.699	O-methyltransferase
MSTRG.1335-coding	4048	-4.240289538	1.97E-46	0.807	0.807	0.853	11.983	7.386	19.626	ABC transporter transmembrane region;; ABC transporter;; RecF/RecN/SMC N terminal domain;; AAA domain;; Zeta toxin;; P-loop containing region of AAA domain;; RsgA GTPase;; Predicted ATPase of the ABC class
MSTRG.1337-coding	619	6.688001301	2.45E-08	11.687	20.943	18.863	0	1.07	0	--
MSTRG.1338-coding	1967	-4.094531796	1.61E-06	0.044	0	0.154	1.539	1.468	1.383	FAD binding domain;; FAD linked oxidases, C-terminal domain
MSTRG.1343-coding	1726	1.562070493	0.000561459	2.237	2.239	3.135	0.849	0.376	0.803	Aminotransferase class I and II;; Alanine-glyoxylate amino-transferase
MSTRG.1344-coding	1117	-2.115432687	0.002916001	0.211	0.55	0.822	3.259	1.514	1.673	Phytanoyl-CoA dioxygenase (PhyH)
MSTRG.1348-coding	915	-1.786698287	2.18E-05	2.852	4.545	2.313	13.576	3.482	9.015	Las17-binding protein actin regulator
MSTRG.1349-coding	4844	-3.08795204	2.20E-41	6.695	9.565	10.146	88.129	10.766	83.232	Fungal Zn(2)-Cys(6) binuclear cluster domain;; Fungal specific transcription factor domain
MSTRG.1349-coding	4844	-3.08795204	2.20E-41	6.695	9.565	10.146	88.129	10.766	83.232	Major Facilitator Superfamily
MSTRG.1349-coding	4844	-3.08795204	2.20E-41	6.695	9.565	10.146	88.129	10.766	83.232	RTA1 like protein
MSTRG.134-coding	1793	-1.15681451	0.00198894	2.009	2.164	2.775	6.326	4.427	3.985	Alpha-L-arabinofuranosidase C-terminal domain
MSTRG.1353-coding	6302	1.604022347	4.35E-08	34.271	61.795	64.442	21.005	10.55	20.535	--
MSTRG.1353-coding	6302	1.604022347	4.35E-08	34.271	61.795	64.442	21.005	10.55	20.535	MCRA family
MSTRG.1353-coding	6302	1.604022347	4.35E-08	34.271	61.795	64.442	21.005	10.55	20.535	Pectate lyase;; Right handed beta helix region
MSTRG.1355-coding	1420	1.904977568	5.78E-06	7.151	4.555	5.407	1.815	1.878	1.112	NAD-binding of NADP-dependent 3-hydroxyisobutyrate dehydrogenase;; NAD binding domain of 6-phosphogluconate dehydrogenase
MSTRG.1356-coding	861	-1.211274148	0.008049543	1.886	2.173	1.891	4.861	0.74	4.44	Fructose-bisphosphate aldolase class-II
MSTRG.135-coding	2168	1.535625818	2.44E-06	7.598	5.362	5.839	1.974	4.177	2.254	Sugar (and other) transporter;; Major Facilitator Superfamily
MSTRG.1360-coding	1400	-2.017283176	6.66E-08	1.527	2.173	1.717	6.761	3.004	8.028	Pectate lyase;; Right handed beta helix region
MSTRG.1363-coding	5875	1.01570142	2.50E-05	36.86	27.652	25.257	16.547	27.803	16.047	Major Facilitator Superfamily;; Fungal trichothecene efflux pump (TRI12);; Sugar (and other) transporter
MSTRG.1363-coding	5875	1.01570142	2.50E-05	36.86	27.652	25.257	16.547	27.803	16.047	Putative ER transporter, 6TM, N-terminal;; Fusaric acid resistance protein-like;; Aromatic acid exporter family member 2
MSTRG.1364-coding	819	1.398700002	0.00146203	55.399	61.017	60.176	27.99	67.112	16.792	--
MSTRG.1364-coding	819	1.398700002	0.00146203	55.399	61.017	60.176	27.99	67.112	16.792	Lytic transglycolase
MSTRG.1369-coding	990	-5.27974081	1.58E-18	0.307	0.171	0.144	8.693	13.088	10.176	--
MSTRG.136-coding	1250	1.912545633	1.67E-14	18.136	19.121	19.418	4.745	4.768	5.117	N-terminal domain of NEFA-interacting nuclear protein NIP30
MSTRG.1371-coding	10504	1.772581089	1.57E-24	116.423	105.427	110.391	36.959	31.206	33.08	--
MSTRG.1371-coding	10504	1.772581089	1.57E-24	116.423	105.427	110.391	36.959	31.206	33.08	Alpha amylase, C-terminal all-beta domain;; Carbohydrate-binding module 48 (Isoamylase N-terminal domain);; Alpha amylase, catalytic domain
MSTRG.1371-coding	10504	1.772581089	1.57E-24	116.423	105.427	110.391	36.959	31.206	33.08	Luciferase-like monooxygenase
MSTRG.1371-coding	10504	1.772581089	1.57E-24	116.423	105.427	110.391	36.959	31.206	33.08	Major Facilitator Superfamily
MSTRG.1374-coding	8674	1.096990416	3.26E-09	3433.168	3952.604	4475.301	1740.226	1532.062	1508.597	--
MSTRG.1374-coding	8674	1.096990416	3.26E-09	3433.168	3952.604	4475.301	1740.226	1532.062	1508.597	ATP synthase alpha/beta family, nucleotide-binding domain;; ATP synthase alpha/beta family, beta-barrel domain
MSTRG.1374-coding	8674	1.096990416	3.26E-09	3433.168	3952.604	4475.301	1740.226	1532.062	1508.597	Cofilin/tropomyosin-type actin-binding protein
MSTRG.1374-coding	8674	1.096990416	3.26E-09	3433.168	3952.604	4475.301	1740.226	1532.062	1508.597	Cytochrome c oxidase subunit IV
MSTRG.1378-coding	1739	-5.132072022	4.44E-11	0.079	0.038	0.041	2.611	0.046	2.099	--
MSTRG.137-coding	1797	4.123719184	1.13E-57	36.851	45.634	47.614	2.59	4.712	2.225	Aldo/keto reductase family
MSTRG.1383-coding	6483	-1.126896794	7.09E-11	462.857	515.482	560.311	1091.137	2417.248	1195.691	--
MSTRG.1383-coding	6483	-1.126896794	7.09E-11	462.857	515.482	560.311	1091.137	2417.248	1195.691	PPR repeat family;; Pentatricopeptide repeat domain;; PPR repeat;; PPR repeat;; Pentacotripeptide-repeat region of PRORP;; Pyridoxine 5'-phosphate oxidase C-terminal dimerisation region;; Pyridoxamine 5'-phosphate oxidase;; Mitochondrial ribonuclease P subunit (RPM2);; Tetratricopeptide repeat
MSTRG.1391-coding	1197	-1.606133565	1.24E-07	4.019	3.701	3.361	12.525	4.916	9.972	--
MSTRG.1396-coding	7485	-2.016232965	1.36E-31	60.515	56.253	61.224	146.794	72.392	162.944	ABC transporter transmembrane region;; ABC transporter;; RecF/RecN/SMC N terminal domain;; P-loop containing region of AAA domain;; RsgA GTPase;; AAA domain;; Predicted ATPase of the ABC class;; ATPase family associated with various cellular activities (AAA)
MSTRG.1396-coding	7485	-2.016232965	1.36E-31	60.515	56.253	61.224	146.794	72.392	162.944	Protein of unknown function (Ytp1);; Domain of unknown function (DUF2427)
MSTRG.1398-coding	1351	2.812452827	2.12E-35	52.293	47.418	47.676	6.103	10.664	7.651	ThiF family
MSTRG.1400-coding	2709	2.273257287	4.73E-27	19.101	19.738	17.341	3.832	8.729	3.753	RFX DNA-binding domain
MSTRG.1402-coding	1792	-1.00185608	1.96E-05	13.372	11.349	15.08	23.096	82.464	29.666	Radical_SAM C-terminal domain;; Radical SAM superfamily;; Acetyltransferase (GNAT) family;; Acetyltransferase (GNAT) domain
MSTRG.1404-coding	951	2.553654136	6.57E-14	19.724	17.66	22.954	3.057	2.356	3.647	Histidine biosynthesis protein
MSTRG.1408-coding	2558	-1.746075224	8.79E-16	16.644	14.576	13.106	44.123	38.102	54.418	MFS/sugar transport protein
MSTRG.1411-coding	1922	1.407210326	1.05E-05	5.335	6.538	7.453	2.484	1.821	2.263	Amino acid permease
MSTRG.1412-coding	1815	4.522165039	5.41E-45	63.901	94.685	109.424	4.447	11.244	3.647	--
MSTRG.1412-coding	1815	4.522165039	5.41E-45	63.901	94.685	109.424	4.447	11.244	3.647	Alcohol dehydrogenase GroES-like domain;; Zinc-binding dehydrogenase
MSTRG.1415-coding	8488	-2.269293928	1.95E-40	77.071	72.784	69.098	405.047	271.337	408.539	A49-like RNA polymerase I associated factor
MSTRG.1415-coding	8488	-2.269293928	1.95E-40	77.071	72.784	69.098	405.047	271.337	408.539	Major Facilitator Superfamily
MSTRG.1415-coding	8488	-2.269293928	1.95E-40	77.071	72.784	69.098	405.047	271.337	408.539	Peroxin-3
MSTRG.1417-coding	1189	-1.36917701	3.85E-08	33.464	28.791	21.844	75.424	33.539	69.217	Autophagy-related protein 101
MSTRG.141-coding	1014	1.507779958	0.001088138	5.563	7.231	7.298	3.184	0.865	1.335	--
MSTRG.1420-coding	1257	2.231022613	5.77E-18	790.699	1185.471	1376.435	232.811	293.165	234.462	Ribosomal Proteins L2, C-terminal domain;; Ribosomal Proteins L2, RNA binding domain
MSTRG.1423-coding	1624	4.895190757	4.38E-133	387.76	430.685	488.982	15.178	24.229	13.367	pfkB family carbohydrate kinase
MSTRG.1424-coding	2979	-1.139546868	8.40E-09	11.292	10.619	10.403	21.43	22.09	25.584	Est1 DNA/RNA binding domain;; Telomerase activating protein Est1
MSTRG.1430-coding	3003	1.761390397	1.72E-18	28.173	24.625	23.622	7.441	3.232	7.312	Pep3/Vps18/deep orange family;; Region in Clathrin and VPS
MSTRG.1432-coding	1916	1.987702777	2.36E-06	2.887	3.103	2.847	0.647	0.171	0.783	--
MSTRG.1436-coding	1974	-1.719784561	6.62E-17	22.883	17.992	19.839	61.318	112.338	71.2	50S ribosome-binding GTPase;; Ferrous iron transport protein B
MSTRG.1437-coding	1766	-3.045462213	2.48E-50	9.888	8.094	8.182	73.991	158.236	69.758	Low temperature viability protein
MSTRG.1439-coding	871	1.264821063	1.59E-06	227.95	273.285	269.855	123.528	36.771	93.446	NADH ubiquinone oxidoreductase subunit NDUFA12
MSTRG.1441-coding	2456	-2.199862121	4.71E-13	3.738	7.193	5.715	22.141	20.349	28.805	rRNA processing/ribosome biogenesis
MSTRG.1449-coding	2307	1.137709905	7.88E-09	214.306	229.662	290.702	106.694	289.592	112.047	Bestrophin, RFP-TM, chloride channel
MSTRG.1452-coding	4763	5.679050178	1.06E-37	1819.718	921.96	491.624	20.804	375.516	20.409	--
MSTRG.1452-coding	4763	5.679050178	1.06E-37	1819.718	921.96	491.624	20.804	375.516	20.409	Aminotransferase class-III
MSTRG.1456-coding	3446	1.197420581	1.81E-10	96.593	83.734	85.658	37.351	82.464	43.855	Calcineurin-like phosphoesterase;; PPP5 TPR repeat region
MSTRG.1456-coding	3446	1.197420581	1.81E-10	96.593	83.734	85.658	37.351	82.464	43.855	Protein of unknown function DUF89
MSTRG.1457-coding	2130	1.070612779	2.61E-08	21.821	21.958	20.281	10.158	7.375	9.866	Spindle pole body formation-associated protein
MSTRG.145-coding	1243	1.158692666	0.000544753	9.283	10.04	7.247	3.927	3.255	3.869	Mitochondrial carrier protein
MSTRG.1460-coding	5417	1.228932753	2.04E-09	91.627	69.102	93.502	30.739	84.626	32.79	--
MSTRG.1460-coding	5417	1.228932753	2.04E-09	91.627	69.102	93.502	30.739	84.626	32.79	C-terminal region of MMR_HSR1 domain;; TGS domain;; 50S ribosome-binding GTPase;; Ferrous iron transport protein B
MSTRG.1467-coding	2001	-1.691931002	2.90E-20	21.33	24.521	24.866	70.542	38.922	80.485	Las17-binding protein actin regulator
MSTRG.1468-coding	3991	2.488845606	9.56E-45	90.706	91.326	98.785	17.726	16.445	14.963	Electron transfer flavoprotein domain;; FAD binding domain;; Flavodoxin;; Oxidoreductase NAD-binding domain
MSTRG.1469-coding	3375	1.861141787	7.49E-17	51.591	37.939	51.901	13.554	55.242	14.277	--
MSTRG.1469-coding	3375	1.861141787	7.49E-17	51.591	37.939	51.901	13.554	55.242	14.277	DNA-directed RNA polymerase III subunit Rpc31
MSTRG.1471-coding	1268	2.88013038	8.82E-34	38.29	36.828	34.148	4.596	3.79	5.107	Maintenance of mitochondrial structure and function;; JAB1/Mov34/MPN/PAD-1 ubiquitin protease
MSTRG.1472-coding	1953	1.754302497	3.00E-12	21.637	19.662	16.272	5.806	14.078	5.359	Organic solute transporter Ostalpha
MSTRG.1473-coding	2074	1.218318263	5.11E-08	13.547	14.452	15.234	5.381	3.437	6.8	SAP domain;; RNSP1-SAP18 binding (RSB) motif
MSTRG.1474-coding	7496	-1.631043125	4.04E-13	103.306	76.143	72.079	276.064	295.225	266.024	--
MSTRG.1474-coding	7496	-1.631043125	4.04E-13	103.306	76.143	72.079	276.064	295.225	266.024	alpha/beta hydrolase fold
MSTRG.1474-coding	7496	-1.631043125	4.04E-13	103.306	76.143	72.079	276.064	295.225	266.024	Phosphoenolpyruvate phosphomutase;; FAD dependent oxidoreductase
MSTRG.1477-coding	3088	2.691947727	1.09E-22	8.686	12.023	10.67	1.337	0.398	1.799	Elongation factor Tu GTP binding domain;; Elongation Factor G, domain II;; Elongation factor G C-terminus
MSTRG.147-coding	3760	-1.502192117	7.02E-11	23.128	20.231	18.791	48.475	65.814	68.046	DEAD/DEAH box helicase;; Helicase conserved C-terminal domain
MSTRG.1480-coding	769	2.004476762	0.00028095	12.31	5.608	6.856	1.868	3.335	2.07	--
MSTRG.1481-coding	468	-1.802243201	0.007814765	3.694	2.126	1.285	6.209	6.191	11.897	--
MSTRG.1485-coding	2859	1.748477663	1.96E-14	15.82	13.56	13.569	4.405	3.79	3.956	Glycosyl hydrolase family 3 N terminal domain;; Glycosyl hydrolase family 3 C-terminal domain;; Fibronectin type III-like domain
MSTRG.1487-coding	1556	-1.211238299	0.018684015	0.816	1.272	0.658	2.091	1.73	2.186	Major Facilitator Superfamily
MSTRG.1491-coding	7125	-1.423080816	1.81E-15	98.103	124.406	123.466	379.796	467.46	347.921	ABC transporter;; ABC transporter;; AAA domain, putative AbiEii toxin, Type IV TA system;; RecF/RecN/SMC N terminal domain;; P-loop containing region of AAA domain;; AAA domain;; 50S ribosome-binding GTPase
MSTRG.1491-coding	7125	-1.423080816	1.81E-15	98.103	124.406	123.466	379.796	467.46	347.921	HPP family
MSTRG.1491-coding	7125	-1.423080816	1.81E-15	98.103	124.406	123.466	379.796	467.46	347.921	Methyltransferase domain;; O-methyltransferase
MSTRG.1491-coding	7125	-1.423080816	1.81E-15	98.103	124.406	123.466	379.796	467.46	347.921	Oxidoreductase family, NAD-binding Rossmann fold;; Oxidoreductase family, C-terminal alpha/beta domain
MSTRG.1494-coding	1216	-2.923313624	2.79E-09	1.369	0.883	0.421	6.878	0.979	7.254	Fungal specific transcription factor domain
MSTRG.1496-coding	2409	-2.22060763	1.00E-07	0.79	0.759	0.411	2.887	1.753	3.308	Beta-L-arabinofuranosidase, GH127
MSTRG.1497-coding	1647	-3.513644609	3.50E-21	1.088	1.291	0.668	9.733	8.365	13.986	Fungal Zn(2)-Cys(6) binuclear cluster domain
MSTRG.149-coding	2859	1.240388933	1.86E-06	19.531	24.53	31.876	9.468	14.681	11.501	Zinc finger, C2H2 type;; Zinc-finger of C2H2 type;; Zinc-finger double domain;; Zinc-finger double-stranded RNA-binding;; C2H2-type zinc finger;; zinc-finger C2H2-type;; C2H2-type zinc finger
MSTRG.1501-coding	462	2.831304126	0.008920466	4.694	1.879	4.482	0	0.637	0.793	--
MSTRG.1504-coding	534	-1.627544429	4.11E-13	26.392	29.161	27.981	83.12	98.056	91.889	--
MSTRG.1506-coding	717	-1.537113772	4.00E-12	18.004	20.459	21.391	56.478	45.5	59.902	--
MSTRG.1507-coding	1276	-2.020336455	1.99E-13	5.712	6.415	6.188	19.891	41.562	29.782	Methyltransferase domain;; Methyltransferase domain;; Methyltransferase domain;; Methyltransferase domain;; Methyltransferase domain;; ubiE/COQ5 methyltransferase family;; Hypothetical methyltransferase
MSTRG.1508-coding	2662	-2.0634732	0.000182203	0.193	0.332	0.452	1.231	0.808	1.596	Fungal specific transcription factor domain;; Fungal Zn(2)-Cys(6) binuclear cluster domain
MSTRG.1509-coding	1596	-3.115316317	0.000220711	0.123	0.047	0.123	0.764	0.239	1.306	Cytochrome P450
MSTRG.150-coding	681	3.040992544	2.81E-44	1043.997	1086.705	1224.063	152.802	439.623	115.983	--
MSTRG.1511-coding	999	-2.55760356	5.73E-28	28.042	35.149	40.491	178.424	210.633	230.042	DNA/RNA non-specific endonuclease
MSTRG.1513-coding	1038	1.862088791	9.78E-13	28.279	29.711	24.187	6.369	5.77	8.492	--
MSTRG.151-coding	6741	3.670509085	9.96E-93	926.951	952.535	1118.812	107.235	172.36	106.098	--
MSTRG.151-coding	6741	3.670509085	9.96E-93	926.951	952.535	1118.812	107.235	172.36	106.098	Phytanoyl-CoA dioxygenase (PhyH)
MSTRG.151-coding	6741	3.670509085	9.96E-93	926.951	952.535	1118.812	107.235	172.36	106.098	S-adenosyl-L-homocysteine hydrolase;; S-adenosyl-L-homocysteine hydrolase, NAD binding domain;; D-isomer specific 2-hydroxyacid dehydrogenase, NAD binding domain
MSTRG.151-coding	6741	3.670509085	9.96E-93	926.951	952.535	1118.812	107.235	172.36	106.098	short chain dehydrogenase;; Enoyl-(Acyl carrier protein) reductase;; KR domain;; NAD dependent epimerase/dehydratase family
MSTRG.1520-coding	6698	-1.189545069	2.74E-13	55.548	54.573	54.748	102.533	76.74	113.788	Gamma interferon inducible lysosomal thiol reductase (GILT);; Ankyrin repeats (many copies);; Ankyrin repeats (many copies);; Ankyrin repeat
MSTRG.1520-coding	6698	-1.189545069	2.74E-13	55.548	54.573	54.748	102.533	76.74	113.788	Major Facilitator Superfamily
MSTRG.1521-coding	1720	-2.813614858	6.94E-23	69.043	58.55	37.14	410.015	665.859	368.05	Enoyl-(Acyl carrier protein) reductase;; short chain dehydrogenase;; KR domain;; NAD dependent epimerase/dehydratase family
MSTRG.1525-coding	3792	1.22771149	1.66E-10	57.935	50.977	48.015	20.687	25.481	23.253	ThiF family;; Ubiquitin-activating enzyme active site;; Ubiquitin fold domain;; Ubiquitin-activating enzyme E1 FCCH domain;; Ubiquitin-activating enzyme E1 four-helix bundle
MSTRG.1526-coding	1332	1.293526277	6.88E-10	144.368	137.615	109.27	53.241	89.258	51.874	Glutathione S-transferase, N-terminal domain;; Glutathione S-transferase, C-terminal domain;; Glutathione S-transferase, C-terminal domain;; Glutathione S-transferase, N-terminal domain
MSTRG.1527-coding	2195	-1.645963891	8.15E-15	19.048	22.015	21.001	55.077	71.709	73.589	Mitochondrial carrier protein;; EF hand;; EF-hand domain pair;; EF hand;; EF-hand domain;; EF-hand domain pair;; Secreted protein acidic and rich in cysteine Ca binding region
MSTRG.1528-coding	10298	-1.191393713	5.27E-10	1449.665	1456.905	1192.444	2406.541	2619.13	2164.666	--
MSTRG.1528-coding	10298	-1.191393713	5.27E-10	1449.665	1456.905	1192.444	2406.541	2619.13	2164.666	--
MSTRG.1528-coding	10298	-1.191393713	5.27E-10	1449.665	1456.905	1192.444	2406.541	2619.13	2164.666	Cyclin, N-terminal domain
MSTRG.1528-coding	10298	-1.191393713	5.27E-10	1449.665	1456.905	1192.444	2406.541	2619.13	2164.666	Domain of unknown function (DUF4452)
MSTRG.1528-coding	10298	-1.191393713	5.27E-10	1449.665	1456.905	1192.444	2406.541	2619.13	2164.666	TRAF-type zinc finger;; RING-type zinc-finger;; TRAF-like zinc-finger;; Zinc finger, C3HC4 type (RING finger)
MSTRG.1533-coding	1002	-1.550361175	1.04E-14	41.773	46.204	55.386	139.29	66.258	139.749	Phytanoyl-CoA dioxygenase (PhyH)
MSTRG.1535-coding	3105	2.327822867	4.96E-29	29.375	27.064	24.29	4.957	5.042	5.552	Importin-beta N-terminal domain
MSTRG.1539-coding	1532	1.422305975	0.000397426	5.931	5.314	6.209	2.855	2.595	1.354	Sister chromatid cohesion protein Dcc1
MSTRG.1540-coding	3356	-1.683574458	7.80E-17	27.735	22.025	22.676	80.625	42.928	73.386	Anp1;; short chain dehydrogenase;; KR domain
MSTRG.1541-coding	1057	-2.293391902	7.94E-15	3.422	5.124	4.78	22.714	17.435	21.067	--
MSTRG.1542-coding	5953	-1.37914744	8.80E-12	106.947	93.584	85.566	274.493	194.165	229.858	Alcohol dehydrogenase GroES-like domain;; Zinc-binding dehydrogenase;; Glucose dehydrogenase C-terminus
MSTRG.1542-coding	5953	-1.37914744	8.80E-12	106.947	93.584	85.566	274.493	194.165	229.858	Eukaryotic aspartyl protease
MSTRG.1542-coding	5953	-1.37914744	8.80E-12	106.947	93.584	85.566	274.493	194.165	229.858	NUBPL iron-transfer P-loop NTPase;; CobQ/CobB/MinD/ParA nucleotide binding domain;; Anion-transporting ATPase
MSTRG.1544-coding	7435	1.904985105	7.12E-25	148.957	150.91	143.12	45.333	68.056	53.799	3' exoribonuclease family, domain 1
MSTRG.1544-coding	7435	1.904985105	7.12E-25	148.957	150.91	143.12	45.333	68.056	53.799	Phospholipid methyltransferase
MSTRG.1549-coding	2195	2.372993756	3.23E-20	65.691	89.741	112.765	17.068	23.797	16.55	TCP-1/cpn60 chaperonin family
MSTRG.154-coding	1870	-1.085853315	1.54E-07	12.564	15.174	13.517	26.493	42.143	31.358	snoRNA binding domain, fibrillarin;; Prp31 C terminal domain
MSTRG.1550-coding	2243	-1.749655451	2.68E-13	16.995	18.647	12.921	48.963	59.851	59.438	WD domain, G-beta repeat;; Anaphase-promoting complex subunit 4 WD40 domain
MSTRG.1551-coding	5585	-2.390672801	0.000776124	1.369	4.488	6.127	18.511	60.147	26.609	S1 RNA binding domain;; Suppressor of forked protein (Suf);; Tetratricopeptide repeat;; Tetratricopeptide repeat
MSTRG.1552-coding	1118	-1.30413587	3.33E-05	5.343	8.73	9.601	18.617	51.327	20.39	--
MSTRG.1556-coding	1537	1.060934229	0.001669113	9.52	9.243	5.787	3.556	2.959	4.15	UreD urease accessory protein
MSTRG.1560-coding	2014	2.257953522	6.04E-16	9.151	11.776	11.965	2.271	2.185	2.196	ssDNA-binding domain of telomere protection protein;; Telomeric single stranded DNA binding POT1/CDC13
MSTRG.1565-coding	2445	3.1834451	1.17E-33	33.227	31.324	24.198	3.556	4.017	2.766	Cyclin, N-terminal domain;; Cyclin, C-terminal domain
MSTRG.1567-coding	2136	1.071661763	5.41E-06	35.719	28.003	26.151	12.971	12.359	15.109	--
MSTRG.1569-coding	5862	-1.57251692	1.61E-13	11.652	14.993	15.049	48.21	54.559	40.673	--
MSTRG.1569-coding	5862	-1.57251692	1.61E-13	11.652	14.993	15.049	48.21	54.559	40.673	RNA polymerase III RPC4
MSTRG.156-coding	2085	4.115705531	1.83E-66	91.513	94.343	119.519	4.723	10.8	6.674	Kelch motif;; Galactose oxidase, central domain
MSTRG.1577-coding	4290	-1.421343889	1.17E-12	5.019	5.551	5.325	12.779	5.736	15.302	ABC transporter transmembrane region;; ABC transporter;; RecF/RecN/SMC N terminal domain;; AAA ATPase domain;; RsgA GTPase;; P-loop containing region of AAA domain;; AAA domain;; Predicted ATPase of the ABC class
MSTRG.1579-coding	1041	-2.577925151	4.44E-14	2.308	2.856	4.101	20.857	5.429	16.53	Zinc-binding dehydrogenase;; Alcohol dehydrogenase GroES-like domain
MSTRG.157-coding	1196	-4.477896083	2.96E-27	0.483	0.465	0.637	11.527	2.492	13.261	--
MSTRG.1580-coding	2123	1.519498952	1.25E-12	25.532	21.702	23.026	8.47	8.035	7.593	tRNA synthetases class I (E and Q), catalytic domain
MSTRG.1587-coding	3635	-1.078429641	1.36E-06	15.091	11.824	15.214	27.363	55.06	31.523	FAD binding domain;; Berberine and berberine like
MSTRG.1587-coding	3635	-1.078429641	1.36E-06	15.091	11.824	15.214	27.363	55.06	31.523	RNA pseudouridylate synthase
MSTRG.1588-coding	7695	1.139077505	3.57E-05	769.72	1079.465	1383.703	360.818	477.816	390.229	GDP/GTP exchange factor Sec2p
MSTRG.1588-coding	7695	1.139077505	3.57E-05	769.72	1079.465	1383.703	360.818	477.816	390.229	Major Facilitator Superfamily;; MFS/sugar transport protein
MSTRG.1588-coding	7695	1.139077505	3.57E-05	769.72	1079.465	1383.703	360.818	477.816	390.229	Oxidoreductase family, NAD-binding Rossmann fold
MSTRG.1588-coding	7695	1.139077505	3.57E-05	769.72	1079.465	1383.703	360.818	477.816	390.229	Ribosomal protein L32
MSTRG.1588-coding	7695	1.139077505	3.57E-05	769.72	1079.465	1383.703	360.818	477.816	390.229	Succinate dehydrogenase/Fumarate reductase transmembrane subunit
MSTRG.1589-coding	1793	-1.009476352	4.25E-06	44.519	51.774	64.894	112.16	221.08	102.219	RNA recognition motif. (a.k.a. RRM, RBD, or RNP domain)
MSTRG.158-coding	12750	-1.407099982	1.09E-15	220.439	269.366	243.848	683.033	1333.276	645.932	--
MSTRG.158-coding	12750	-1.407099982	1.09E-15	220.439	269.366	243.848	683.033	1333.276	645.932	Carboxymuconolactone decarboxylase family
MSTRG.158-coding	12750	-1.407099982	1.09E-15	220.439	269.366	243.848	683.033	1333.276	645.932	Zinc finger, C2H2 type
MSTRG.1592-coding	2632	-3.897175843	3.15E-15	1.799	1.034	0.339	15.635	5.064	17.952	Fungal Zn(2)-Cys(6) binuclear cluster domain
MSTRG.1593-coding	2922	-3.99052308	4.84E-11	0.167	0.104	0.041	2.133	0.74	1.538	Glycosyl hydrolases family 31;; N-terminal barrel of NtMGAM and CtMGAM, maltase-glucoamylase;; Galactose mutarotase-like
MSTRG.1594-coding	5140	-5.30303319	6.96E-11	1.728	0.598	0.278	44.898	33.436	46.544	alpha/beta hydrolase fold;; Serine aminopeptidase, S33;; Alpha/beta hydrolase family
MSTRG.1594-coding	5140	-5.30303319	6.96E-11	1.728	0.598	0.278	44.898	33.436	46.544	Fungal Zn(2)-Cys(6) binuclear cluster domain;; Fungal specific transcription factor domain
MSTRG.1594-coding	5140	-5.30303319	6.96E-11	1.728	0.598	0.278	44.898	33.436	46.544	Sugar (and other) transporter;; Major Facilitator Superfamily
MSTRG.1595-coding	10648	-1.264399807	1.05E-06	22.33	25.365	33.562	22.831	16.843	35.266	--
MSTRG.1595-coding	10648	-1.264399807	1.05E-06	22.33	25.365	33.562	22.831	16.843	35.266	Mitochondrial protein from FMP27;; Golgi-body localisation protein domain;; RNA pol II promoter Fmp27 protein domain;; Domain of unknown function (DUF2405);; RNA pol II promoter Fmp27 protein domain;; RNA pol II promoter Fmp27 protein domain
MSTRG.1599-coding	1717	1.071295772	0.002693893	4.15	5.58	5.685	2.409	1.388	2.379	SET domain
MSTRG.15-coding	585	1.001730036	0.02414802	11.038	7.914	8.604	4.808	2.754	4.246	Essential protein Yae1, N terminal
MSTRG.1600-coding	1071	-1.729415638	0.001427488	1.255	1.756	0.606	3.598	1.013	4.604	short chain dehydrogenase;; Enoyl-(Acyl carrier protein) reductase;; KR domain
MSTRG.1604-coding	1266	-1.157418802	2.95E-05	5.975	8.607	6.26	15.911	7.659	14.925	FAD binding domain;; Pyridine nucleotide-disulphide oxidoreductase;; FAD dependent oxidoreductase;; Pyridine nucleotide-disulphide oxidoreductase
MSTRG.1608-coding	2213	1.899268605	7.90E-20	98.603	94.268	75.626	22.767	25.766	24.384	Uncharacterised protein family, YAP/Alf4/glomulin
MSTRG.1609-coding	5235	-1.109354694	8.71E-12	34.035	33.735	37.982	73.917	62.582	72.728	--
MSTRG.1609-coding	5235	-1.109354694	8.71E-12	34.035	33.735	37.982	73.917	62.582	72.728	PLD-like domain;; Phospholipase D Active site motif
MSTRG.1611-coding	2169	-6.065491806	1.58E-11	0	0.038	0.031	1.73	0.114	3.134	FAD binding domain;; Berberine and berberine like
MSTRG.1614-coding	935	1.155370741	7.42E-07	2793.751	3689.691	4144.735	1721.364	2980.727	1427.803	--
MSTRG.1617-coding	2275	1.639760013	1.96E-19	38.448	41.469	45.188	13.406	8.854	12.893	--
MSTRG.1618-coding	897	1.100605127	0.017491572	4.089	4.972	7.74	2.77	2.481	2.321	--
MSTRG.161-coding	3292	1.273451389	3.68E-07	35.579	26.542	32.73	11.357	23.626	15.244	--
MSTRG.161-coding	3292	1.273451389	3.68E-07	35.579	26.542	32.73	11.357	23.626	15.244	C2H2-type zinc finger;; Zinc finger, C2H2 type
MSTRG.1622-coding	1314	1.637206291	0.023312936	1.062	3.255	2.323	1.083	0.751	0.213	--
MSTRG.1625-coding	952	-2.900516175	3.20E-07	0.632	0.579	1.295	7.653	2.811	5.775	Metallo-beta-lactamase superfamily
MSTRG.1626-coding	1812	-5.760254421	6.79E-37	0.281	0.152	0.267	13.491	14.158	14.315	Aldehyde dehydrogenase family;; Protein of unknown function (DUF1487)
MSTRG.1627-coding	1503	-7.370201363	9.31E-24	0.053	0	0.103	13.714	4.279	11.472	--
MSTRG.1631-coding	6927	1.038952559	3.75E-05	4.571	6.083	5.756	2.876	2.333	3.057	Domain of unknown function (DUF4387);; Acyclic terpene utilisation family protein AtuA;; Fungal specific transcription factor domain;; Fungal Zn(2)-Cys(6) binuclear cluster domain
MSTRG.1631-coding	6927	1.038952559	3.75E-05	4.571	6.083	5.756	2.876	2.333	3.057	FAD binding domain;; FAD dependent oxidoreductase;; Pyridine nucleotide-disulphide oxidoreductase;; Pyridine nucleotide-disulphide oxidoreductase;; FAD binding domain;; NAD(P)-binding Rossmann-like domain
MSTRG.1633-coding	985	-2.904839729	1.42E-08	0.904	1.091	0.956	9.988	3.448	5.446	Metallo-beta-lactamase superfamily
MSTRG.1634-coding	1750	-4.034067394	1.66E-17	0.36	0.18	0.35	5.477	0.637	4.952	Aldehyde dehydrogenase family
MSTRG.1635-coding	2997	1.717694117	3.29E-09	14.389	11.254	9.611	2.876	1.935	4.121	SacI homology domain
MSTRG.1647-coding	1829	1.661898273	2.19E-05	3.887	4.802	4.831	1.274	0.41	1.499	Protein kinase domain;; Protein tyrosine kinase
MSTRG.1648-coding	1575	-1.338476737	0.000130544	3.036	4.925	4.749	12.79	6.578	8.589	--
MSTRG.1650-coding	1253	-2.12147114	1.55E-10	1.869	2.742	2.457	11.272	9.537	9.324	short chain dehydrogenase;; Enoyl-(Acyl carrier protein) reductase
MSTRG.1653-coding	2721	2.250572874	5.92E-07	3.045	2.069	2.097	0.605	1.093	0.358	Fungal specific transcription factor domain;; Zinc finger, C2H2 type
MSTRG.1654-coding	1458	1.984830316	5.54E-09	8.528	11.843	15.131	2.685	3.221	3.134	Mannosyltransferase putative
MSTRG.1655-coding	1974	4.038322769	5.75E-18	6.045	10.552	14.741	0.541	0.842	0.629	Glycosyl hydrolase family 47
MSTRG.1656-coding	975	5.723283106	4.08E-42	58.839	104.706	132.296	2.059	2.117	1.344	--
MSTRG.1657-coding	1081	-1.129327889	0.000169745	6.194	4.536	5.88	11.623	44.658	12.671	Acetyltransferase (GNAT) family;; Acetyltransferase (GNAT) domain;; Acetyltransferase (GNAT) domain
MSTRG.1661-coding	970	6.124930197	4.41E-87	133.436	138.412	156.011	1.921	11.494	1.973	--
MSTRG.1662-coding	728	8.18902644	4.53E-26	85.617	100.474	115.387	0	0.728	0.435	--
MSTRG.1665-coding	1179	-1.554180843	0.020954552	1.448	1.376	0.257	3.641	0.66	2.65	Ketopantoate reductase PanE/ApbA;; Ketopantoate reductase PanE/ApbA C terminal
MSTRG.1667-coding	2020	-2.162851147	0.000421322	0.421	0.142	0.391	1.815	0.387	1.17	Fungal specific transcription factor domain;; Fungal Zn(2)-Cys(6) binuclear cluster domain
MSTRG.1672-coding	1427	-2.770488466	0.00026827	0.386	0.209	0.051	1.688	0.808	1.615	Proline racemase
MSTRG.1674-coding	1042	1.619215097	0.011094521	5.922	8.474	7.946	2.537	2.618	1.76	--
MSTRG.1674-coding	1042	1.619215097	0.011094521	5.922	8.474	7.946	2.537	2.618	1.76	--
MSTRG.1677-coding	3793	1.237256965	1.01E-07	7.897	6.718	6.764	3.004	2.743	2.94	Tti2 family;; Poly A polymerase head domain;; Probable RNA and SrmB- binding site of polymerase A
MSTRG.1684-coding	1318	-1.681753096	2.55E-06	4.773	9.347	11.605	29.295	49.642	25.864	--
MSTRG.1688-coding	1896	3.152610744	3.92E-15	18.987	17.85	21.073	0.966	2.162	3.192	ALG6, ALG8 glycosyltransferase family
MSTRG.1689-coding	7046	2.148657338	4.42E-31	263.37	285.488	306.358	45.588	37.841	48.16	Metallopeptidase family M24
MSTRG.1689-coding	7046	2.148657338	4.42E-31	263.37	285.488	306.358	45.588	37.841	48.16	PHD-finger
MSTRG.169-coding	6453	2.061161337	1.48E-24	900.304	1038.841	1171.628	343.974	552.837	301.948	Mpv17 / PMP22 family
MSTRG.169-coding	6453	2.061161337	1.48E-24	900.304	1038.841	1171.628	343.974	552.837	301.948	Phosphoglycerate kinase
MSTRG.169-coding	6453	2.061161337	1.48E-24	900.304	1038.841	1171.628	343.974	552.837	301.948	TRAPP trafficking subunit Trs65
MSTRG.16-coding	1155	1.206914319	1.25E-09	71.982	77.481	90.891	32.819	47.582	35.779	WD domain, G-beta repeat;; Anaphase-promoting complex subunit 4 WD40 domain
MSTRG.1704-coding	1361	2.054069653	3.30E-28	74.535	78.05	69.376	17.142	7.91	17.972	--
MSTRG.1712-coding	2076	-2.446367904	7.36E-13	1.878	3.188	4.4	16.728	42.097	17.865	Nucleolar complex-associated protein;; CBF/Mak21 family
MSTRG.1714-coding	945	1.356277527	3.62E-16	232.81	225.99	231.02	84.33	199.548	94.559	Mpv17 / PMP22 family
MSTRG.1716-coding	1802	-1.055392226	2.55E-05	5.475	7.705	7.566	14.244	10.641	14.257	--
MSTRG.1718-coding	600	-1.468606072	2.32E-06	16.811	21.37	30.705	60.564	107.843	68.975	Gamma-glutamyl cyclotransferase, AIG2-like
MSTRG.1720-coding	600	-1.560700643	1.20E-05	5.607	9.214	7.124	20.39	16.536	23.591	--
MSTRG.1722-coding	1812	1.1616498	0.00022942	6.238	5.988	4.708	2.441	0.831	2.505	FAD binding domain
MSTRG.1725-coding	2830	-1.627857608	0.000109126	3.036	8.047	10.382	20.008	57.688	24.317	Utp8 family
MSTRG.1730-coding	1062	-3.981276684	5.72E-31	1.184	1.575	1.377	21.982	6.328	22.672	D-isomer specific 2-hydroxyacid dehydrogenase, NAD binding domain;; D-isomer specific 2-hydroxyacid dehydrogenase, catalytic domain
MSTRG.1733-coding	525	-2.202444076	0.000183112	3.966	3.084	1.007	14.372	5.816	11.762	--
MSTRG.1740-coding	1834	1.665509991	3.15E-15	27.024	25.327	27.086	9.086	3.482	7.303	Serine carboxypeptidase S28
MSTRG.1742-coding	9609	-1.293908117	1.81E-06	59.523	71.18	46.823	145.648	63.606	157.382	Flavin-binding monooxygenase-like;; Pyridine nucleotide-disulphide oxidoreductase;; Pyridine nucleotide-disulphide oxidoreductase;; L-lysine 6-monooxygenase (NADPH-requiring);; NAD(P)-binding Rossmann-like domain;; FAD dependent oxidoreductase;; FAD-NAD(P)-binding
MSTRG.1742-coding	9609	-1.293908117	1.81E-06	59.523	71.18	46.823	145.648	63.606	157.382	Phytanoyl-CoA dioxygenase (PhyH);; Protein of unknown function (DUF1479);; NAD(P)-binding Rossmann-like domain;; FAD dependent oxidoreductase;; FAD binding domain;; Pyridine nucleotide-disulphide oxidoreductase;; Tryptophan halogenase
MSTRG.1742-coding	9609	-1.293908117	1.81E-06	59.523	71.18	46.823	145.648	63.606	157.382	Sulfatase
MSTRG.174-coding	19536	4.184441916	1.33E-43	42.449	58.73	89.811	3.556	17.264	3.115	AMP-binding enzyme;; Condensation domain;; Phosphopantetheine attachment site;; AMP-binding enzyme C-terminal domain
MSTRG.1752-coding	759	-10.77963325	2.00E-215	1.141	1.993	0.761	2763.113	103.12	2159.675	--
MSTRG.1755-coding	1377	-2.511776724	1.01E-21	2.816	2.818	2.775	16.218	15.421	15.815	NAD(P)-binding Rossmann-like domain;; FAD dependent oxidoreductase;; Flavin containing amine oxidoreductase;; Pyridine nucleotide-disulphide oxidoreductase;; FAD binding domain;; HI0933-like protein
MSTRG.1756-coding	2250	-2.079473992	6.47E-09	0.974	0.816	1.408	4.479	5.224	4.604	Fungal Zn(2)-Cys(6) binuclear cluster domain
MSTRG.1757-coding	2119	-5.010217492	3.16E-07	0	0.047	0.041	1.019	1.127	1.857	Fungal specific transcription factor domain;; Fungal Zn(2)-Cys(6) binuclear cluster domain
MSTRG.1761-coding	2515	-4.053494358	7.13E-07	0.026	0.057	0.051	1.072	0.467	0.774	Fungal specific transcription factor domain;; Fungal Zn(2)-Cys(6) binuclear cluster domain
MSTRG.1763-coding	2853	-1.178718652	0.001061933	0.921	1.518	1.367	2.76	2.447	2.96	Fungal specific transcription factor domain;; Fungal Zn(2)-Cys(6) binuclear cluster domain
MSTRG.1767-coding	2247	-3.036680606	3.44E-07	0.263	0.228	0.082	1.645	0.353	1.673	Uncharacterized protein conserved in bacteria (DUF2264)
MSTRG.176-coding	9444	2.504001026	2.52E-39	85.073	94.049	111.47	17.259	93.64	16.772	--
MSTRG.176-coding	9444	2.504001026	2.52E-39	85.073	94.049	111.47	17.259	93.64	16.772	ABC transporter;; ABC transporter transmembrane region;; RecF/RecN/SMC N terminal domain;; AAA domain;; AAA domain, putative AbiEii toxin, Type IV TA system;; 50S ribosome-binding GTPase;; ATPase family associated with various cellular activities (AAA);; RNA helicase
MSTRG.1771-coding	2585	-1.828839119	2.28E-16	3.694	3.236	3.577	13.002	1.73	11.723	--
MSTRG.1772-coding	1228	-1.098784521	4.54E-06	14.117	11.511	13.918	30.728	5.349	25.487	Fasciclin domain
MSTRG.1773-coding	4354	1.349085398	6.64E-12	31.806	31.495	36.348	12.482	3.198	12.739	--
MSTRG.1773-coding	4354	1.349085398	6.64E-12	31.806	31.495	36.348	12.482	3.198	12.739	--
MSTRG.1773-coding	4354	1.349085398	6.64E-12	31.806	31.495	36.348	12.482	3.198	12.739	Carbon-nitrogen hydrolase
MSTRG.1774-coding	2373	-1.772089071	3.04E-18	9.213	9.205	10.588	29.603	5.577	35.933	FAD binding domain;; NAD(P)-binding Rossmann-like domain
MSTRG.1775-coding	726	-2.838837332	8.12E-26	9.555	9.366	12.171	84.818	10.095	65.27	--
MSTRG.1777-coding	4977	-1.890191367	1.81E-24	51.653	48.832	45.661	152.324	108.514	126.062	Acetyltransferase (GNAT) family;; Acetyltransferase (GNAT) domain
MSTRG.1777-coding	4977	-1.890191367	1.81E-24	51.653	48.832	45.661	152.324	108.514	126.062	Glycosyl hydrolases family 31;; Peptidase family M20/M25/M40;; Peptidase family M28
MSTRG.1781-coding	1685	1.736700717	1.43E-19	50.126	54.877	58.408	14.913	5.702	17.256	Mycolic acid cyclopropane synthetase;; Methyltransferase domain;; Methyltransferase domain;; Methyltransferase domain
MSTRG.1786-coding	1271	-4.501550476	6.99E-25	2.597	0.845	0.915	39.262	50.485	30.585	Tryptophan dimethylallyltransferase
MSTRG.1787-coding	1588	-3.915239801	1.83E-24	1.009	0.455	0.668	10.742	5.246	11.491	CRAL/TRIO domain;; CRAL/TRIO, N-terminal domain;; Divergent CRAL/TRIO domain
MSTRG.1788-coding	758	6.071947613	1.30E-41	81.134	116.368	142.576	1.826	2.39	1.219	Isochorismatase family
MSTRG.1791-coding	1839	1.019425154	0.01660525	1.878	2.116	2.046	1.072	0.25	0.861	FAD binding domain;; Squalene epoxidase;; Glycosyl hydrolases family 43
MSTRG.1792-coding	1348	-1.757612609	0.033261102	0.175	0.569	0.164	1.316	0.58	0.9	PLAC8 family
MSTRG.1797-coding	914	1.600797804	1.95E-13	369.124	425.827	509.921	152.791	251.637	130.889	--
MSTRG.1798-coding	901	2.313684701	1.06E-19	50.53	58.16	69.684	12.779	8.308	10.708	Pyrroline-5-carboxylate reductase dimerisation;; NADP oxidoreductase coenzyme F420-dependent
MSTRG.1804-coding	1671	1.688877126	2.19E-09	16.021	14.348	11.369	3.747	8.706	4.72	Major Facilitator Superfamily;; Fungal trichothecene efflux pump (TRI12)
MSTRG.1807-coding	1144	-2.015092299	0.004579626	0.254	0.92	1.377	5.052	1.514	2.312	Histidine phosphatase superfamily (branch 1)
MSTRG.1808-coding	735	-2.459343839	0.002229885	0.597	0.389	0.226	2.569	1.07	2.525	--
MSTRG.1809-coding	5872	-1.542857142	5.80E-06	2.632	2.258	1.737	6.252	7.75	7.612	Fungal specific transcription factor domain
MSTRG.1809-coding	5872	-1.542857142	5.80E-06	2.632	2.258	1.737	6.252	7.75	7.612	Fungal specific transcription factor domain;; Fungal Zn(2)-Cys(6) binuclear cluster domain
MSTRG.1809-coding	5872	-1.542857142	5.80E-06	2.632	2.258	1.737	6.252	7.75	7.612	Major Facilitator Superfamily
MSTRG.180-coding	1029	-2.806522535	3.40E-35	11.845	11.577	14.741	93.638	73.701	85.409	--
MSTRG.1813-coding	4685	1.990687126	2.09E-17	44.607	34.731	33.305	10.784	85.116	11.752	Ion channel regulatory protein UNC-93;; Major Facilitator Superfamily
MSTRG.1813-coding	4685	1.990687126	2.09E-17	44.607	34.731	33.305	10.784	85.116	11.752	Major Facilitator Superfamily
MSTRG.1815-coding	1933	-1.230900482	0.000111062	3.413	3.35	2.385	8.194	4.7	6.055	Multicopper oxidase;; Multicopper oxidase;; Multicopper oxidase
MSTRG.1817-coding	2895	2.647533613	2.39E-07	1.807	2.562	3.639	0.297	3.63	0.503	Aminotransferase class-III
MSTRG.1824-coding	14203	-1.623511429	5.39E-08	0.316	0.351	0.493	1.04	1.115	1.335	AMP-binding enzyme;; Condensation domain;; Phosphopantetheine attachment site;; AMP-binding enzyme C-terminal domain
MSTRG.1825-coding	4712	1.842035797	2.32E-09	2.176	2.818	3.248	0.732	1.275	0.754	ABC transporter transmembrane region;; ABC transporter;; RecF/RecN/SMC N terminal domain;; Predicted ATPase of the ABC class;; P-loop containing region of AAA domain;; AAA domain;; AAA domain;; Zeta toxin
MSTRG.1826-coding	1421	-1.360095027	0.000867016	3.624	2.249	1.676	6.103	2.811	6.945	--
MSTRG.1827-coding	1755	-1.558882681	5.96E-06	1.974	1.537	1.737	5.87	6.134	4.459	--
MSTRG.182-coding	578	-3.040649438	0.00238289	0	0.199	0.678	2.993	7.443	3.618	--
MSTRG.1832-coding	5904	-1.025225691	0.000191756	1.079	0.864	0.966	2.027	1.058	1.876	Phosphorylase superfamily
MSTRG.1834-coding	1987	1.424536333	5.74E-05	3.562	3.606	3.999	1.645	0.546	1.045	FAD binding domain;; FAD dependent oxidoreductase;; FAD dependent oxidoreductase;; Pyridine nucleotide-disulphide oxidoreductase;; HI0933-like protein;; FAD binding domain
MSTRG.1836-coding	1826	2.959879391	4.57E-26	19.373	23.856	30.324	3.004	17.913	3.105	Oxidoreductase family, NAD-binding Rossmann fold
MSTRG.1838-coding	1434	-1.969844317	1.13E-14	4.545	5.532	6.445	20.761	15.034	22.344	Fungal Zn(2)-Cys(6) binuclear cluster domain
MSTRG.1841-coding	1639	1.4447357	0.000315974	4.185	3.786	5.469	1.125	3.141	2.089	MCRA family
MSTRG.1842-coding	1892	-1.532474706	1.06E-06	3.492	3.037	4.533	8.428	6.521	12.903	--
MSTRG.1844-coding	1671	2.290615495	5.37E-06	2.483	3.796	5.109	0.945	0.296	0.503	--
MSTRG.1850-coding	1262	-3.446413739	6.65E-13	0.36	0.598	0.576	6.018	0.535	5.697	Major Facilitator Superfamily;; Sugar (and other) transporter
MSTRG.1851-coding	998	-2.882009052	2.52E-17	2.606	2.097	2.056	19.222	5.485	14.538	Glutathione S-transferase, N-terminal domain;; Glutathione S-transferase, N-terminal domain;; Glutathione S-transferase, C-terminal domain;; Glutathione S-transferase, C-terminal domain;; Glutathione S-transferase, N-terminal domain
MSTRG.1852-coding	1377	-6.370813903	2.91E-189	2.816	2.657	3.351	255.77	32.879	237.442	NmrA-like family;; NAD(P)H-binding
MSTRG.1858-coding	1578	-2.754794812	0.003166897	0.167	0.142	0	0.775	0.626	0.938	Amino acid permease;; Amino acid permease
MSTRG.1859-coding	1144	1.150239761	1.56E-06	91.25	62.051	73.477	35.377	222.81	31.842	Cupin domain;; Protein of unknown function (DUF861);; AraC-like ligand binding domain
MSTRG.185-coding	560	2.02478068	4.02E-05	21.014	19.007	21.093	5.604	3.289	4.188	--
MSTRG.1864-coding	998	5.584117472	7.45E-14	11.204	10.381	11.492	0	0.102	0.358	Enoyl-(Acyl carrier protein) reductase;; short chain dehydrogenase;; KR domain
MSTRG.1869-coding	846	-2.052109659	7.97E-24	38.351	43.053	32.884	157.429	79.642	158.881	Enoyl-(Acyl carrier protein) reductase;; short chain dehydrogenase;; KR domain;; TrkA-N domain
MSTRG.186-coding	6051	-1.047511334	1.16E-05	14.547	15.487	20.826	31.747	65.552	40.228	--
MSTRG.186-coding	6051	-1.047511334	1.16E-05	14.547	15.487	20.826	31.747	65.552	40.228	--
MSTRG.1870-coding	1464	1.259540603	5.91E-07	53.057	56.879	39.134	18.161	22.625	22.769	Major Facilitator Superfamily;; Sugar (and other) transporter
MSTRG.1873-coding	1166	-2.058207083	8.79E-10	3.036	5.665	5.53	21.717	4.598	18.02	CorA-like Mg2+ transporter protein
MSTRG.1874-coding	1992	2.379194719	5.08E-19	18.803	17.46	18.75	2.664	4.074	4.237	Major Facilitator Superfamily
MSTRG.1875-coding	2426	4.435501145	1.77E-58	82.397	112.288	136.819	5.647	17.708	4.159	Malic enzyme, NAD binding domain;; Malic enzyme, N-terminal domain
MSTRG.1876-coding	1485	1.092820794	5.23E-08	27.173	26.532	29.985	13.289	15.205	12.497	--
MSTRG.1878-coding	1904	2.658282421	2.24E-11	169.33	77.927	64.185	17.63	245.207	13.996	Aminotransferase class-III;; Aminotransferase class I and II
MSTRG.1879-coding	1960	-1.484642204	0.000271725	0.842	1.423	1.285	3.747	4.177	2.902	Major Facilitator Superfamily;; Sugar (and other) transporter
MSTRG.187-coding	2016	-1.015023163	0.000127006	5.142	4.137	3.988	9.213	11.517	8.551	DNA polymerase beta palm;; DNA polymerase beta thumb;; Helix-hairpin-helix domain;; Fingers domain of DNA polymerase lambda
MSTRG.1882-coding	2056	-1.590657159	4.75E-11	5.361	5.627	4.77	13.851	12.678	17.633	--
MSTRG.1883-coding	4509	3.065655201	7.18E-14	2.237	1.86	2.087	0.244	0.228	0.222	Glycosyl hydrolase family 79 C-terminal beta domain;; Bacterial alpha-L-rhamnosidase 6 hairpin glycosidase domain
MSTRG.1884-coding	943	1.895154604	6.61E-07	10.652	17.318	19.13	4.246	5.099	3.975	WSC domain
MSTRG.1885-coding	4173	-1.204508781	0.005807821	1.184	0.826	0.514	1.518	1.821	2.399	Ankyrin repeats (3 copies);; Ankyrin repeats (many copies);; Ankyrin repeat;; Phosphorylase superfamily;; Ankyrin repeats (many copies);; Ankyrin repeat
MSTRG.1886-coding	2816	-2.815149358	3.43E-10	1.5	1.006	0.421	7.143	6.635	7.022	SET domain
MSTRG.1888-coding	5714	-1.195424282	3.68E-11	45.52	49.373	49.639	172.937	147.231	151.598	FAD dependent oxidoreductase
MSTRG.1888-coding	5714	-1.195424282	3.68E-11	45.52	49.373	49.639	172.937	147.231	151.598	Fcf1
MSTRG.1888-coding	5714	-1.195424282	3.68E-11	45.52	49.373	49.639	172.937	147.231	151.598	Tyrosine phosphatase family;; Major Facilitator Superfamily
MSTRG.1889-coding	6291	1.909167711	0.002389347	0.281	0.911	1.141	0.265	0.148	0.116	--
MSTRG.188-coding	1152	-1.041738394	2.86E-06	28.279	38.925	38.281	68.175	78.162	75.891	ATP10 protein
MSTRG.1891-coding	2787	1.155133752	0.000358218	2.878	3.72	3.762	1.422	1.195	1.615	Fungal specific transcription factor domain;; Fungal Zn(2)-Cys(6) binuclear cluster domain
MSTRG.1894-coding	2957	1.161566696	0.000270943	22.339	21	12.068	7.016	6.897	9.179	Fungal specific transcription factor domain;; Fungal Zn(2)-Cys(6) binuclear cluster domain
MSTRG.1896-coding	7484	-1.692760718	0.000901912	1.579	0.55	0.411	2.579	13.281	3.037	AMP-binding enzyme;; Condensation domain;; Phosphopantetheine attachment site
MSTRG.1897-coding	1516	-2.150101627	1.21E-05	4.01	1.756	1.408	14.265	0.33	7.641	FAD dependent oxidoreductase
MSTRG.189-coding	830	-1.326229177	5.90E-12	39.983	40.482	40.604	94.042	68.318	109.416	Snare region anchored in the vesicle membrane C-terminus
MSTRG.1900-coding	1097	-6.576818082	9.52E-48	0.579	0.313	0.144	33.976	31.103	38.332	--
MSTRG.1901-coding	490	-5.60390105	2.27E-05	0	0	0	4.15	4.757	5.842	--
MSTRG.1902-coding	2353	-4.060661479	1.53E-50	6.449	5.817	4.06	93.139	155.71	84.548	--
MSTRG.1902-coding	2353	-4.060661479	1.53E-50	6.449	5.817	4.06	93.139	155.71	84.548	--
MSTRG.1904-coding	1325	-2.521222461	3.40E-09	1.43	1.575	0.863	8.927	7.716	6.2	--
MSTRG.1905-coding	1725	-2.150562447	3.14E-20	4.694	5.77	4.564	21.112	40.561	23.204	T5orf172 domain;; Meiotically up-regulated gene 113
MSTRG.1906-coding	1989	2.472178041	6.14E-23	15.995	13.665	14.381	2.781	2.8	2.379	Fungal Zn(2)-Cys(6) binuclear cluster domain
MSTRG.1907-coding	1160	-2.856906792	3.98E-06	0.579	0.816	0.236	4.575	3.061	3.888	--
MSTRG.190-coding	873	1.983553431	9.71E-11	751.146	1000.105	1393.499	253.392	356.464	298.127	Ribosomal L29 protein
MSTRG.1910-coding	1480	-3.270009433	5.79E-06	0.149	0.161	0.195	2.346	1.627	1.354	Fungal Zn(2)-Cys(6) binuclear cluster domain
MSTRG.1912-coding	939	-7.617473425	5.67E-11	0	0	0	6.602	1.024	7.709	NAD(P)H-binding;; NmrA-like family
MSTRG.1914-coding	2209	-4.810261611	7.91E-31	0.395	0.133	0.473	11.23	2.629	8.696	Cytochrome P450
MSTRG.1915-coding	1948	-5.101845243	1.73E-111	17.943	12.716	18.75	601.442	390.083	538.925	Sugar (and other) transporter;; Major Facilitator Superfamily
MSTRG.191-coding	3206	1.344562933	7.64E-07	7.809	8.417	11.862	3.832	2.561	3.376	Mediator complex subunit 16
MSTRG.1923-coding	11639	-2.919702856	2.02E-44	59.365	59.925	79.912	685.102	848.598	725.528	--
MSTRG.1923-coding	11639	-2.919702856	2.02E-44	59.365	59.925	79.912	685.102	848.598	725.528	--
MSTRG.1928-coding	1070	-1.120588701	2.48E-05	9.186	13.067	10.989	25.113	51.145	23.05	Alb1;; Vps16, C-terminal region
MSTRG.1929-coding	3189	1.981900991	1.15E-19	22.488	19.377	19.212	4.564	4.313	5.533	Vps16, N-terminal region;; Vps16, C-terminal region
MSTRG.192-coding	1774	1.265436701	1.55E-07	10.152	11.624	11.4	4.352	6.35	4.691	Sir2 family
MSTRG.1932-coding	3412	-1.016494182	1.80E-07	40.72	37.16	32.935	68.493	61.285	76.326	Armadillo/beta-catenin-like repeat;; HEAT-like repeat;; HEAT repeats;; HEAT repeat;; Armadillo-like;; Adaptin N terminal region;; V-ATPase subunit H;; Kinesin-associated protein (KAP)
MSTRG.1932-coding	3412	-1.016494182	1.80E-07	40.72	37.16	32.935	68.493	61.285	76.326	Exosome component EXOSC1/CSL4;; Exosome complex exonuclease RRP4 N-terminal region
MSTRG.1939-coding	836	-3.139373329	1.21E-13	3.799	9.451	13.476	82.737	163.574	80.708	Ribosomal protein L10
MSTRG.1941-coding	6309	1.589085462	8.94E-21	901.182	868.962	923.781	361.593	484.61	322.454	--
MSTRG.1941-coding	6309	1.589085462	8.94E-21	901.182	868.962	923.781	361.593	484.61	322.454	Snf7
MSTRG.1941-coding	6309	1.589085462	8.94E-21	901.182	868.962	923.781	361.593	484.61	322.454	Triosephosphate isomerase
MSTRG.1943-coding	2907	1.093553418	0.008005594	1.737	2.126	2.426	0.637	0.637	1.277	twin BRCT domain;; BRCA1 C Terminus (BRCT) domain;; BRCT domain, a BRCA1 C-terminus domain;; DNA ligase 3 BRCT domain
MSTRG.1946-coding	2721	-2.504639352	0.006208005	0.097	0.218	0	0.913	0.08	0.474	Glycosyl hydrolases family 2
MSTRG.194-coding	2171	-2.473480358	2.64E-12	7.002	14.841	18.349	73.779	159.716	75.968	GNL3L/Grn1 putative GTPase;; 50S ribosome-binding GTPase;; Ferrous iron transport protein B;; Dynamin family
MSTRG.1955-coding	2163	-1.300539167	1.97E-08	29.639	26.172	21.083	56.945	45.625	68.617	F-box-like
MSTRG.1958-coding	1376	-3.386963739	5.93E-08	1.29	0.74	0.113	9.245	1.639	7.109	Phosphoenolpyruvate phosphomutase;; Isocitrate lyase family
MSTRG.1959-coding	8019	-1.693968821	2.39E-15	21.338	26.722	16.293	148.524	60.818	169.492	--
MSTRG.1959-coding	8019	-1.693968821	2.39E-15	21.338	26.722	16.293	148.524	60.818	169.492	Inositol polyphosphate kinase
MSTRG.1963-coding	1795	4.875106546	1.50E-26	10.485	12.108	15.409	0.435	0.603	0.348	--
MSTRG.1968-coding	1437	3.317787914	0.000192564	1.044	1.756	1.655	0.149	0	0.077	Arginase family
MSTRG.1970-coding	1860	1.662358239	1.18E-06	7.756	6.633	5.51	1.571	0.979	2.525	Sad1 / UNC-like C-terminal
MSTRG.1971-coding	2521	-1.213226225	3.35E-08	37.035	32.292	33.48	65.67	88.314	92.005	WD domain, G-beta repeat;; Nucleoporin Nup120/160;; Anaphase-promoting complex subunit 4 WD40 domain
MSTRG.1972-coding	989	1.418115604	1.12E-07	29.683	35.443	40.47	11.357	13.532	14.76	--
MSTRG.1973-coding	606	-1.682967922	0.009734713	1.834	0.721	1.706	4.713	8.672	5.068	Ankyrin repeats (3 copies);; Ankyrin repeats (many copies);; Ankyrin repeat;; Ankyrin repeat;; Ankyrin repeats (many copies)
MSTRG.1974-coding	962	-1.080148212	0.003651584	10.169	10.334	21.638	29.231	87.062	30.536	p21-C-terminal region-binding protein
MSTRG.1976-coding	635	2.329602944	3.42E-22	691.991	983.271	999.109	182.033	86.288	173.68	--
MSTRG.1977-coding	1476	1.632027432	1.92E-09	10.599	13.769	12.911	3.63	12.86	4.237	Mannosyltransferase putative
MSTRG.1978-coding	8403	-1.368442614	2.28E-16	131.576	127.224	114.287	346.383	411.558	377.732	--
MSTRG.1978-coding	8403	-1.368442614	2.28E-16	131.576	127.224	114.287	346.383	411.558	377.732	Fungal specific transcription factor domain
MSTRG.197-coding	2504	-1.879293049	1.22E-28	58.189	56.974	53.042	193.719	260.366	215.417	Chromatin remodelling complex Rsc7/Swp82 subunit
MSTRG.1981-coding	963	-1.027683436	0.000109134	15.205	13.684	20.528	32.925	58.77	34.318	Protein of unknown function (DUF1275)
MSTRG.1983-coding	2109	3.871298099	2.28E-41	16.785	18.087	16.755	1.369	1.343	0.89	Kinesin motor domain;; Microtubule binding
MSTRG.1985-coding	2389	1.933786147	2.36E-12	10.02	9.575	9.632	1.953	1.161	3.037	DNA polymerase alpha subunit B N-terminal;; DNA polymerase alpha/epsilon subunit B
MSTRG.1986-coding	623	-1.520368549	8.92E-12	26.182	25.707	23.92	70.818	56.141	75.929	Apc13p protein
MSTRG.1987-coding	1217	1.602355376	6.74E-18	56.777	58.056	59.086	19.498	14.442	18.165	CRAL/TRIO domain;; CRAL/TRIO, N-terminal domain
MSTRG.198-coding	1264	-3.677058471	9.43E-09	0.755	0.228	0.134	4.723	17.162	5.997	--
MSTRG.1994-coding	2267	1.524700347	6.91E-09	7.633	6.756	8.234	2.728	1.741	2.408	Fungal specific transcription factor domain;; Fungal Zn(2)-Cys(6) binuclear cluster domain
MSTRG.1995-coding	1677	3.764663769	7.99E-41	185.755	127.594	134.959	12.875	32.719	8.396	Ferroportin1 (FPN1)
MSTRG.1999-coding	2664	1.428173811	5.53E-13	121.863	130.678	154.705	49.812	31.263	47.541	Metallo-beta-lactamase superfamily;; Hydroxyacylglutathione hydrolase C-terminus
MSTRG.1999-coding	2664	1.428173811	5.53E-13	121.863	130.678	154.705	49.812	31.263	47.541	Peptidase S24-like;; Signal peptidase, peptidase S26
MSTRG.199-coding	825	-3.189222472	0.000501644	0.404	0.218	0	2.643	0.341	2.099	Glycosyl hydrolase family 61
MSTRG.19-coding	2262	1.786987352	6.15E-11	7.546	10.125	9.467	2.707	5.474	2.408	Shugoshin N-terminal coiled-coil region;; Shugoshin C terminus
MSTRG.2011-coding	1419	-1.075638804	0.015226798	3.545	9.1	11.348	19.742	9.821	14.025	Las1-like
MSTRG.2014-coding	1428	-1.003257347	0.000630567	3.843	4.659	5.859	9.754	14.692	9.324	Microfibril-associated/Pre-mRNA processing
MSTRG.2017-coding	4406	-1.43912573	2.26E-15	281.655	256.451	250.242	764.231	1681.604	644.278	--
MSTRG.2017-coding	4406	-1.43912573	2.26E-15	281.655	256.451	250.242	764.231	1681.604	644.278	--
MSTRG.2017-coding	4406	-1.43912573	2.26E-15	281.655	256.451	250.242	764.231	1681.604	644.278	Dak1 domain;; DAK2 domain
MSTRG.2018-coding	977	-1.416513553	7.35E-12	22.777	19.112	22.152	58.495	127.463	55.201	--
MSTRG.201-coding	570	-2.768630771	1.23E-23	43.572	48.785	27.395	285.267	382.014	268.471	--
MSTRG.2021-coding	1350	1.271060009	0.006202497	2.325	2.799	3.721	1.242	2.014	1.122	Oxidoreductase family, NAD-binding Rossmann fold
MSTRG.2031-coding	3480	1.337367811	1.51E-12	838.825	1086.202	1138.282	350.225	875.866	336.624	--
MSTRG.2031-coding	3480	1.337367811	1.51E-12	838.825	1086.202	1138.282	350.225	875.866	336.624	Histidyl-tRNA synthetase;; Anticodon binding domain
MSTRG.2038-coding	1479	1.824634734	8.28E-07	5.659	5.324	7.977	1.444	1.912	2.022	--
MSTRG.2039-coding	2056	1.798201819	2.38E-13	12.301	14.974	16.509	3.917	6.339	4.295	AMP-binding enzyme;; AMP-binding enzyme C-terminal domain
MSTRG.203-coding	5175	3.935800644	1.05E-75	1363.574	1620.692	1946.501	107.256	190.478	90.941	DNA replication regulator SLD3
MSTRG.203-coding	5175	3.935800644	1.05E-75	1363.574	1620.692	1946.501	107.256	190.478	90.941	S-adenosylmethionine synthetase, C-terminal domain;; S-adenosylmethionine synthetase, central domain;; S-adenosylmethionine synthetase, N-terminal domain;; S-adenosylmethionine synthetase, N-terminal domain
MSTRG.2042-coding	1138	1.167993991	1.96E-07	41.852	42.342	43.256	21.388	16.4	15.873	non-haem dioxygenase in morphine synthesis N-terminal;; 2OG-Fe(II) oxygenase superfamily
MSTRG.2043-coding	1680	1.907494022	5.62E-12	46.66	40.966	45.548	14.754	6.578	8.347	Amidohydrolase
MSTRG.2045-coding	2138	-1.549069956	5.04E-05	1.299	1.746	0.956	3.577	12.098	4.246	--
MSTRG.2046-coding	1003	1.062107709	3.02E-06	39.299	34.741	32.699	15.709	17.435	18.078	GlcNAc-PI de-N-acetylase
MSTRG.2051-coding	1419	2.119101715	1.09E-18	18.847	17.736	19.778	4.033	5.064	4.44	Protein of unknown function (DUF1308)
MSTRG.2053-coding	1211	2.740296504	8.86E-17	26.998	23.562	19.87	2.42	5.485	4.44	WD domain, G-beta repeat;; Anaphase-promoting complex subunit 4 WD40 domain
MSTRG.2056-coding	2005	1.82003878	2.75E-29	140.806	131.381	139.338	37.521	33.789	38.971	Ribonucleotide reductase, small chain
MSTRG.2057-coding	1207	2.457691586	4.36E-20	39.071	39.058	52.261	8.916	40.595	6.568	Signal recognition particle 9 kDa protein (SRP9)
MSTRG.2059-coding	4503	-3.354078157	9.35E-69	86.723	69.291	83.243	608.723	766.657	669.108	OHCU decarboxylase
MSTRG.2059-coding	4503	-3.354078157	9.35E-69	86.723	69.291	83.243	608.723	766.657	669.108	WD domain, G-beta repeat;; Anaphase-promoting complex subunit 4 WD40 domain
MSTRG.2068-coding	1036	3.039107826	4.41E-16	25.146	22.613	21.916	2.176	2.982	3.347	XPG N-terminal domain
MSTRG.2075-coding	1695	1.349989841	3.14E-06	13.942	12.441	9.92	4.352	6.692	4.981	Transmembrane amino acid transporter protein;; Tryptophan/tyrosine permease family
MSTRG.2083-coding	4563	-2.309324836	6.93E-42	41.15	33.678	33.038	160.391	236.558	177.046	Histone methylation protein DOT1
MSTRG.2083-coding	4563	-2.309324836	6.93E-42	41.15	33.678	33.038	160.391	236.558	177.046	Spb1 C-terminal domain;; FtsJ-like methyltransferase;; Domain of unknown function (DUF3381)
MSTRG.2086-coding	5198	1.01205725	8.92E-09	61.848	57.971	65.829	31.843	35.041	35.14	--
MSTRG.2086-coding	5198	1.01205725	8.92E-09	61.848	57.971	65.829	31.843	35.041	35.14	Fungal Zn(2)-Cys(6) binuclear cluster domain;; Fungal specific transcription factor domain
MSTRG.2092-coding	1494	-1.981656229	2.26E-27	41.413	49.516	49.629	172.47	167.944	195.211	--
MSTRG.2093-coding	3391	-1.802925454	3.85E-18	12.231	13	11.256	36.789	19.119	47.415	Fungal specific transcription factor domain;; Fungal Zn(2)-Cys(6) binuclear cluster domain
MSTRG.2096-coding	1372	1.360525436	3.13E-08	15.969	15.809	15.203	6.358	7.978	5.639	ALG3 protein
MSTRG.2100-coding	4096	2.114313471	1.45E-17	8.634	7.582	9.118	1.613	2.765	2.196	Tubulin folding cofactor D C terminal;; HEAT repeat
MSTRG.2106-coding	4731	1.4357001	7.44E-11	52.276	46.697	54.419	15.263	21.783	21.783	RhoGEF domain;; Domain of unknown function (DUF3507)
MSTRG.2107-coding	15239	-1.888486278	1.04E-15	44.862	44.192	42.084	89.265	81.611	98.08	Domain of unknown function (DUF3337);; Protein kinase domain;; Mitochondrial carrier protein;; Protein tyrosine kinase;; WD domain, G-beta repeat
MSTRG.2107-coding	15239	-1.888486278	1.04E-15	44.862	44.192	42.084	89.265	81.611	98.08	PP-loop family
MSTRG.2107-coding	15239	-1.888486278	1.04E-15	44.862	44.192	42.084	89.265	81.611	98.08	Ribosomal protein L11, RNA binding domain;; Ribosomal protein L11, N-terminal domain
MSTRG.2109-coding	1434	1.12275499	3.80E-08	100.349	115.192	122.109	56.393	33.061	45.538	Svf1-like C-terminal lipocalin-like domain;; Svf1-like N-terminal lipocalin domain
MSTRG.2111-coding	1176	1.049964579	7.40E-05	19.329	20.469	25.904	11.506	9.696	9.324	TAP42-like family
MSTRG.211-coding	2503	1.845647297	8.99E-13	9.248	10.106	8.182	2.696	3.039	2.292	ATPase family associated with various cellular activities (AAA);; AAA domain;; AAA ATPase domain;; BAH domain
MSTRG.2120-coding	5819	-3.079942167	3.91E-16	0.579	0.569	1.069	5.944	3.312	5.862	Protein kinase domain;; Ankyrin repeats (3 copies);; Protein tyrosine kinase;; Ankyrin repeats (many copies);; Ankyrin repeat;; Ankyrin repeat;; Ankyrin repeats (many copies)
MSTRG.2120-coding	5819	-3.079942167	3.91E-16	0.579	0.569	1.069	5.944	3.312	5.862	Sugar (and other) transporter;; Major Facilitator Superfamily
MSTRG.2121-coding	2558	-3.13519935	4.10E-21	84.547	2.069	2.21	97.459	42.143	27.286	--
MSTRG.2121-coding	2558	-3.13519935	4.10E-21	84.547	2.069	2.21	97.459	42.143	27.286	--
MSTRG.2123-coding	1329	1.900691478	0.000259119	2.571	2.202	2.59	0.509	0.649	0.745	Met-10+ like-protein
MSTRG.2124-coding	661	2.301673083	8.16E-20	57.233	60.068	56.352	10.593	8.638	12.806	EF-hand domain
MSTRG.2126-coding	2313	-1.51078995	8.27E-12	7.905	8.835	10.886	24.572	56.607	27.46	Oligonucleotide/oligosaccharide-binding (OB)-fold;; Helicase associated domain (HA2);; Helicase conserved C-terminal domain
MSTRG.2128-coding	5516	-1.588170393	2.70E-16	20.909	19.842	21.741	44.601	50.78	53.615	Glycerophosphoryl diester phosphodiesterase family;; Ankyrin repeats (3 copies);; Ankyrin repeats (many copies);; SPX domain;; Ankyrin repeat;; Ankyrin repeats (many copies);; Ankyrin repeat
MSTRG.2128-coding	5516	-1.588170393	2.70E-16	20.909	19.842	21.741	44.601	50.78	53.615	Transcription factor Tfb4
MSTRG.2129-coding	1775	1.662555333	0.000950507	1.614	2.695	2.755	0.69	0.933	0.735	Asparaginase
MSTRG.2130-coding	1552	2.62766997	3.75E-50	132.549	146.146	147.839	23.489	12.496	21.754	Actin
MSTRG.2131-coding	1632	-1.622777076	4.50E-15	6.931	7.022	7.288	21.748	46.08	21.589	tRNA (Uracil-5-)-methyltransferase
MSTRG.2134-coding	1905	-1.54515288	0.000970096	0.842	0.721	0.606	2.484	2.185	1.789	--
MSTRG.2135-coding	1323	1.739023504	0.000317246	3.589	2.382	2.96	0.892	1.127	0.822	Aflatoxin regulatory protein;; Fungal Zn(2)-Cys(6) binuclear cluster domain
MSTRG.2137-coding	1024	3.069814957	6.93E-05	2.711	1.575	4.585	0.287	1.434	0.31	Metallo-beta-lactamase superfamily
MSTRG.2138-coding	5564	2.101929822	2.30E-16	5.378	5.21	6.373	1.507	2.857	1.054	Beta-ketoacyl synthase, N-terminal domain;; Starter unit:ACP transacylase in aflatoxin biosynthesis;; Acyl transferase domain;; Beta-ketoacyl synthase, C-terminal domain;; Phosphopantetheine attachment site;; Ketoacyl-synthetase C-terminal extension;; Polyketide synthase dehydratase
MSTRG.2139-coding	1532	4.162156265	3.79E-30	98.892	45.767	65.141	3.492	93.742	3.966	Domain of unknown function (DUF1772);; EthD domain
MSTRG.213-coding	796	2.058960522	7.32E-08	22.084	31.97	32.103	5.71	5.633	8.038	Prefoldin subunit
MSTRG.2145-coding	3702	-2.85176452	6.27E-26	120.204	112.971	157.861	193.571	178.073	242.936	FAD binding domain
MSTRG.2145-coding	3702	-2.85176452	6.27E-26	120.204	112.971	157.861	193.571	178.073	242.936	Ribosomal protein S19
MSTRG.2146-coding	2311	-1.069807701	1.93E-06	10.643	9.29	11.235	18.798	16.468	24.452	Inositol polyphosphate kinase
MSTRG.2147-coding	1531	-2.407569998	7.81E-06	0.605	0.418	1.264	3.63	3.357	4.894	Argonaute siRNA chaperone (ARC) complex subunit Arb1
MSTRG.2153-coding	923	2.90410946	9.77E-40	165.399	199.068	202.803	24.625	12.621	25.652	RHO protein GDP dissociation inhibitor
MSTRG.2155-coding	2580	1.38275298	3.96E-08	18.961	16.36	15.039	5.243	4.382	7.399	Adaptin N terminal region;; non-SMC mitotic condensation complex subunit 1;; HEAT repeats
MSTRG.2162-coding	1342	-3.57790906	2.59E-16	0.825	0.702	0.493	7.833	6.293	8.947	--
MSTRG.2163-coding	7217	-3.349289317	3.16E-30	3.922	3.264	2.93	19.838	9.856	33.486	--
MSTRG.2163-coding	7217	-3.349289317	3.16E-30	3.922	3.264	2.93	19.838	9.856	33.486	Bacterial signalling protein N terminal repeat
MSTRG.2165-coding	1581	-1.041123403	4.02E-05	7.414	5.997	6.198	12.578	14.727	14.219	OTU-like cysteine protease
MSTRG.2169-coding	971	2.505611721	1.23E-30	98.041	91.089	114.071	17.927	9.059	17.198	short chain dehydrogenase;; Enoyl-(Acyl carrier protein) reductase;; KR domain
MSTRG.2170-coding	897	-2.941342402	9.92E-24	7.554	6.529	4.42	50.502	41.084	45.355	Enoyl-CoA hydratase/isomerase;; Enoyl-CoA hydratase/isomerase
MSTRG.2171-coding	4269	1.045905207	1.01E-07	128.189	112.098	114.184	71.476	170.254	61.392	Ras family;; Ras of Complex, Roc, domain of DAPkinase;; ADP-ribosylation factor family;; Elongation factor Tu GTP binding domain
MSTRG.2171-coding	4269	1.045905207	1.01E-07	128.189	112.098	114.184	71.476	170.254	61.392	Thioesterase superfamily
MSTRG.2172-coding	1119	1.52721099	2.11E-12	190.976	199.647	204.098	79.203	53.387	56.333	Probable molybdopterin binding domain
MSTRG.2173-coding	1288	2.084761042	1.95E-20	52.504	56.955	64.534	14.807	7.067	12.062	Cofilin/tropomyosin-type actin-binding protein
MSTRG.217-coding	1603	-1.412376708	3.75E-13	19.145	17.347	17.362	44.378	52.396	50.636	Domain of unknown function DUF21;; CBS domain
MSTRG.2182-coding	1019	2.153143942	1.58E-10	16.162	15.705	19.428	4.734	2.162	2.728	NUDIX domain;; Domain of unknown function (DUF4743)
MSTRG.2183-coding	1641	-1.758853571	0.000175853	0.79	0.864	0.678	2.409	1.309	2.94	Uncharacterized protein conserved in bacteria (DUF2236)
MSTRG.2184-coding	1280	2.206103413	8.02E-06	3.08	3.521	3.402	0.86	0.376	0.503	Protein of unknown function (DUF1115)
MSTRG.2186-coding	1954	-3.361212006	2.98E-11	0.29	0.418	0.37	3.683	1.286	4.072	Alpha/beta hydrolase family
MSTRG.2188-coding	1137	1.066726211	2.34E-06	552.844	486.331	375.137	226.899	647.798	218.048	Protein of unknown function (DUF775)
MSTRG.218-coding	1509	1.395050153	3.47E-05	5.501	6.709	7.494	2.325	18.437	2.563	NUDIX domain
MSTRG.2194-coding	2340	-1.951573591	1.56E-09	2.843	5.627	5.705	16.887	39.548	19.626	DEAD/DEAH box helicase;; Domain of unknown function (DUF4217);; Helicase conserved C-terminal domain;; Type III restriction enzyme, res subunit
MSTRG.2195-coding	1752	2.026508557	2.41E-16	28.516	33.564	28.433	5.891	2.8	8.647	Pantoate-beta-alanine ligase
MSTRG.2196-coding	2684	1.197099485	1.42E-07	52.407	57.079	41.601	19.562	9.139	23.649	Acyltransferase
MSTRG.219-coding	2408	2.806740414	2.47E-39	31.876	35.139	40.799	4.936	5.85	5.097	tRNA synthetase class II core domain (G, H, P, S and T);; Anticodon binding domain
MSTRG.21-coding	3006	-1.666742211	2.15E-05	8.871	3.957	4.081	16.569	10.96	19.732	--
MSTRG.21-coding	3006	-1.666742211	2.15E-05	8.871	3.957	4.081	16.569	10.96	19.732	Cytochrome P450
MSTRG.2202-coding	2325	3.201916608	2.56E-43	79.853	95.349	104.048	11.039	18.471	8.812	--
MSTRG.2202-coding	2325	3.201916608	2.56E-43	79.853	95.349	104.048	11.039	18.471	8.812	Pyridoxamine 5'-phosphate oxidase
MSTRG.2203-coding	1408	4.142861818	7.54E-25	17.223	29.075	33.521	1.677	3.403	1.151	--
MSTRG.2204-coding	8599	2.392972738	3.69E-26	268.793	343.174	382.97	79.171	112.133	77.574	--
MSTRG.2204-coding	8599	2.392972738	3.69E-26	268.793	343.174	382.97	79.171	112.133	77.574	Amino acid permease;; Amino acid permease
MSTRG.2204-coding	8599	2.392972738	3.69E-26	268.793	343.174	382.97	79.171	112.133	77.574	Ankyrin repeats (3 copies);; Ankyrin repeats (many copies);; Ankyrin repeat;; Ankyrin repeat;; Ankyrin repeats (many copies)
MSTRG.2210-coding	1447	-1.954578768	4.49E-37	130.628	128.486	126.067	499.492	349.249	488.908	Ubiquitin-conjugating enzyme
MSTRG.2212-coding	2599	-1.865825674	0.001926777	0.149	0.342	0.278	0.807	0.603	1.112	Sodium:solute symporter family
MSTRG.2213-coding	1622	-2.209403037	0.000337422	0.465	0.361	0.267	1.412	1.571	2.176	Luciferase-like monooxygenase
MSTRG.2217-coding	1419	-1.774147959	6.52E-12	111.413	73.941	69.612	289.533	268.287	292.343	Membrane dipeptidase (Peptidase family M19)
MSTRG.2218-coding	2115	1.226168474	7.93E-08	11.801	10.732	11.842	5.021	3.574	4.614	Protein of unknown function (DUF1365)
MSTRG.2222-coding	915	3.172855134	6.80E-66	427.173	456.876	494.553	53.304	41.642	47.299	CobW/HypB/UreG, nucleotide-binding domain;; ArgK protein
MSTRG.2223-coding	2432	3.725690859	1.99E-61	44.8	37.948	40.881	2.792	12.894	3.289	Sugar (and other) transporter;; Major Facilitator Superfamily
MSTRG.2227-coding	1520	-3.500797271	1.07E-07	0.132	0.095	0.432	2.261	0.25	3.395	--
MSTRG.2228-coding	3339	1.330270996	3.52E-13	30.534	31.78	33.994	11.485	19.541	13.6	--
MSTRG.2234-coding	15645	2.419289399	1.71E-53	1677.465	1552.416	1699.158	324.443	258.796	275.609	Beige/BEACH domain;; PH domain associated with Beige/BEACH;; Concanavalin A-like lectin/glucanases superfamily;; WD domain, G-beta repeat
MSTRG.2234-coding	15645	2.419289399	1.71E-53	1677.465	1552.416	1699.158	324.443	258.796	275.609	Copper/zinc superoxide dismutase (SODC)
MSTRG.2234-coding	15645	2.419289399	1.71E-53	1677.465	1552.416	1699.158	324.443	258.796	275.609	Staphylococcal nuclease homologue;; Tudor domain
MSTRG.2234-coding	15645	2.419289399	1.71E-53	1677.465	1552.416	1699.158	324.443	258.796	275.609	Transaldolase/Fructose-6-phosphate aldolase
MSTRG.2236-coding	1089	-6.387833639	5.44E-44	1.606	0.968	0.565	56.52	108.241	136.721	Glycosyl hydrolases family 16
MSTRG.2239-coding	3562	-2.132433941	4.26E-14	5.387	8.341	9.724	29.688	80.882	38.516	GNAT acetyltransferase 2;; Possible tRNA binding domain;; Helicase;; Domain of unknown function (DUF1726)
MSTRG.223-coding	1572	-1.950071524	2.89E-21	159.573	179.625	133.036	567.221	122.968	644.839	Thioesterase superfamily
MSTRG.2251-coding	1665	-1.723258481	2.67E-16	132.602	114.983	120.002	461.366	245.617	343.636	Protein of unknown function (DUF4243)
MSTRG.2254-coding	1756	-8.772450936	5.88E-40	0.079	0	0.113	24.126	103.234	59.264	Aldehyde dehydrogenase family
MSTRG.2255-coding	1168	-6.631232139	2.02E-118	7.747	4.688	4.441	642.338	289.171	510.865	Alcohol dehydrogenase GroES-like domain;; Zinc-binding dehydrogenase
MSTRG.2256-coding	1316	-5.728725917	4.86E-24	0.228	0.19	0.113	8.619	8.9	12.391	--
MSTRG.2257-coding	1062	-4.896236118	1.53E-12	0.737	0.342	0	7.908	30.147	18.01	GPR1/FUN34/yaaH family
MSTRG.2259-coding	574	1.937902414	0.005897501	214.946	336.854	505.655	108.891	144.102	101.475	Ribosomal L29e protein family
MSTRG.2261-coding	1661	-4.339373608	3.00E-45	1.36	0.92	0.894	20.857	40.652	22.972	Myb-like DNA-binding domain;; Myb-like DNA-binding domain
MSTRG.2262-coding	1033	-2.938337036	3.55E-05	0.237	0.256	0.38	2.462	2.117	2.563	--
MSTRG.2265-coding	2087	-2.436280799	1.74E-08	0.728	0.769	0.555	4.776	3.437	2.786	Glycosyl hydrolases family 31
MSTRG.2266-coding	4828	1.577090427	2.74E-14	57.593	64.158	50.523	19.604	28.748	22.286	--
MSTRG.2266-coding	4828	1.577090427	2.74E-14	57.593	64.158	50.523	19.604	28.748	22.286	Nuclear cap-binding protein subunit 3
MSTRG.2271-coding	1417	1.601125008	1.32E-08	24.471	31.192	38.024	11.336	5.429	8.821	Phosphomethylpyrimidine kinase;; pfkB family carbohydrate kinase
MSTRG.2273-coding	2513	2.493288912	2.12E-19	8.862	7.914	7.884	1.56	0.91	1.286	Docking domain of Afi1 for Arf3 in vesicle trafficking;; Stabilization of polarity axis;; Transport protein Avl9
MSTRG.2275-coding	7379	-2.995332156	5.64E-23	24.515	63.939	23.612	121.097	118.677	81.897	--
MSTRG.2275-coding	7379	-2.995332156	5.64E-23	24.515	63.939	23.612	121.097	118.677	81.897	RNA recognition motif. (a.k.a. RRM, RBD, or RNP domain)
MSTRG.2282-coding	5493	-2.504522349	5.18E-31	140.85	226.682	207.829	322.692	230.435	382.481	--
MSTRG.2282-coding	5493	-2.504522349	5.18E-31	140.85	226.682	207.829	322.692	230.435	382.481	Dolichol phosphate-mannose biosynthesis regulatory protein (DPM2)
MSTRG.2286-coding	4743	1.057474191	5.43E-11	144.508	154.762	175.47	62.709	36.703	57.929	F-actin capping protein, beta subunit
MSTRG.2286-coding	4743	1.057474191	5.43E-11	144.508	154.762	175.47	62.709	36.703	57.929	Type III restriction enzyme, res subunit;; Helicase conserved C-terminal domain;; DEAD/DEAH box helicase
MSTRG.2289-coding	2001	1.735580173	4.66E-16	41.536	34.095	34.868	11.442	7.409	10.301	Alpha/beta hydrolase family;; alpha/beta hydrolase fold
MSTRG.2290-coding	1915	1.60790676	2.55E-15	110.009	146.004	137.95	44.983	79.505	39.619	Region of unknown function (DUF2417)
MSTRG.2294-coding	1352	-1.263542989	4.85E-10	17.118	20.772	21.885	46.957	24.332	48.024	Zinc finger C-x8-C-x5-C-x3-H type (and similar);; Torus domain
MSTRG.2298-coding	2053	-1.449578698	2.79E-07	2.571	2.239	3.002	7.271	1.718	6.916	Asparaginase, N-terminal
MSTRG.2300-coding	5909	-1.965203317	5.31E-18	568.882	382.356	427.511	1713.956	1430.763	1999.45	Protein of unknown function (DUF3712)
MSTRG.2300-coding	5909	-1.965203317	5.31E-18	568.882	382.356	427.511	1713.956	1430.763	1999.45	Sel1 repeat
MSTRG.2301-coding	1955	-1.327114628	1.58E-13	40.773	44.923	37.561	102.214	135.248	102.181	Fungal family of unknown function (DUF1776)
MSTRG.2302-coding	1813	-1.478988432	3.73E-07	11.933	7.8	7.052	23.627	13.827	26.155	WLM domain
MSTRG.2304-coding	3014	-1.400250193	1.22E-06	3.685	4.688	6.651	11.994	39.047	14.238	WD domain, G-beta repeat;; Dip2/Utp12 Family;; Anaphase-promoting complex subunit 4 WD40 domain;; WD40 region of Ge1, enhancer of mRNA-decapping protein;; Nucleoporin Nup120/160
MSTRG.2305-coding	10604	-1.157604172	1.68E-08	144.71	158.871	163.021	168.33	141.871	221.927	--
MSTRG.2305-coding	10604	-1.157604172	1.68E-08	144.71	158.871	163.021	168.33	141.871	221.927	Arp2/3 complex, 34 kD subunit p34-Arc
MSTRG.2305-coding	10604	-1.157604172	1.68E-08	144.71	158.871	163.021	168.33	141.871	221.927	F-box-like;; F-box domain
MSTRG.2305-coding	10604	-1.157604172	1.68E-08	144.71	158.871	163.021	168.33	141.871	221.927	Fcf1
MSTRG.2307-coding	1677	-2.411816704	3.24E-12	5.238	11.15	12.777	52.53	120.646	51.613	WD domain, G-beta repeat;; Anaphase-promoting complex subunit 4 WD40 domain;; Nucleoporin Nup120/160
MSTRG.2308-coding	837	-2.598595832	3.54E-15	21.058	13.57	27.857	101.885	177.618	155.68	--
MSTRG.2309-coding	753	-2.079706104	2.45E-24	169.286	134.654	184.608	681.398	940.246	701.453	--
MSTRG.2310-coding	1998	-2.490748651	2.88E-25	3.887	3.34	4.379	19.668	39.286	23.785	RNA polymerase I specific transcription initiation factor RRN3
MSTRG.2311-coding	8494	-1.039748237	8.26E-09	80.581	94.865	80.714	166.643	151.158	149.837	alpha/beta hydrolase fold;; Carboxylesterase family
MSTRG.2311-coding	8494	-1.039748237	8.26E-09	80.581	94.865	80.714	166.643	151.158	149.837	Beta-lactamase
MSTRG.2311-coding	8494	-1.039748237	8.26E-09	80.581	94.865	80.714	166.643	151.158	149.837	GPI-Mannosyltransferase II co-activator
MSTRG.2313-coding	6811	2.001608276	9.98E-25	391.463	465.986	547.266	77.367	51.691	72.002	Cytoskeletal-regulatory complex EF hand;; EF hand;; EF-hand domain;; EF-hand domain pair;; UBA/TS-N domain
MSTRG.2313-coding	6811	2.001608276	9.98E-25	391.463	465.986	547.266	77.367	51.691	72.002	Tubulin/FtsZ family, GTPase domain;; Tubulin C-terminal domain
MSTRG.2315-coding	1976	-1.323356523	3.06E-07	10.897	11.406	8.018	27.183	30.102	23.185	--
MSTRG.2316-coding	6382	1.150342621	1.10E-07	20.145	19.311	21.525	7.494	15.193	10.475	Origin recognition complex (ORC) subunit 5 C-terminus;; Pumilio-family RNA binding repeat;; AAA ATPase domain
MSTRG.2318-coding	7197	-1.993945213	8.38E-14	2.632	3.16	3.845	16.325	16.365	18.126	RNA polymerase Rpb2, domain 6;; Sugar (and other) transporter;; RNA polymerase beta subunit;; RNA polymerase Rpb2, domain 7;; Major Facilitator Superfamily;; RNA polymerase Rpb2, domain 2;; RNA polymerase Rpb2, domain 4;; RNA polymerase Rpb2, domain 3;; RNA polymerase Rpb2, domain 5
MSTRG.2318-coding	7197	-1.993945213	8.38E-14	2.632	3.16	3.845	16.325	16.365	18.126	short chain dehydrogenase;; Enoyl-(Acyl carrier protein) reductase
MSTRG.2319-coding	2586	-3.418032067	7.82E-35	2.922	3.938	2.899	32.575	14.032	32.403	Eukaryotic protein of unknown function (DUF829)
MSTRG.2319-coding	2586	-3.418032067	7.82E-35	2.922	3.938	2.899	32.575	14.032	32.403	Ferric reductase NAD binding domain;; FAD-binding domain
MSTRG.231-coding	1704	1.506714899	0.02322795	0.948	0.939	1.182	0.382	0.455	0.29	Major Facilitator Superfamily
MSTRG.2321-coding	1331	3.07717839	6.12E-06	2.088	2.999	2.93	0.149	0	0.416	Iron permease FTR1 family
MSTRG.2324-coding	715	4.112106962	3.30E-19	26.866	25.432	26.613	1.741	1.627	1.083	Acetyltransferase (GNAT) family;; Acetyltransferase (GNAT) domain;; Acetyltransferase (GNAT) domain
MSTRG.2329-coding	1350	1.297812122	4.41E-11	45.722	54.279	47.789	20.475	34.62	19.016	GYF domain
MSTRG.2333-coding	2053	3.430059852	5.58E-43	44.993	46.394	63.887	4.341	77.354	4.991	Major Facilitator Superfamily;; Sugar (and other) transporter
MSTRG.2337-coding	1116	-1.539395788	1.97E-23	127.706	129.559	128.164	359.056	357.159	383.739	--
MSTRG.2338-coding	1613	-1.450779539	3.24E-08	8.607	6.766	9.262	27.098	19.245	25.903	--
MSTRG.2338-coding	1613	-1.450779539	3.24E-08	8.607	6.766	9.262	27.098	19.245	25.903	Thioesterase-like superfamily
MSTRG.2339-coding	797	-2.391982912	0.000440745	0.36	1.034	0.678	4.235	2.379	3.579	--
MSTRG.2340-coding	1195	-4.735098989	4.13E-05	0	0.076	0	1.783	0.865	1.103	--
MSTRG.2341-coding	8309	-1.017986218	2.42E-05	72.789	100.293	121.03	214.056	324.223	174.647	--
MSTRG.2341-coding	8309	-1.017986218	2.42E-05	72.789	100.293	121.03	214.056	324.223	174.647	--
MSTRG.2341-coding	8309	-1.017986218	2.42E-05	72.789	100.293	121.03	214.056	324.223	174.647	Cytochrome P450
MSTRG.2341-coding	8309	-1.017986218	2.42E-05	72.789	100.293	121.03	214.056	324.223	174.647	Methyltransferase domain;; Methyltransferase domain;; Methyltransferase domain;; Methyltransferase domain;; Methyltransferase domain
MSTRG.2347-coding	1487	3.359712876	2.40E-13	6.098	7.753	9.2	0.86	0.865	0.542	pfkB family carbohydrate kinase
MSTRG.2349-coding	3434	-1.109888641	2.89E-10	209.314	211.67	240.035	399.645	314.845	369.385	Mitochondrial carrier protein
MSTRG.2349-coding	3434	-1.109888641	2.89E-10	209.314	211.67	240.035	399.645	314.845	369.385	Ras family;; Ras of Complex, Roc, domain of DAPkinase;; ADP-ribosylation factor family;; 50S ribosome-binding GTPase
MSTRG.2350-coding	3134	1.000097227	0.000571113	7.309	6.083	5.942	2.452	7.079	3.879	Chromo (CHRromatin Organisation MOdifier) domain
MSTRG.2351-coding	3763	1.363819592	5.41E-15	74.492	69.472	72.336	32.851	50.519	37.655	AAA domain (Cdc48 subfamily);; ATPase family associated with various cellular activities (AAA);; C-terminal, D2-small domain, of ClpB protein;; AAA domain (dynein-related subfamily);; Sigma-54 interaction domain
MSTRG.2351-coding	3763	1.363819592	5.41E-15	74.492	69.472	72.336	32.851	50.519	37.655	Ribosome biogenesis protein SLX9
MSTRG.2352-coding	14390	1.287734587	3.91E-06	406.984	378.095	235.769	158.512	318.817	168.65	Calcium-dependent channel, 7TM region, putative phosphate;; Cytosolic domain of 10TM putative phosphate transporter;; Late exocytosis, associated with Golgi transport
MSTRG.2352-coding	14390	1.287734587	3.91E-06	406.984	378.095	235.769	158.512	318.817	168.65	F-box-like;; F-box domain
MSTRG.2352-coding	14390	1.287734587	3.91E-06	406.984	378.095	235.769	158.512	318.817	168.65	Glycogen debranching enzyme, glucanotransferase domain;; Amylo-alpha-1,6-glucosidase;; Central domain of human glycogen debranching enzyme;; N-terminal domain from the human glycogen debranching enzyme
MSTRG.2352-coding	14390	1.287734587	3.91E-06	406.984	378.095	235.769	158.512	318.817	168.65	NAD-dependent glycerol-3-phosphate dehydrogenase N-terminus;; NAD-dependent glycerol-3-phosphate dehydrogenase C-terminus
MSTRG.2357-coding	1137	-1.583276485	3.16E-08	298.379	319.09	174.73	735.467	326.636	851.919	--
MSTRG.2358-coding	1297	1.300412359	1.48E-10	476.799	553.943	603.834	240.623	325.259	196.372	Cytochrome C1 family
MSTRG.2363-coding	4554	1.002157787	0.000126212	43.054	42.304	32.308	11.559	16.57	17.43	SWIB/MDM2 domain;; DEK C terminal domain
MSTRG.2363-coding	4554	1.002157787	0.000126212	43.054	42.304	32.308	11.559	16.57	17.43	Zinc finger, C3HC4 type (RING finger)
MSTRG.2365-coding	1698	-2.705563587	8.34E-15	3.246	5.969	7.967	33.785	85.07	41.689	WD domain, G-beta repeat;; Anaphase-promoting complex subunit 4 WD40 domain;; Eukaryotic translation initiation factor eIF2A;; NLE (NUC135) domain;; Nucleoporin Nup120/160
MSTRG.2368-coding	1412	-1.104872243	6.75E-08	20.4	17.479	17.691	40.493	46.683	38.729	Protein of unknown function (DUF3602)
MSTRG.2373-coding	3575	-2.365783346	2.22E-17	7.019	6.453	4.646	36.449	26.096	25.913	AMP-binding enzyme;; FAR-17a/AIG1-like protein;; AMP-binding enzyme C-terminal domain
MSTRG.2375-coding	3163	-2.130834207	1.04E-11	7.888	5.902	3.875	27.024	20.975	24.839	Fungal specific transcription factor domain
MSTRG.2378-coding	1850	4.695363641	7.70E-35	41.949	73.894	85.936	1.56	3.596	3.318	Major Facilitator Superfamily
MSTRG.2381-coding	720	1.568362525	1.40E-05	12.292	12.194	13.271	4.723	4.837	3.589	--
MSTRG.2386-coding	1764	1.183963878	3.72E-06	35.289	53.292	56.917	20.156	29.396	21.744	TCP-1/cpn60 chaperonin family
MSTRG.2388-coding	1598	1.161318342	0.004585573	5.738	3.91	3.701	2.112	2.458	1.77	Major Facilitator Superfamily
MSTRG.238-coding	3686	3.00490371	8.32E-48	537.015	596.332	677.301	83.151	66.725	64.68	--
MSTRG.238-coding	3686	3.00490371	8.32E-48	537.015	596.332	677.301	83.151	66.725	64.68	Tubulin/FtsZ family, GTPase domain;; Tubulin C-terminal domain
MSTRG.2391-coding	1210	2.453132952	2.34E-13	34.052	37.939	42.629	9.266	6.487	4.208	Amino-transferase class IV
MSTRG.2392-coding	930	-1.565872618	0.019965024	0.763	0.465	0.894	2.738	0.854	1.654	--
MSTRG.2393-coding	1800	2.690291917	1.55E-10	4.527	5.418	3.731	0.605	0.387	0.745	FAD binding domain of DNA photolyase;; DNA photolyase
MSTRG.2394-coding	2815	-2.753261826	1.55E-45	4.87	5.324	4.677	34.082	2.674	32.335	Fungal specific transcription factor domain;; Fungal Zn(2)-Cys(6) binuclear cluster domain
MSTRG.2395-coding	1640	-1.680414895	3.07E-06	6.695	3.312	3.464	14.648	0.364	14.373	CrcB-like protein, Camphor Resistance (CrcB)
MSTRG.2398-coding	622	-5.923543442	4.62E-06	0	0	0	4.607	1.445	4.469	--
MSTRG.2399-coding	3338	-4.274788546	1.40E-07	0.079	0.019	0.021	0.563	0.091	1.354	E1-E2 ATPase;; haloacid dehalogenase-like hydrolase;; Cation transporter/ATPase, N-terminus
MSTRG.239-coding	1762	7.296717669	2.80E-47	42.826	41.896	47.368	0.403	0	0.058	Ammonium Transporter Family
MSTRG.2400-coding	1018	-1.680650772	1.05E-07	5.142	4.128	6.229	15.73	4.416	17.739	Ring finger domain;; RING-like zinc finger;; Zinc finger, C3HC4 type (RING finger)
MSTRG.2402-coding	981	3.707325915	4.30E-26	30.428	41.772	41.488	3.397	5.246	2.147	Inorganic pyrophosphatase
MSTRG.2403-coding	580	1.84473441	0.010831921	2.895	5.684	7.226	0.637	3.596	2.157	--
MSTRG.2404-coding	6254	-1.459678219	6.46E-08	8.678	8.787	6.774	27.926	4.131	34.26	--
MSTRG.2404-coding	6254	-1.459678219	6.46E-08	8.678	8.787	6.774	27.926	4.131	34.26	Fungal specific transcription factor domain;; Fungal Zn(2)-Cys(6) binuclear cluster domain
MSTRG.2404-coding	6254	-1.459678219	6.46E-08	8.678	8.787	6.774	27.926	4.131	34.26	short chain dehydrogenase;; KR domain;; Enoyl-(Acyl carrier protein) reductase
MSTRG.2405-coding	8316	1.131281044	9.27E-09	10.371	10.495	11.852	4.447	2.811	4.401	--
MSTRG.2405-coding	8316	1.131281044	9.27E-09	10.371	10.495	11.852	4.447	2.811	4.401	Jacalin-like lectin domain;; Endonuclease/Exonuclease/phosphatase family
MSTRG.2406-coding	1477	-3.307075918	4.08E-25	1.737	2.704	3.474	27.735	67.009	25.323	Pyridine nucleotide-disulphide oxidoreductase;; Pyridine nucleotide-disulphide oxidoreductase;; L-lysine 6-monooxygenase (NADPH-requiring)
MSTRG.2407-coding	1904	-1.257414207	3.03E-13	34.192	36.923	37.386	90.316	123.104	80.94	Glycosyl hydrolase family 76
MSTRG.2409-coding	1770	-2.508932419	6.53E-11	0.965	1.594	0.792	6.284	10.015	6.558	Helix-loop-helix DNA-binding domain
MSTRG.240-coding	1309	-4.830896688	3.98E-30	0.43	0.474	0.308	12.355	2.47	11.801	Type I phosphodiesterase / nucleotide pyrophosphatase
MSTRG.2411-coding	534	-1.549421958	9.62E-07	12.134	16.075	10.372	37.468	69.502	39.135	Bacterial protein of unknown function (DUF924)
MSTRG.2412-coding	2939	-2.347118109	1.05E-05	5.519	1.281	1.634	10.975	4.916	15.118	--
MSTRG.2412-coding	2939	-2.347118109	1.05E-05	5.519	1.281	1.634	10.975	4.916	15.118	Glutathione S-transferase, N-terminal domain
MSTRG.2413-coding	2569	-2.242253476	3.52E-17	4.466	3.388	4.944	18.023	4.199	22.392	Beta-lactamase
MSTRG.2415-coding	1810	-2.164711426	2.05E-05	1.527	0.845	0.504	5.371	0.728	3.54	AMP-binding enzyme;; AMP-binding enzyme C-terminal domain
MSTRG.2416-coding	2792	4.645416942	8.98E-38	11.792	16.009	19.459	0.478	0.262	0.706	Pyridine nucleotide-disulphide oxidoreductase;; Pyridine nucleotide-disulphide oxidoreductase;; L-lysine 6-monooxygenase (NADPH-requiring)
MSTRG.241-coding	877	-1.204448723	0.030188996	2.615	2.287	1.295	3.248	3.858	6.577	--
MSTRG.2423-coding	555	-1.186296014	0.015905136	3.94	2.771	4.554	8.523	2.822	9.16	Ankyrin repeats (3 copies);; Ankyrin repeat;; Ankyrin repeats (many copies);; Ankyrin repeat;; Ankyrin repeats (many copies)
MSTRG.2424-coding	1911	-1.87511153	0.000230686	0.965	0.38	0.535	2.335	1.548	2.399	ATPase family associated with various cellular activities (AAA);; AAA domain (dynein-related subfamily)
MSTRG.2425-coding	874	-2.376587322	6.15E-33	50.714	42.38	40.264	236.091	177.162	226.811	Domain of unknown function (DUF3425)
MSTRG.242-coding	3875	-1.231260707	5.34E-05	14.793	11.178	8.594	21.409	24.662	32.529	Protein kinase domain;; Protein tyrosine kinase
MSTRG.2430-coding	1088	-2.453249391	0.000144127	0.579	0.949	0.206	3.566	0.41	3.192	Glutathione S-transferase, N-terminal domain
MSTRG.2437-coding	2385	-2.322644866	2.20E-43	20.707	19.577	19.387	95.305	296.249	102.123	Protein of unknown function (DUF2457)
MSTRG.2440-coding	3044	2.46896754	3.60E-26	10.257	12.469	11.976	2.059	1.4	2.022	Calponin homology (CH) domain
MSTRG.2442-coding	2199	2.051568643	4.38E-07	3.027	3.815	2.56	0.701	0.102	0.745	Sodium:solute symporter family
MSTRG.2444-coding	9743	-2.524307984	2.25E-21	10.064	13.01	15.728	49.855	125.142	56.101	--
MSTRG.2444-coding	9743	-2.524307984	2.25E-21	10.064	13.01	15.728	49.855	125.142	56.101	Aldo/keto reductase family
MSTRG.2444-coding	9743	-2.524307984	2.25E-21	10.064	13.01	15.728	49.855	125.142	56.101	RNA recognition motif. (a.k.a. RRM, RBD, or RNP domain);; Limkain b1
MSTRG.2444-coding	9743	-2.524307984	2.25E-21	10.064	13.01	15.728	49.855	125.142	56.101	TEA/ATTS domain family
MSTRG.2448-coding	1240	1.111386862	1.32E-07	101.621	111.244	139.862	53.007	152.102	54.476	--
MSTRG.2451-coding	2568	-1.220840777	2.72E-08	37.851	39.912	33.213	72.145	120.919	98.873	--
MSTRG.2455-coding	1619	1.950350268	2.94E-17	40.29	33.355	34.354	8.152	8.957	10.195	PCI domain
MSTRG.2456-coding	9995	2.127924721	8.06E-29	1169.29	1505.861	1698.202	347.221	408.383	364.887	Amidohydrolase family;; Urease alpha-subunit, N-terminal domain;; Urease beta subunit;; Urease, gamma subunit;; Amidohydrolase family
MSTRG.2456-coding	9995	2.127924721	8.06E-29	1169.29	1505.861	1698.202	347.221	408.383	364.887	HMG (high mobility group) box
MSTRG.2456-coding	9995	2.127924721	8.06E-29	1169.29	1505.861	1698.202	347.221	408.383	364.887	Oxidoreductase NAD-binding domain;; Oxidoreductase FAD-binding domain;; Ferric reductase NAD binding domain
MSTRG.2456-coding	9995	2.127924721	8.06E-29	1169.29	1505.861	1698.202	347.221	408.383	364.887	Ribosomal proteins 50S-L18Ae/60S-L20/60S-L18A
MSTRG.2458-coding	583	-2.716400125	0.000256033	2.387	2.107	1.038	18.798	0.432	8.193	Protein of unknown function (DUF861);; Ethanolamine utilisation protein EutQ
MSTRG.2462-coding	2104	1.169256808	4.65E-08	33.333	30.091	25.935	13.002	11.859	13.087	Histone acetyltransferases subunit 3
MSTRG.2471-coding	1269	-1.89877776	1.56E-12	3.843	5.086	4.358	15.465	25.902	17.546	PP-loop family;; Zinc-ribbon
MSTRG.2472-coding	797	1.548465563	4.16E-15	127.188	129.995	132.964	47.106	65.712	41.369	ERG2 and Sigma1 receptor like protein
MSTRG.2476-coding	1890	1.180291984	8.13E-05	6.493	7.155	6.795	3.386	5.178	2.505	FAD binding domain;; Berberine and berberine like
MSTRG.2483-coding	1302	-2.48090755	9.48E-07	1.781	7.24	9.488	35.865	74.998	35.363	SRP40, C-terminal domain
MSTRG.2491-coding	1755	2.971294863	5.52E-31	21.321	23.211	23.262	2.356	16.513	3.269	Major Facilitator Superfamily
MSTRG.2492-coding	2961	-2.359510784	4.88E-13	3.264	5.437	7.535	26.281	98.943	29.317	Utp14 protein
MSTRG.2493-coding	4401	-1.344252316	1.77E-10	41.817	47.978	55.046	114.166	221.399	107.094	Antibiotic biosynthesis monooxygenase
MSTRG.2493-coding	4401	-1.344252316	1.77E-10	41.817	47.978	55.046	114.166	221.399	107.094	homogentisate 1,2-dioxygenase
MSTRG.2493-coding	4401	-1.344252316	1.77E-10	41.817	47.978	55.046	114.166	221.399	107.094	Mitochondrial ribosomal protein L27
MSTRG.2494-coding	3711	1.515513882	0.003275689	0.825	0.788	0.699	0.34	0.125	0.174	Poly(ADP-ribose) polymerase catalytic domain;; Ubiquitin-conjugating enzyme
MSTRG.2502-coding	1317	3.725244077	7.48E-05	0.623	2.002	3.289	0.138	0.125	0.077	SnoaL-like domain
MSTRG.2505-coding	1597	4.520596853	9.16E-35	22.628	35.139	39.144	0.923	2.936	1.741	short chain dehydrogenase;; KR domain
MSTRG.2506-coding	1370	3.481813232	1.07E-11	4.527	6.31	6.085	0.552	0.193	0.368	Taurine catabolism dioxygenase TauD, TfdA family
MSTRG.2508-coding	1672	3.819246643	1.45E-15	4.861	7.677	8.511	0.361	1.787	0.561	Major Facilitator Superfamily;; Fungal trichothecene efflux pump (TRI12);; Sugar (and other) transporter
MSTRG.2509-coding	2267	-1.472849399	4.88E-06	38.053	29.038	18.544	67.58	39.559	91.26	Fungal specific transcription factor domain;; Fungal Zn(2)-Cys(6) binuclear cluster domain
MSTRG.2510-coding	867	-1.253725603	6.57E-10	77.343	74.71	62.704	181.831	69.763	158.775	Formyl transferase;; ACT domain;; ACT domain
MSTRG.2511-coding	1635	-3.717656409	2.90E-26	1.263	0.854	0.709	14.011	4.586	11.375	Glycosyl hydrolase family 7
MSTRG.2512-coding	1409	1.272056034	0.007180769	2.659	3.264	5.828	1.422	2.583	1.722	Possible lysine decarboxylase
MSTRG.2513-coding	512	-2.050412413	0.013018896	2.641	1.566	0.267	6.05	8.934	7.922	--
MSTRG.2517-coding	2239	2.481924896	0.00049043	0.895	0.816	1.593	0.074	0.102	0.281	--
MSTRG.2520-coding	1695	-1.73544858	1.31E-06	3.922	4.621	2.529	9.616	12.86	15.128	Sugar (and other) transporter;; Major Facilitator Superfamily
MSTRG.2525-coding	856	-1.223035875	0.002166187	4.598	5.01	7.956	15.762	16.047	11.897	Bacteriocin-protection, YdeI or OmpD-Associated
MSTRG.2529-coding	3087	-2.169546061	1.45E-10	1.465	1.509	0.863	6.124	3.63	5.446	Acyclic terpene utilisation family protein AtuA
MSTRG.2533-coding	2059	3.551411473	4.84E-28	79.326	111.728	135.709	11.569	14.385	6.21	Glucanosyltransferase;; Cellulase (glycosyl hydrolase family 5)
MSTRG.2536-coding	2821	2.097003004	1.22E-08	25.366	16.768	10.67	3.598	9.287	4.391	ABC transporter;; AAA domain, putative AbiEii toxin, Type IV TA system
MSTRG.2537-coding	1716	1.70462152	6.47E-15	18.855	17.897	18.955	5.519	18.972	5.678	AMP-binding enzyme;; AMP-binding enzyme C-terminal domain
MSTRG.253-coding	1080	-5.775082086	9.82E-06	0	0	0	1.486	3.551	1.519	--
MSTRG.2540-coding	6900	-1.149581469	0.002628081	6.212	11.871	18.092	22.237	46.331	30.759	Carbamoyl-phosphate synthase L chain, ATP binding domain;; Carbamoyl-phosphate synthase small chain, CPSase domain;; Glutamine amidotransferase class-I;; Aspartate/ornithine carbamoyltransferase, carbamoyl-P binding domain;; Carbamoyl-phosphate synthetase large chain, oligomerisation domain;; Aspartate/ornithine carbamoyltransferase, Asp/Orn binding domain;; MGS-like domain;; D-ala D-ala ligase C…
MSTRG.2542-coding	742	1.871048672	2.94E-10	705.617	938.51	1260.463	272.731	368.926	270.783	Ribosomal proteins L26 eukaryotic, L24P archaeal;; KOW motif
MSTRG.2544-coding	2557	-10.86038341	4.15E-123	0.132	0.142	0.093	308.968	69.422	223.213	GMC oxidoreductase;; GMC oxidoreductase;; FAD binding domain
MSTRG.2547-coding	2854	2.019949088	5.98E-17	17.785	20.554	24.917	4.447	4.461	5.707	DENN (AEX-3) domain;; uDENN domain
MSTRG.2548-coding	4916	1.568847472	3.39E-12	17.408	15.392	15.481	4.458	4.757	6.181	Protein kinase domain;; HEAT repeat;; WD domain, G-beta repeat;; HEAT repeats
MSTRG.2552-coding	588	-1.142683958	4.73E-07	64.121	53.264	49.012	127.837	108.799	120.017	Domain of unknown function (DUF202)
MSTRG.2554-coding	1187	1.161387823	7.88E-07	34.166	28.193	36.543	13.554	5.872	15.602	Replication protein A C terminal
MSTRG.2558-coding	2871	-1.110717767	0.004242241	0.807	0.75	0.987	1.836	1.935	1.818	Hsp70 protein
MSTRG.2559-coding	2090	-1.875340786	1.18E-06	1.184	1.385	1.059	5.562	2.527	3.366	--
MSTRG.2560-coding	4795	-1.984879655	1.20E-06	3.527	5.798	5.952	12.843	37.283	17.498	DEAD/DEAH box helicase;; Helicase conserved C-terminal domain;; Domain of unknown function (DUF4217);; Type III restriction enzyme, res subunit
MSTRG.2560-coding	4795	-1.984879655	1.20E-06	3.527	5.798	5.952	12.843	37.283	17.498	IBR domain, a half RING-finger domain
MSTRG.2562-coding	5057	2.726568223	2.74E-32	114.712	91.592	86.738	15.964	4.803	13.213	--
MSTRG.2562-coding	5057	2.726568223	2.74E-32	114.712	91.592	86.738	15.964	4.803	13.213	NAD binding domain of 6-phosphogluconate dehydrogenase;; NAD-binding of NADP-dependent 3-hydroxyisobutyrate dehydrogenase;; NADP oxidoreductase coenzyme F420-dependent
MSTRG.2562-coding	5057	2.726568223	2.74E-32	114.712	91.592	86.738	15.964	4.803	13.213	RNA recognition motif. (a.k.a. RRM, RBD, or RNP domain)
MSTRG.2563-coding	7926	1.362936272	1.68E-07	15.153	10.846	12.315	3.948	5.565	5.775	Cell morphogenesis N-terminal;; Cell morphogenesis C-terminal;; Cell morphogenesis central region
MSTRG.2564-coding	994	-2.471774256	2.85E-05	1.93	0.55	3.546	14.626	234.771	9.092	--
MSTRG.2567-coding	1911	-5.696595374	6.94E-129	6.563	5.703	5.828	369.256	1821.95	263.751	Dyp-type peroxidase family
MSTRG.2568-coding	2560	-1.954674233	4.87E-11	2.957	2.543	3.289	14.032	262.654	8.657	Domain of unknown function (DUF1929);; F5/8 type C domain;; Kelch motif;; Kelch motif;; Kelch motif;; Galactose oxidase, central domain
MSTRG.2572-coding	2913	-2.194544702	0.012201367	0.149	0	0.144	0.541	2.014	0.484	AMP-binding enzyme;; Thioesterase domain;; Phosphopantetheine attachment site
MSTRG.2574-coding	2335	1.856807843	0.008771065	0.562	0.864	1.151	0.117	5.975	0.319	Cytochrome P450
MSTRG.2576-coding	1400	-1.566104613	5.17E-08	4.72	5.855	6.527	19.689	16.547	13.957	Phosphoenolpyruvate phosphomutase
MSTRG.2579-coding	3965	-1.172058449	1.07E-06	5.08	4.555	5.232	13.83	10.652	15.95	--
MSTRG.2579-coding	3965	-1.172058449	1.07E-06	5.08	4.555	5.232	13.83	10.652	15.95	Cys/Met metabolism PLP-dependent enzyme
MSTRG.257-coding	942	2.184208596	2.56E-15	381.223	555.717	683.386	111.725	174.408	124.747	Ribosomal protein L6e
MSTRG.2583-coding	2794	1.454001743	6.01E-07	773.765	1017.888	1228.72	490.12	421.801	312.549	Spermine/spermidine synthase domain;; Spermidine synthase tetramerisation domain
MSTRG.2583-coding	2794	1.454001743	6.01E-07	773.765	1017.888	1228.72	490.12	421.801	312.549	UcrQ family
MSTRG.2589-coding	1871	1.355487397	6.18E-07	13.977	14.756	18.739	5.509	12.633	6.664	GTPase of unknown function C-terminal;; 50S ribosome-binding GTPase;; Ferrous iron transport protein B
MSTRG.258-coding	1011	-2.072617352	6.04E-05	0.913	0.996	0.874	3.864	2.583	4.198	Fatty acid hydroxylase superfamily
MSTRG.2592-coding	1089	-1.622391497	1.02E-06	29.279	51.708	68.574	160.263	339.246	148.029	Ribosomal protein L7Ae/L30e/S12e/Gadd45 family
MSTRG.2593-coding	2470	1.080538226	2.70E-08	18.382	17.755	17.208	8.077	11.347	8.473	Mitotic checkpoint protein
MSTRG.2596-coding	5767	4.4221663	1.87E-128	217.868	218.265	249.399	11.421	16.559	10.263	Fungal Zn(2)-Cys(6) binuclear cluster domain
MSTRG.2596-coding	5767	4.4221663	1.87E-128	217.868	218.265	249.399	11.421	16.559	10.263	Variant SH3 domain;; SH3 domain;; Variant SH3 domain
MSTRG.2597-coding	471	3.631144302	3.51E-17	71.816	57.534	82.071	4.808	8.296	6.529	--
MSTRG.2598-coding	2537	-2.38604015	0.001777951	0.061	0.171	0.144	0.743	0.865	0.716	Flavin-binding monooxygenase-like;; NAD(P)-binding Rossmann-like domain;; L-lysine 6-monooxygenase (NADPH-requiring)
MSTRG.25-coding	1301	1.929908827	4.00E-23	149.904	175.857	191.865	42.531	33.391	46.873	Septin;; 50S ribosome-binding GTPase;; Dynamin family
MSTRG.2601-coding	1077	2.401694675	6.16E-17	34.438	27.624	24.444	4.861	5.542	5.842	D-isomer specific 2-hydroxyacid dehydrogenase, NAD binding domain;; D-isomer specific 2-hydroxyacid dehydrogenase, catalytic domain
MSTRG.2604-coding	3298	1.885259495	4.56E-08	7.221	7.601	7.196	1.168	2.822	2.689	Sfi1 spindle body protein
MSTRG.260-coding	1981	-2.842679626	3.08E-16	2.966	6.206	7.309	36.927	91.637	42.627	Sas10 C-terminal domain;; Sas10/Utp3/C1D family
MSTRG.2613-coding	1364	2.316797169	1.68E-07	5.624	6.529	9.488	1.794	0.421	0.967	Aldo/keto reductase family
MSTRG.2614-coding	1095	1.337720683	0.001259262	4.422	4.47	5.016	1.55	0.876	2.041	Amidohydrolase
MSTRG.2615-coding	1953	2.085048205	0.000504464	2.079	1.642	1.131	0.212	0.432	0.503	Cytochrome P450
MSTRG.2617-coding	787	-5.897758278	5.73E-11	0.158	0	0.144	11.761	0	8.773	--
MSTRG.2618-coding	1276	-4.029578902	1.19E-17	0.851	0.313	0.545	10.232	1.593	9.673	short chain dehydrogenase;; Enoyl-(Acyl carrier protein) reductase;; KR domain;; NAD dependent epimerase/dehydratase family
MSTRG.2620-coding	1173	-1.302844036	1.99E-11	183.641	194.76	158.663	473.265	954.654	405.086	Methyltransferase domain;; Methyltransferase domain;; Methyltransferase domain;; Mycolic acid cyclopropane synthetase;; Methyltransferase domain;; ubiE/COQ5 methyltransferase family;; Methyltransferase domain;; Methionine biosynthesis protein MetW;; Methyltransferase small domain
MSTRG.2621-coding	1086	-1.759822789	1.17E-07	3.334	5.039	4.143	13.183	10.288	15.302	--
MSTRG.2622-coding	2022	-1.876882974	4.97E-09	1.965	3.056	3.289	11.389	3.858	8.966	Sugar (and other) transporter;; Major Facilitator Superfamily
MSTRG.2625-coding	3860	-1.096584372	6.03E-07	23.646	33.507	30.756	70.425	107.422	60.347	--
MSTRG.2625-coding	3860	-1.096584372	6.03E-07	23.646	33.507	30.756	70.425	107.422	60.347	--
MSTRG.2627-coding	742	1.744639097	1.12E-08	287.209	451.078	508.975	142.198	41.391	103.786	Domain of unknown function (DUF1772)
MSTRG.2629-coding	3170	-1.149408185	0.000517081	0.991	1.072	0.966	2.25	1.571	2.196	Fungal specific transcription factor domain;; Fungal Zn(2)-Cys(6) binuclear cluster domain
MSTRG.2631-coding	2468	-1.94208427	0.001086947	0.342	0.342	0.164	1.263	1.206	0.987	Fungal specific transcription factor domain
MSTRG.2633-coding	1826	-5.714468145	7.57E-08	0.044	0	0	1.942	0.137	1.248	Amidase
MSTRG.2634-coding	1331	-2.843377149	0.00460107	0.447	0	0.082	1.497	30.386	1.867	Transaldolase/Fructose-6-phosphate aldolase
MSTRG.2635-coding	1225	-2.863179161	5.40E-10	2.492	0.968	1.85	16.898	32.15	9.953	GDSL-like Lipase/Acylhydrolase
MSTRG.2638-coding	1955	-4.181697841	1.32E-25	0.298	0.892	0.75	12.769	3.118	11.433	Cytochrome P450
MSTRG.2640-coding	741	-3.050324397	8.11E-12	2.808	6.994	3.372	43.062	17.344	32.858	--
MSTRG.2641-coding	2019	-4.39197799	2.10E-05	0	0.038	0.041	0.722	0.706	1.006	Pyridoxal-dependent decarboxylase conserved domain
MSTRG.2643-coding	981	-1.059950911	1.70E-07	122.152	131.248	133.735	303.64	253.686	231.387	Annexin
MSTRG.2646-coding	3625	-2.23902734	1.35E-28	35.816	27.965	33.203	83.778	45.568	86.869	Domain of unknown function (DUF202)
MSTRG.2646-coding	3625	-2.23902734	1.35E-28	35.816	27.965	33.203	83.778	45.568	86.869	Eukaryotic aspartyl protease;; Xylanase inhibitor N-terminal
MSTRG.2649-coding	966	-1.438089976	0.000150029	2.799	3.777	4.297	11.824	4.484	7.922	Enoyl-(Acyl carrier protein) reductase;; short chain dehydrogenase;; KR domain
MSTRG.2655-coding	1616	1.631326909	6.62E-09	24.673	24.767	33.696	10.519	8.797	6.964	D-isomer specific 2-hydroxyacid dehydrogenase, NAD binding domain
MSTRG.2666-coding	872	-4.398724068	1.26E-42	2.597	1.518	3.361	52.349	143.225	56.71	--
MSTRG.2669-coding	1348	-2.412458338	5.04E-25	7.528	6.367	7.987	42.457	20.007	35.169	Mycolic acid cyclopropane synthetase;; Methyltransferase domain;; Methyltransferase domain;; Methyltransferase domain;; Methyltransferase domain
MSTRG.266-coding	2060	1.027987211	2.03E-08	64.831	66.369	57.328	29.539	51.85	31.252	Scd6-like Sm domain;; FDF domain
MSTRG.2670-coding	1761	-1.484719579	0.010508054	0.544	0.598	0.298	1.507	0.432	1.257	Flavin containing amine oxidoreductase;; FAD dependent oxidoreductase;; NAD(P)-binding Rossmann-like domain;; FAD dependent oxidoreductase;; FAD binding domain
MSTRG.2674-coding	480685	-1.077387027	3.99E-07	72.175	69.339	85.432	139.905	63.254	125.985	Eukaryotic family of unknown function (DUF1754)
MSTRG.2674-coding	480685	-1.077387027	3.99E-07	72.175	69.339	85.432	139.905	63.254	125.985	Protein trafficking PGA2
MSTRG.2677-coding	2090	1.30334925	0.000262345	4.422	2.932	3.629	1.56	2.652	1.344	Major Facilitator Superfamily
MSTRG.2681-coding	1998	-1.828618675	8.60E-09	2.588	1.784	2.734	9.309	2.913	7.583	Cytochrome P450
MSTRG.2689-coding	1418	-4.303242098	4.61E-08	0.053	0.114	0.103	1.985	3.175	2.331	--
MSTRG.2693-coding	804	-1.813387478	0.01822534	0.316	0.569	0.699	2.25	3.38	1.78	MoaF C-terminal domain;; MoaF N-terminal domain
MSTRG.2694-coding	1618	-2.906359202	0.001698459	0.053	0.228	0.051	1.104	0.285	0.861	FAD binding domain
MSTRG.2697-coding	1607	-2.326234614	1.13E-07	1.281	1.746	0.699	6.252	1.616	6.442	Zinc finger, C2H2 type;; Zinc-finger double domain
MSTRG.2698-coding	1773	-2.595048698	0.001176533	0.307	0.085	0.072	1.263	0.524	0.9	MCRA family
MSTRG.2702-coding	1997	-2.635153659	9.25E-05	0.351	0.114	0.206	2.027	0.478	1.054	Fungal specific transcription factor domain;; Fungal Zn(2)-Cys(6) binuclear cluster domain
MSTRG.2705-coding	1445	-1.702404767	2.01E-05	1.676	1.215	1.573	5.572	1.536	4.208	alpha/beta hydrolase fold
MSTRG.2706-coding	1661	-3.588270877	7.08E-06	0.132	0.142	0.041	1.921	0.58	1.054	FAD binding domain
MSTRG.2708-coding	2166	-3.968372923	1.12E-13	0.132	0.218	0.195	2.696	0.262	3.337	Carboxylesterase family;; alpha/beta hydrolase fold
MSTRG.2709-coding	668	-5.113243784	3.28E-12	0	0.455	0.267	10.986	2.026	9.808	Glyoxalase/Bleomycin resistance protein/Dioxygenase superfamily
MSTRG.2710-coding	1224	-6.653186626	1.09E-37	0.43	0	0.236	30.633	2.231	22.208	FAD binding domain;; NAD(P)-binding Rossmann-like domain;; Squalene epoxidase
MSTRG.2720-coding	2192	1.617327068	0.013549917	0.693	0.949	0.997	0.361	0.034	0.174	Fungal specific transcription factor domain
MSTRG.2732-coding	3029	4.883131967	3.60E-39	9.888	14.225	17.794	0.456	0.182	0.426	Dynamin family;; Dynamin central region;; Dynamin GTPase effector domain;; 50S ribosome-binding GTPase
MSTRG.2733-coding	1455	1.795040049	0.007223793	1.325	1.699	1.079	0.382	0.182	0.348	O-methyltransferase
MSTRG.2737-coding	2111	-6.332705636	7.72E-44	0.254	0.104	0.093	13.905	3.243	13.261	Major Facilitator Superfamily
MSTRG.273-coding	1056	-1.201843819	4.50E-12	690.42	707.709	634.867	1654.888	2037.226	1445.029	WLM domain
MSTRG.2740-coding	2167	-1.479623073	0.003879597	1.07	0.465	0.637	1.656	0.296	2.476	--
MSTRG.2741-coding	1485	-2.898035944	4.60E-11	0.825	0.55	0.535	5.424	1.855	4.382	Retinal pigment epithelial membrane protein
MSTRG.2742-coding	1785	-5.989121636	1.62E-11	0	0.047	0.041	2.537	0.649	3.182	FAD binding domain;; FAD linked oxidases, C-terminal domain
MSTRG.2753-coding	1609	1.871484269	0.002284014	1.711	1.243	1.706	0.414	1.65	0.377	--
MSTRG.2754-coding	14324	1.514116956	1.74E-07	4.615	5.276	7.185	1.475	1.479	2.399	AMP-binding enzyme;; Condensation domain;; Phosphopantetheine attachment site;; AMP-binding enzyme C-terminal domain
MSTRG.2755-coding	2123	4.315605215	0.000458914	16.6	17.906	19.233	0.754	0.74	0	AMP-binding enzyme;; AMP-binding enzyme C-terminal domain
MSTRG.2756-coding	2020	5.52893692	3.29E-34	19.794	23.524	31.239	0.828	0.774	0.126	Acetyltransferase (GNAT) domain
MSTRG.2757-coding	1294	2.261089187	5.96E-26	90.066	93.47	114.78	21.717	18.55	19.074	Aldo/keto reductase family
MSTRG.2758-coding	1006	-2.683768089	4.18E-08	0.974	1.452	1.696	11.983	1.093	6.345	--
MSTRG.2771-coding	2574	3.202791973	2.74E-68	80.695	72.935	73.796	7.759	5.201	8.367	GMC oxidoreductase;; GMC oxidoreductase;; FAD binding domain;; FAD binding domain;; NAD(P)-binding Rossmann-like domain
MSTRG.2773-coding	1782	-1.423854108	3.05E-09	7.791	9.736	11.585	24.529	49.597	27.16	16S rRNA methyltransferase RsmB/F
MSTRG.2776-coding	9475	1.386002765	1.18E-11	148.764	145.102	140.489	126.659	69.058	120.675	--
MSTRG.2776-coding	9475	1.386002765	1.18E-11	148.764	145.102	140.489	126.659	69.058	120.675	--
MSTRG.2776-coding	9475	1.386002765	1.18E-11	148.764	145.102	140.489	126.659	69.058	120.675	--
MSTRG.2776-coding	9475	1.386002765	1.18E-11	148.764	145.102	140.489	126.659	69.058	120.675	Tetratricopeptide repeat;; NB-ARC domain;; Tetratricopeptide repeat;; Tetratricopeptide repeat;; Tetratricopeptide repeat;; Tetratricopeptide repeat
MSTRG.277-coding	3234	-1.055449378	1.94E-08	1861.202	1649.938	1471.592	3366.402	6843.669	3483.479	--
MSTRG.277-coding	3234	-1.055449378	1.94E-08	1861.202	1649.938	1471.592	3366.402	6843.669	3483.479	Hsp70 protein;; MreB/Mbl protein
MSTRG.2783-coding	2944	1.268609494	0.000139419	758.296	788.796	968.928	63.038	836.42	376.175	--
MSTRG.2783-coding	2944	1.268609494	0.000139419	758.296	788.796	968.928	63.038	836.42	376.175	Phosphotransferase enzyme family
MSTRG.2785-coding	1406	-4.758686762	1.47E-07	9.327	13.57	14.617	101.747	954.938	839.47	--
MSTRG.2786-coding	8049	-5.725465891	2.86E-06	1.772	3.065	1.007	17.641	883.035	488.734	--
MSTRG.2786-coding	8049	-5.725465891	2.86E-06	1.772	3.065	1.007	17.641	883.035	488.734	--
MSTRG.2786-coding	8049	-5.725465891	2.86E-06	1.772	3.065	1.007	17.641	883.035	488.734	--
MSTRG.2786-coding	8049	-5.725465891	2.86E-06	1.772	3.065	1.007	17.641	883.035	488.734	--
MSTRG.2791-coding	879	1.659700761	0.001081357	4.949	6.965	4.903	2.102	1.718	1.296	--
MSTRG.27-coding	854	1.246391832	6.36E-06	31.051	28.772	35.454	10.635	12.53	15.998	Chromosome segregation protein Spc25
MSTRG.280-coding	2473	-1.427889785	6.21E-13	22.505	28.259	29.523	74.979	65.188	67.514	Chitin synthase;; Glycosyl transferase family group 2;; Glycosyltransferase like family 2
MSTRG.2812-coding	586	1.686213713	3.11E-08	100.542	66.872	90.603	31.11	67.92	21.812	Aegerolysin
MSTRG.2813-coding	3612	-2.372447398	5.09E-10	15.425	7.383	6.013	53.729	80.905	47.453	E1-E2 ATPase;; haloacid dehalogenase-like hydrolase;; Heavy-metal-associated domain
MSTRG.2814-coding	2700	2.682407776	1.42E-11	8.95	9.727	12.633	2.537	3.915	1.461	--
MSTRG.2814-coding	2700	2.682407776	1.42E-11	8.95	9.727	12.633	2.537	3.915	1.461	ZIP Zinc transporter
MSTRG.2815-coding	3046	1.696418592	2.22E-13	20.031	21.323	28.361	7.154	10.038	6.877	Multicopper oxidase;; Multicopper oxidase;; Multicopper oxidase
MSTRG.2818-coding	828	-2.4508508	9.35E-13	24.822	11.549	13.188	87.482	58.405	96.967	--
MSTRG.2819-coding	937	-2.044884716	5.23E-22	16.232	14.111	14.556	63.207	31.126	60.453	NADPH-dependent FMN reductase
MSTRG.2829-coding	1273	-1.233218606	2.28E-10	40.229	39.808	33.83	92.396	41.175	85.031	ADP-ribosylation factor family;; Ras of Complex, Roc, domain of DAPkinase;; Ras family;; Gtr1/RagA G protein conserved region;; 50S ribosome-binding GTPase;; Signal recognition particle receptor beta subunit
MSTRG.2831-coding	2220	1.276099957	6.57E-06	9.555	9.878	9.025	2.961	2.265	4.749	PIGA (GPI anchor biosynthesis);; Glycosyltransferase Family 4;; Glycosyl transferases group 1;; Glycosyl transferases group 1;; Glycosyl transferase 4-like domain
MSTRG.2832-coding	2883	-1.778432235	9.50E-17	3.29	3.615	3.505	11.166	25.379	12.458	DEAD/DEAH box helicase;; Helicase conserved C-terminal domain;; Type III restriction enzyme, res subunit
MSTRG.2833-coding	1814	1.49381122	8.62E-06	4.685	4.261	4.358	1.56	1.673	1.519	Lipase (class 3)
MSTRG.2836-coding	1198	1.006687895	3.87E-08	472.552	530.665	599.218	267.084	392.86	259.988	Translationally controlled tumour protein
MSTRG.2838-coding	324	-2.43953442	1.02E-05	9.713	4.545	10.598	51.765	12.826	51.439	--
MSTRG.2839-coding	2521	-1.433604573	4.30E-16	125.363	137.985	145.053	381.622	274.626	352.835	--
MSTRG.2839-coding	2521	-1.433604573	4.30E-16	125.363	137.985	145.053	381.622	274.626	352.835	Aberrant zinc-finger
MSTRG.2841-coding	1358	-2.148763231	6.47E-07	3.124	8.626	11.071	35.674	77.605	32.906	Brix domain
MSTRG.2843-coding	2474	1.392417853	5.95E-10	77.659	57.648	57.524	23.203	41.107	24.965	Indole-3-glycerol phosphate synthase;; N-(5'phosphoribosyl)anthranilate (PRA) isomerase;; Glutamine amidotransferase class-I
MSTRG.2845-coding	762	-1.932648078	6.50E-07	3.501	3.397	2.817	13.395	6.487	11.762	--
MSTRG.2847-coding	1226	1.461401664	3.01E-14	104.823	120.591	133.026	42.637	90.829	43.052	G-protein alpha subunit;; ADP-ribosylation factor family
MSTRG.2849-coding	1597	-1.89763265	1.74E-16	151.966	164.299	119.478	466.514	539.761	613.607	Polyprenyl synthetase
MSTRG.284-coding	1524	7.519548268	1.33E-70	71.754	83.858	108.068	0.499	0.819	0.348	Glycosyl hydrolase family 61
MSTRG.2851-coding	1018	1.735849208	1.22E-08	16.899	19.406	24.969	6.156	5.838	5.891	Glutathione S-transferase N-terminal domain;; Glutathione S-transferase, C-terminal domain;; Outer mitochondrial membrane transport complex protein;; SAM35, subunit of SAM coomplex
MSTRG.2852-coding	2085	1.066421299	5.67E-07	29.691	28.762	25.298	14.414	14.271	11.82	Copper fist DNA binding domain
MSTRG.2853-coding	766	1.087850166	1.37E-05	379.398	471.641	536.884	242.131	171.575	195.559	Domain of unknown function (DUF543)
MSTRG.2854-coding	7581	-1.4180439	1.52E-09	9.353	9.319	8.923	16.601	38.284	22.373	Permease for cytosine/purines, uracil, thiamine, allantoin
MSTRG.2854-coding	7581	-1.4180439	1.52E-09	9.353	9.319	8.923	16.601	38.284	22.373	Urb2/Npa2 family
MSTRG.2862-coding	1676	2.177717311	7.94E-19	21.216	23.059	27.96	5.212	6.1	5.204	NAD binding domain of 6-phosphogluconate dehydrogenase;; NAD-binding of NADP-dependent 3-hydroxyisobutyrate dehydrogenase
MSTRG.2863-coding	2033	1.90633276	7.33E-21	89.057	108.397	109.527	29.433	16.832	24.152	Actin
MSTRG.2864-coding	3757	-1.207900179	8.14E-10	54.882	52.552	44.921	112.34	116.743	133.317	Aldo/keto reductase family
MSTRG.2864-coding	3757	-1.207900179	8.14E-10	54.882	52.552	44.921	112.34	116.743	133.317	EamA-like transporter family
MSTRG.2867-coding	2234	3.164980685	1.34E-30	377.231	531.377	697.418	63.653	41.972	51.748	--
MSTRG.2871-coding	1896	3.066511422	4.70E-17	7.993	10.865	6.908	0.998	2.128	0.967	--
MSTRG.2872-coding	1434	1.430569709	1.90E-14	86.494	84.427	88.948	34.719	169.481	28.582	beta subunit of N-acylethanolamine-hydrolyzing acid amidase
MSTRG.2873-coding	379	6.67038478	7.30E-56	20150.409	27018.139	31965.624	336.353	2005.133	173.883	--
MSTRG.2878-coding	2412	2.052097001	6.29E-25	29.674	28.724	27.312	6.209	10.527	7.322	Sortilin, neurotensin receptor 3,;; BNR/Asp-box repeat
MSTRG.287-coding	13829	1.900666264	1.29E-29	983.017	959.605	956.254	141.954	289.808	160.477	Ankyrin repeats (many copies);; IPT/TIG domain;; Ankyrin repeat;; Ankyrin repeats (3 copies);; Ankyrin repeats (many copies)
MSTRG.287-coding	13829	1.900666264	1.29E-29	983.017	959.605	956.254	141.954	289.808	160.477	Fatty acid desaturase;; Domain of unknown function (DUF3474)
MSTRG.287-coding	13829	1.900666264	1.29E-29	983.017	959.605	956.254	141.954	289.808	160.477	Trafficking protein particle complex subunit 10, TRAPPC10
MSTRG.2881-coding	1356	1.120475697	3.53E-07	20.329	21.55	24.537	9.659	8.524	10.417	PCI domain
MSTRG.2887-coding	1704	-2.177912947	7.13E-11	2.413	4.678	5.099	18.384	46.865	18.542	CBF/Mak21 family
MSTRG.2888-coding	1504	-2.107874888	8.10E-05	0.36	0.493	0.658	2.399	3.653	2.099	--
MSTRG.2893-coding	1059	1.04607434	4.30E-06	37.527	40.928	42.29	17.195	21.464	21.589	Integral membrane protein DUF106
MSTRG.2894-coding	850	-1.35025091	5.75E-10	35.061	37.474	37.53	101.917	35.553	85.902	Microsomal signal peptidase 25 kDa subunit (SPC25)
MSTRG.2901-coding	1437	-1.449310629	3.22E-08	8.362	12.203	13.24	29.327	28.577	31.977	RNA recognition motif. (a.k.a. RRM, RBD, or RNP domain)
MSTRG.2904-coding	1527	1.592802987	1.51E-11	20.382	19.7	21.494	5.955	3.653	7.448	Pyridoxal-phosphate dependent enzyme
MSTRG.2905-coding	1698	1.036204082	3.49E-05	9.766	8.531	9.57	4.288	6.134	4.633	Centromere protein Scm3
MSTRG.2908-coding	5080	1.340556393	1.47E-12	110.167	113.996	129.438	45.896	16.24	48.044	--
MSTRG.2908-coding	5080	1.340556393	1.47E-12	110.167	113.996	129.438	45.896	16.24	48.044	Clr5 domain
MSTRG.290-coding	7741	-1.453383014	5.88E-09	2.167	1.718	2.601	5.328	3.073	6.403	Beta-ketoacyl synthase, N-terminal domain;; KR domain;; Acyl transferase domain;; Polyketide synthase dehydratase;; Beta-ketoacyl synthase, C-terminal domain;; Methyltransferase domain;; Ketoacyl-synthetase C-terminal extension;; Methyltransferase domain;; short chain dehydrogenase;; Methyltransferase domain;; Enoyl-(Acyl carrier protein) reductase;; Methyltransferase domain;; Methyltransferase d…
MSTRG.2916-coding	933	-1.299395561	2.22E-06	13.029	21.304	20.446	43.964	12.143	45.906	Dihydrodipicolinate synthetase family
MSTRG.2918-coding	1824	-1.976360502	2.60E-33	91.513	94.144	83.87	345.82	191.468	355.737	Glycosyl hydrolase family 20, catalytic domain;; beta-acetyl hexosaminidase like
MSTRG.2919-coding	1022	-3.667852055	4.19E-26	4.378	2.496	2.097	35.929	4.313	42.404	Domain of unknown function (DUF3328)
MSTRG.291-coding	1423	-2.874731115	0.000809629	0.167	0.057	0.154	1.189	1.115	1.064	Ring hydroxylating alpha subunit (catalytic domain);; Rieske [2Fe-2S] domain
MSTRG.2920-coding	2416	-2.053443173	0.017010067	270.214	203.595	38.928	822.227	774.919	783.466	--
MSTRG.2923-coding	1428	1.082549385	0.004892178	47.318	27.519	18.051	14.531	5.19	14.17	ATP adenylyltransferase
MSTRG.2929-coding	1166	1.540182602	1.28E-05	10.309	9.84	13.302	4.798	2.299	2.66	Methyltransferase domain;; Methyltransferase domain;; Methyltransferase domain;; Methyltransferase domain;; Methyltransferase domain;; CheR methyltransferase, SAM binding domain;; ubiE/COQ5 methyltransferase family
MSTRG.2931-coding	923	1.262651037	2.95E-07	67.402	51.67	52.178	24.349	18.164	22.914	PX domain
MSTRG.2932-coding	707	2.513121017	2.58E-24	297.536	218.427	263.328	50.874	121.761	39.203	--
MSTRG.2934-coding	2336	1.085945549	4.90E-07	19.294	18.352	17.526	7.547	2.788	9.518	26S proteasome subunit RPN7;; PCI domain
MSTRG.2943-coding	1167	-1.878416631	1.19E-08	17.048	31.324	39.401	106.248	197.249	110.035	Brix domain
MSTRG.2947-coding	777	1.552918619	5.26E-15	109.57	110.751	127.383	40.981	197.249	37.336	Ureidoglycolate lyase
MSTRG.2954-coding	9241	-1.177859724	1.18E-11	136.138	145.88	135.832	395.113	506.587	335.985	--
MSTRG.2954-coding	9241	-1.177859724	1.18E-11	136.138	145.88	135.832	395.113	506.587	335.985	3-hydroxyanthranilic acid dioxygenase
MSTRG.2954-coding	9241	-1.177859724	1.18E-11	136.138	145.88	135.832	395.113	506.587	335.985	Major Facilitator Superfamily
MSTRG.2954-coding	9241	-1.177859724	1.18E-11	136.138	145.88	135.832	395.113	506.587	335.985	Protein kinase domain;; Protein tyrosine kinase
MSTRG.2962-coding	5386	-2.565940076	3.68E-61	124.039	127.234	116.476	779.165	270.563	784.685	PAP2 superfamily
MSTRG.2962-coding	5386	-2.565940076	3.68E-61	124.039	127.234	116.476	779.165	270.563	784.685	PWWP domain
MSTRG.296-coding	1871	4.366186595	1.44E-40	32.745	54.156	60.35	2.537	2.174	2.012	--
MSTRG.2972-coding	1848	1.525411316	2.44E-05	29.463	17.252	13.332	6.369	19.381	7.235	Major Facilitator Superfamily
MSTRG.2974-coding	775	1.238835088	3.15E-09	348.189	368.283	432.219	173.988	138.867	150.215	Coiled-coil domain-containing protein 56
MSTRG.2975-coding	2629	1.22670586	1.52E-09	39.852	34.788	45.743	16.218	6.487	17.488	Oligosaccharyl transferase STT3 subunit
MSTRG.2976-coding	774	1.365313177	2.59E-05	21.619	17.878	25.287	7.876	4.438	8.783	CSN8/PSMD8/EIF3K family
MSTRG.2977-coding	450	1.010831991	0.001846974	428.919	523.14	597.091	285.734	570.83	281.539	ATP synthase E chain
MSTRG.2978-coding	2456	1.991130954	3.54E-20	19.75	22.272	21.206	4.575	7.796	5.823	--
MSTRG.297-coding	1789	3.28279528	2.91E-30	76.08	115.154	143.429	10.773	7.193	11.404	Cytochrome P450
MSTRG.2980-coding	1672	-1.842960248	8.56E-08	4.571	9.935	9.642	25.835	68.523	32.045	RNA recognition motif. (a.k.a. RRM, RBD, or RNP domain)
MSTRG.2981-coding	3293	1.044777599	1.74E-06	520.722	474.925	379.3	243.479	590.098	208.53	--
MSTRG.2981-coding	3293	1.044777599	1.74E-06	520.722	474.925	379.3	243.479	590.098	208.53	Pyridine nucleotide-disulphide oxidoreductase;; FAD-NAD(P)-binding
MSTRG.2982-coding	909	-2.588172873	1.58E-11	1.834	2.676	4.173	17.577	8.49	18.117	--
MSTRG.2987-coding	1293	1.06522294	0.000126706	17.609	16.597	19.171	6.942	21.942	9.914	RNA polymerase III subunit Rpc25;; SHS2 domain found in N terminus of Rpb7p/Rpc25p/MJ0397
MSTRG.2991-coding	709	1.109624574	1.85E-06	372.546	423.312	512.45	216.975	118.381	189.359	--
MSTRG.2994-coding	1628	1.12128929	2.55E-05	12.187	14.414	10.619	5.307	5.941	5.91	--
MSTRG.2995-coding	774	1.183273983	7.10E-06	44.011	34.067	41.889	16.983	12.052	18.175	--
MSTRG.2997-coding	944	-1.137331755	8.31E-09	57.216	53.406	61.738	134.588	70.776	118.053	Preprotein translocase subunit Sec66
MSTRG.299-coding	1862	1.941366176	6.83E-16	15.118	13.968	14.073	3.747	3.482	3.598	DASH complex subunit Ask1
MSTRG.29-coding	4371	1.324573193	7.35E-06	16.811	16.028	10.033	4.84	5.042	6.345	PXA domain;; Sorting nexin C terminal;; PX domain;; Regulator of G protein signaling domain
MSTRG.3000-coding	1231	-1.574498139	4.43E-13	11.95	11.719	11.842	36.683	31.593	33.651	--
MSTRG.3001-coding	2793	-2.339824672	7.38E-15	3.185	4.916	6.322	21.802	68.773	26.812	Nop14-like family
MSTRG.3004-coding	5162	-1.849746237	1.64E-18	25.831	21.076	21.196	69.841	78.652	77.603	--
MSTRG.3004-coding	5162	-1.849746237	1.64E-18	25.831	21.076	21.196	69.841	78.652	77.603	--
MSTRG.3005-coding	1995	-2.560578399	9.62E-12	2.29	5.371	6.24	25.516	58.622	29.695	--
MSTRG.3006-coding	3716	-3.707552656	2.96E-73	41.545	38.755	38.692	245.092	469.144	277.312	--
MSTRG.3006-coding	3716	-3.707552656	2.96E-73	41.545	38.755	38.692	245.092	469.144	277.312	Major Facilitator Superfamily;; Sugar (and other) transporter
MSTRG.3007-coding	13189	1.294377811	7.17E-16	264.897	258.32	260.203	86.781	99	91.241	Central kinetochore-associated
MSTRG.3007-coding	13189	1.294377811	7.17E-16	264.897	258.32	260.203	86.781	99	91.241	Fungal specific transcription factor domain
MSTRG.3007-coding	13189	1.294377811	7.17E-16	264.897	258.32	260.203	86.781	99	91.241	Serine carboxypeptidase
MSTRG.3009-coding	1726	-1.665572761	1.59E-14	203.874	217.288	154.931	579.109	1491.433	634.238	Ion channel regulatory protein UNC-93;; Major Facilitator Superfamily
MSTRG.301-coding	3633	-1.786523186	8.75E-16	6.826	5.428	5.715	18.522	12.177	22.518	SNF2 family N-terminal domain;; Helicase conserved C-terminal domain;; Type III restriction enzyme, res subunit
MSTRG.3029-coding	2996	1.906006119	3.76E-15	26.84	24.872	24.866	5.275	18.972	8.067	Fungal specific transcription factor domain;; Fungal Zn(2)-Cys(6) binuclear cluster domain
MSTRG.3030-coding	301	-1.06459726	0.004065685	52.679	58.777	60.155	138.95	125.119	121.777	Anaphase-promoting complex APC subunit CDC26
MSTRG.3031-coding	1518	1.181495301	6.60E-05	54.355	92.246	106.813	37.988	52.761	34.957	--
MSTRG.3038-coding	1188	-1.505296514	7.15E-11	17.399	22.537	16.262	50.439	68.341	55.549	Ring finger domain;; Zinc finger, C3HC4 type (RING finger);; Zinc finger, C3HC4 type (RING finger);; RING-like zinc finger;; RING-type zinc-finger
MSTRG.3042-coding	3079	-2.471567323	0.005795913	0.044	0.028	0.113	0.425	0.08	0.387	--
MSTRG.3047-coding	1363	4.788411623	1.37E-80	329.43	378.921	525.864	15.125	39.855	13.638	--
MSTRG.3048-coding	1576	4.205393161	2.06E-38	116.546	101.508	78.823	7.26	70.23	3.859	Glyceraldehyde 3-phosphate dehydrogenase, C-terminal domain
MSTRG.3048-coding	1576	4.205393161	2.06E-38	116.546	101.508	78.823	7.26	70.23	3.859	Glyceraldehyde 3-phosphate dehydrogenase, NAD binding domain;; Glyceraldehyde 3-phosphate dehydrogenase, C-terminal domain
MSTRG.3051-coding	1566	2.890948344	3.51E-13	16.293	13.855	8.326	2.027	6.271	1.277	Sugar (and other) transporter;; Major Facilitator Superfamily
MSTRG.3057-coding	929	2.401220663	1.62E-05	4.15	6.823	4.718	0.828	1.548	1.035	--
MSTRG.3060-coding	1903	4.006194946	9.50E-22	6.931	8.284	9.704	0.563	8.16	0.397	FMN-dependent dehydrogenase;; Cytochrome b5-like Heme/Steroid binding domain;; Conserved region in glutamate synthase
MSTRG.3061-coding	1443	6.136743853	3.75E-10	4.062	7.297	7.494	0.085	0	0	NADH:flavin oxidoreductase / NADH oxidase family
MSTRG.3064-coding	1164	3.64616009	1.94E-13	5.791	7.535	8.83	0.605	0.285	0.484	CoA-transferase family III
MSTRG.3065-coding	2196	4.555471661	5.80E-08	3.632	1.594	2.2	0.149	0.376	0	AMP-binding enzyme;; AMP-binding enzyme C-terminal domain
MSTRG.3066-coding	1317	3.673655836	0.000165023	1.816	1.186	0.935	0.064	0.319	0.077	Thioesterase-like superfamily;; Acyl-CoA thioesterase
MSTRG.3077-coding	488	-1.828874485	4.22E-08	27.972	34.304	35.495	136.976	55.902	106.272	--
MSTRG.3082-coding	453	2.870456419	3.76E-33	2170.663	2507.788	3072.91	375.816	369.336	336.334	ATP synthase subunit C
MSTRG.3084-coding	1410	-4.525516099	1.74E-81	6.265	7.44	5.119	155.742	39.684	135.435	NmrA-like family;; NAD(P)H-binding;; Saccharopine dehydrogenase NADP binding domain
MSTRG.3085-coding	2204	-2.938496589	1.17E-08	0.211	0.323	0.288	2.59	2.299	1.799	Glycosyl hydrolases family 32 C terminal;; Glycosyl hydrolases family 32 N-terminal domain
MSTRG.3088-coding	3791	1.232824089	2.32E-06	29.016	36.648	44.222	16.632	25.572	12.845	Cytochrome P450
MSTRG.3088-coding	3791	1.232824089	2.32E-06	29.016	36.648	44.222	16.632	25.572	12.845	O-methyltransferase
MSTRG.3090-coding	4517	1.26003161	0.00098519	5.703	3.587	5.129	2.208	6.18	1.567	--
MSTRG.3090-coding	4517	1.26003161	0.00098519	5.703	3.587	5.129	2.208	6.18	1.567	Major Facilitator Superfamily;; Fungal trichothecene efflux pump (TRI12);; Sugar (and other) transporter
MSTRG.3091-coding	326	3.923079857	1.62E-23	676.163	880.188	1013.346	66.392	75.67	52.657	Centromere kinetochore component CENP-T histone fold;; TATA box binding protein associated factor (TAF);; Histone-like transcription factor (CBF/NF-Y) and archaeal histone
MSTRG.3096-coding	3854	-3.061860247	2.62E-37	2.518	2.648	3.187	26.344	8.251	20.071	Protein of unknown function (DUF3445);; Alg9-like mannosyltransferase family
MSTRG.3097-coding	1905	-2.668241375	2.83E-19	5.607	2.961	4.369	26.09	60.852	29.143	Gar1/Naf1 RNA binding region
MSTRG.3099-coding	5235	-1.599857464	2.46E-07	4.361	7.174	9.426	19.626	55.253	22.392	RNA polymerase Rpb1, domain 5;; RNA polymerase Rpb1, domain 2;; RNA polymerase Rpb1, domain 3;; RNA polymerase Rpb1, domain 1;; RNA polymerase Rpb1, domain 4
MSTRG.30-coding	982	1.039930384	4.29E-10	333.387	327.811	332.776	166.08	206.707	155.254	Phospholipid methyltransferase
MSTRG.3100-coding	2542	-1.083718717	1.07E-05	7.774	6.424	6.99	12.472	14.169	17.265	DEAD_2;; Helical and beta-bridge domain;; Helicase C-terminal domain;; Type III restriction enzyme, res subunit
MSTRG.3102-coding	1257	1.317119217	6.77E-11	60.436	68.789	57.77	26.143	25.584	23.204	Leucine carboxyl methyltransferase
MSTRG.3103-coding	3412	3.140415274	1.87E-56	150.159	159.346	175.984	27.395	21.009	22.74	Beta-glucosidase (SUN family)
MSTRG.3103-coding	3412	3.140415274	1.87E-56	150.159	159.346	175.984	27.395	21.009	22.74	Regulator of Vps4 activity in the MVB pathway
MSTRG.3105-coding	687	-1.448219797	2.26E-06	21.514	35.841	23.961	83.672	29.533	65.493	--
MSTRG.3106-coding	1006	1.701648047	2.37E-06	10.722	14.756	14.299	3.067	5.724	4.952	Tetrapyrrole (Corrin/Porphyrin) Methylases
MSTRG.3108-coding	2277	-3.885116493	2.12E-38	2.825	1.689	1.768	27.661	10.174	35.285	Fungal Zn(2)-Cys(6) binuclear cluster domain;; Fungal specific transcription factor domain
MSTRG.3109-coding	2534	-2.825840948	2.49E-10	8.467	10.609	3.588	46.671	40.526	27.654	F-box domain
MSTRG.3109-coding	2534	-2.825840948	2.49E-10	8.467	10.609	3.588	46.671	40.526	27.654	HNH endonuclease
MSTRG.310-coding	6269	2.382557031	3.11E-36	1129.693	1180.631	1440.815	322.724	351.161	291.53	--
MSTRG.310-coding	6269	2.382557031	3.11E-36	1129.693	1180.631	1440.815	322.724	351.161	291.53	Carbohydrate phosphorylase
MSTRG.310-coding	6269	2.382557031	3.11E-36	1129.693	1180.631	1440.815	322.724	351.161	291.53	G-protein alpha subunit;; ADP-ribosylation factor family;; Gtr1/RagA G protein conserved region
MSTRG.3111-coding	2742	3.311199282	1.10E-40	19.575	21.209	17.095	1.741	1.946	2.041	Inhibitor of Apoptosis domain
MSTRG.3115-coding	713	1.077832495	0.024975043	7.063	5.504	5.839	1.953	7.158	3.811	--
MSTRG.3117-coding	2702	2.841114611	7.52E-19	8.809	6.984	7.288	1.284	0.58	0.793	Glycosyl hydrolase family 3 C-terminal domain;; Glycosyl hydrolase family 3 N terminal domain;; Fibronectin type III-like domain;; PA14 domain
MSTRG.3118-coding	1800	1.348658564	1.33E-06	7.335	7.421	7.977	2.516	0.763	3.327	Protein of unknown function (DUF1593)
MSTRG.3119-coding	3460	1.611225259	1.63E-08	3.167	3.16	3.3	0.955	1.218	1.103	Bacterial alpha-L-rhamnosidase 6 hairpin glycosidase domain;; Alpha-L-rhamnosidase N-terminal domain;; Bacterial alpha-L-rhamnosidase concanavalin-like domain;; Bacterial alpha-L-rhamnosidase C-terminal domain
MSTRG.3120-coding	3190	-5.546632231	1.03E-59	4.457	1.699	3.3	163.246	87.551	145.301	Major Facilitator Superfamily
MSTRG.3120-coding	3190	-5.546632231	1.03E-59	4.457	1.699	3.3	163.246	87.551	145.301	Serine hydrolase (FSH1)
MSTRG.3121-coding	8346	-6.296451058	1.29E-157	0.588	0.389	0.535	42.934	29.351	37.201	Beta-ketoacyl synthase, N-terminal domain;; KR domain;; Acyl transferase domain;; Polyketide synthase dehydratase;; Beta-ketoacyl synthase, C-terminal domain;; Zinc-binding dehydrogenase;; Zinc-binding dehydrogenase;; Methyltransferase domain;; Ketoacyl-synthetase C-terminal extension;; short chain dehydrogenase;; Methyltransferase domain;; Methyltransferase domain;; Methyltransferase domain;; Me…
MSTRG.3122-coding	1330	-1.115343107	8.13E-07	29.832	39.761	40.778	86.017	187.473	72.302	RNA polymerase Rpb5, C-terminal domain;; RNA polymerase Rpb5, N-terminal domain
MSTRG.3124-coding	883	-2.774456396	5.52E-35	67.841	66.312	52.877	480.567	278.53	375.875	Cysteine-rich TM module stress tolerance
MSTRG.3126-coding	2956	1.524220195	1.86E-08	17.645	21.019	27.117	6.082	10.47	8.802	16S rRNA methyltransferase RsmB/F
MSTRG.3129-coding	7386	1.874815113	2.17E-08	41.343	25.972	18.842	7.451	14.84	7.545	--
MSTRG.3129-coding	7386	1.874815113	2.17E-08	41.343	25.972	18.842	7.451	14.84	7.545	ATPase family associated with various cellular activities (AAA)
MSTRG.3131-coding	1881	3.605301507	1.48E-13	20.803	7.193	11.544	0.977	21.168	1.045	--
MSTRG.3132-coding	2028	-2.476734331	1.39E-16	1.544	1.347	1.357	7.876	3.847	7.98	GMC oxidoreductase;; GMC oxidoreductase
MSTRG.3137-coding	3794	1.353616039	1.20E-09	11.81	10.097	11.133	3.726	2.39	4.74	Vacuolar sorting protein 39 domain 2
MSTRG.3138-coding	1350	-2.284279387	3.41E-15	6.045	4.156	3.875	23.075	40.822	22.934	Dioxygenase;; Catechol dioxygenase N terminus
MSTRG.3139-coding	4218	-1.106893186	1.13E-09	85.424	104.943	104.614	196.415	236.194	199.264	--
MSTRG.3139-coding	4218	-1.106893186	1.13E-09	85.424	104.943	104.614	196.415	236.194	199.264	NAD dependent epimerase/dehydratase family;; 3-beta hydroxysteroid dehydrogenase/isomerase family;; NAD(P)H-binding;; Male sterility protein;; NmrA-like family;; GDP-mannose 4,6 dehydratase
MSTRG.3140-coding	3306	-3.514105291	1.49E-97	75.457	69.32	77.209	680.644	347.656	611.779	Fasciclin domain
MSTRG.3140-coding	3306	-3.514105291	1.49E-97	75.457	69.32	77.209	680.644	347.656	611.779	LSM domain
MSTRG.3146-coding	2355	1.685772991	7.51E-18	31.236	27.956	30.211	8.385	5.736	9.827	Ferric reductase like transmembrane component;; Ferric reductase NAD binding domain;; FAD-binding domain
MSTRG.3149-coding	1238	-1.274056152	0.000232411	7.116	6.424	6.106	20.825	1.98	10.814	Alcohol dehydrogenase GroES-like domain;; Glucose dehydrogenase C-terminus;; Zinc-binding dehydrogenase
MSTRG.314-coding	2820	1.041180797	8.27E-09	87.661	82.15	85.299	38.551	21.646	45.161	--
MSTRG.314-coding	2820	1.041180797	8.27E-09	87.661	82.15	85.299	38.551	21.646	45.161	Kinetochore complex Fta4 of Sim4 subunit, or CENP-50
MSTRG.3150-coding	1517	1.040525301	0.000308763	15.855	12.241	13.682	7.727	1.343	5.591	D-isomer specific 2-hydroxyacid dehydrogenase, NAD binding domain;; D-isomer specific 2-hydroxyacid dehydrogenase, catalytic domain;; NAD binding domain of 6-phosphogluconate dehydrogenase
MSTRG.3151-coding	6145	1.580828407	3.44E-10	848.792	1173.723	1442.491	311.42	413.163	330.985	GAT domain
MSTRG.3151-coding	6145	1.580828407	3.44E-10	848.792	1173.723	1442.491	311.42	413.163	330.985	Lytic polysaccharide mono-oxygenase, cellulose-degrading
MSTRG.3151-coding	6145	1.580828407	3.44E-10	848.792	1173.723	1442.491	311.42	413.163	330.985	Ribosomal protein L22p/L17e
MSTRG.3152-coding	2800	1.368418689	8.22E-06	25.032	28.497	38.116	8.162	32.936	14.915	Pectate lyase superfamily protein;; N terminal extension of bacteriophage endosialidase
MSTRG.3157-coding	837	1.136126083	1.16E-06	2401.429	2612.371	3405.285	1409.743	1925.457	1118.813	Iron/manganese superoxide dismutases, C-terminal domain;; Iron/manganese superoxide dismutases, alpha-hairpin domain
MSTRG.315-coding	2671	5.125572608	5.14E-34	24.339	15.819	24.948	1.73	0.706	0.513	L-rhamnose mutarotase
MSTRG.315-coding	2671	5.125572608	5.14E-34	24.339	15.819	24.948	1.73	0.706	0.513	Major Facilitator Superfamily
MSTRG.316-coding	4265	9.672056895	2.34E-288	442.571	481.624	578.989	0.605	7.944	0.542	Pyridine nucleotide-disulphide oxidoreductase;; Nitrite and sulphite reductase 4Fe-4S domain;; Pyridine nucleotide-disulphide oxidoreductase;; Rieske-like [2Fe-2S] domain;; BFD-like [2Fe-2S] binding domain;; Rieske [2Fe-2S] domain;; Nitrite/Sulfite reductase ferredoxin-like half domain
MSTRG.3176-coding	1064	-6.226485002	1.02E-15	0.114	0.123	0.103	12.366	1.889	11.82	Enoyl-(Acyl carrier protein) reductase;; short chain dehydrogenase;; KR domain
MSTRG.3177-coding	1471	-4.982616282	3.56E-38	0.465	0.455	0.493	16.272	2.538	14.799	Enoyl-(Acyl carrier protein) reductase;; short chain dehydrogenase;; KR domain
MSTRG.3178-coding	3348	-2.766328916	2.19E-14	11.547	21.807	32.647	146.677	31.706	154.877	E1-E2 ATPase;; Cation transporting ATPase, C-terminus;; haloacid dehalogenase-like hydrolase;; Cation transport ATPase (P-type);; Cation transporter/ATPase, N-terminus;; haloacid dehalogenase-like hydrolase
MSTRG.318-coding	2979	10.31312574	6.55E-152	334.852	312.704	319.073	0.34	0.296	0.087	Mo-co oxidoreductase dimerisation domain;; Oxidoreductase molybdopterin binding domain;; Oxidoreductase NAD-binding domain;; Oxidoreductase FAD-binding domain;; Cytochrome b5-like Heme/Steroid binding domain
MSTRG.3190-coding	384	-1.616026928	2.03E-07	382.267	431.141	466.686	1692.939	61.137	1004.9	--
MSTRG.3195-coding	2237	2.141188101	9.14E-08	2.755	4.707	4.523	0.987	0.296	0.745	GMC oxidoreductase;; GMC oxidoreductase
MSTRG.31-coding	6395	1.071148779	5.21E-06	32.578	26.371	24.136	17.673	18.357	19.867	Gryzun, putative trafficking through Golgi;; Foie gras liver health family 1
MSTRG.31-coding	6395	1.071148779	5.21E-06	32.578	26.371	24.136	17.673	18.357	19.867	RXT2-like, N-terminal
MSTRG.3205-coding	4449	3.941207909	3.43E-27	11.362	10.419	13.291	0.637	1.901	0.348	--
MSTRG.3205-coding	4449	3.941207909	3.43E-27	11.362	10.419	13.291	0.637	1.901	0.348	--
MSTRG.320-coding	2912	2.530699154	4.12E-08	4.176	3.653	3.855	0.265	0.99	1.025	Spc97 / Spc98 family
MSTRG.3217-coding	1629	-1.468337566	0.000271967	1.509	1.537	1.305	5.052	5.11	3.018	Sugar (and other) transporter;; Major Facilitator Superfamily
MSTRG.3221-coding	1730	-4.272402675	6.00E-05	0.079	0	0	0.934	0	0.842	Carboxylesterase family
MSTRG.3224-coding	318	1.914751606	0.000311324	52.32	74.596	103.041	11.102	40.47	34.86	Oxidoreductase-like protein, N-terminal
MSTRG.3232-coding	1672	-1.615877516	2.04E-06	1.886	1.746	1.748	4.776	2.219	6.268	--
MSTRG.3234-coding	2334	2.108564184	1.53E-15	13.53	15.487	19.726	3.312	1.297	4.033	Dynamin family;; Dynamin central region;; 50S ribosome-binding GTPase
MSTRG.3236-coding	834	-5.320483434	5.65E-32	1.72	0.531	2.436	85.253	211.202	51.129	SnoaL-like domain
MSTRG.3237-coding	729	-3.444373042	2.05E-07	0.974	0.133	1.038	11.58	67.1	6.065	Enoyl-(Acyl carrier protein) reductase;; short chain dehydrogenase;; KR domain;; Polysaccharide biosynthesis protein
MSTRG.3238-coding	2064	-3.042002001	0.000322635	0.097	0.104	0.031	0.892	1.866	0.619	Flavin containing amine oxidoreductase;; NAD(P)-binding Rossmann-like domain;; Endoribonuclease L-PSP;; FAD binding domain;; FAD dependent oxidoreductase;; FAD binding domain;; Thi4 family;; Lycopene cyclase protein
MSTRG.3241-coding	4254	1.986145244	3.94E-12	4.527	5.409	7.165	1.306	1.684	1.49	fungal STAND N-terminal Goodbye domain;; NACHT domain
MSTRG.3243-coding	2059	2.362332119	1.93E-19	38.667	39.817	58.788	8.258	39.787	9.121	Dyp-type peroxidase family
MSTRG.3244-coding	2399	-2.540295381	2.51E-30	6.335	5.732	4.821	31.705	62.07	33.602	Cation transport protein
MSTRG.3245-coding	2057	-1.819558411	2.94E-11	3.387	4.194	3.546	10.795	26.335	15.312	Protein kinase domain;; Protein tyrosine kinase
MSTRG.324-coding	703	-2.246841687	6.75E-21	19.154	22.727	22.265	111.799	232.29	93.118	--
MSTRG.3250-coding	2027	2.663617029	1.35E-21	48.678	30.404	46.895	5.721	4.598	7.187	Alpha amylase, catalytic domain;; Glycogen debranching enzyme, glucanotransferase domain
MSTRG.3262-coding	1536	6.699033586	1.39E-22	662.265	368.036	187.754	2.07	12.302	3.917	Sugar (and other) transporter;; Major Facilitator Superfamily
MSTRG.3269-coding	1350	-1.480735514	2.86E-11	15.425	18.495	21.042	53.156	16.456	48.624	MaoC like domain;; N-terminal half of MaoC dehydratase
MSTRG.3270-coding	503	-5.542998158	6.90E-130	20.101	21.028	19.623	1032.175	475.517	933.449	--
MSTRG.3271-coding	1830	-2.770404884	2.12E-16	1.044	1.205	1.367	8.682	11.802	7.941	Sugar (and other) transporter;; Major Facilitator Superfamily
MSTRG.3272-coding	1387	-2.59683514	3.03E-06	2.027	1.661	0.35	8.279	12.371	8.879	--
MSTRG.3274-coding	1749	1.010019258	0.019625321	2.378	2.942	2.621	1.666	4.404	0.89	Major Facilitator Superfamily
MSTRG.3275-coding	970	-3.130968349	1.09E-19	6.133	3.075	4.112	45.705	7.648	33.835	--
MSTRG.327-coding	2235	1.363380035	5.04E-15	71.684	66.644	73.22	28.446	19.29	25.506	Adenylate cyclase associated (CAP) N terminal;; Adenylate cyclase associated (CAP) C terminal
MSTRG.3280-coding	1199	-5.54773357	1.11E-47	2.36	2.334	2.066	155.593	209.791	102.674	--
MSTRG.3280-coding	1199	-5.54773357	1.11E-47	2.36	2.334	2.066	155.593	209.791	102.674	Hydrophobic surface binding protein A
MSTRG.3282-coding	1752	2.098508734	0.002233151	1.641	1.044	1.131	0.159	0.535	0.387	Amino acid permease
MSTRG.3287-coding	563	-3.102172464	3.74E-05	0.763	0.209	0.884	6.952	1.058	5.591	--
MSTRG.3288-coding	1129	-2.865984484	2.48E-08	1.053	0.465	0.812	7.165	1.024	4.74	NADPH-dependent FMN reductase
MSTRG.3289-coding	794	-5.935191494	3.14E-16	0.237	0.256	0	12.875	0.66	13.087	Low molecular weight phosphotyrosine protein phosphatase
MSTRG.328-coding	1304	1.601325369	1.88E-06	7.651	7.886	10.464	2.547	2.504	3.047	pfkB family carbohydrate kinase
MSTRG.3290-coding	2924	-5.399248254	1.75E-65	4.922	3.065	3.598	252.161	43.098	154.683	--
MSTRG.3290-coding	2924	-5.399248254	1.75E-65	4.922	3.065	3.598	252.161	43.098	154.683	Fungal protein of unknown function (DUF1752)
MSTRG.3291-coding	2401	1.839898427	0.017085762	2.194	0.437	0.699	0.329	1.491	0.232	Dynamin central region;; Dynamin family;; 50S ribosome-binding GTPase
MSTRG.3292-coding	1207	3.933727053	5.07E-05	43.353	14.016	5.006	0.998	12.803	0.909	--
MSTRG.329-coding	401	1.14696241	0.003824805	236.425	270.191	340.732	147.622	166.396	136.412	--
MSTRG.3300-coding	2354	-3.236623284	1.15E-17	0.439	0.75	0.627	5.997	1.263	5.6	Alpha-L-arabinofuranosidase C-terminal domain
MSTRG.3301-coding	852	1.119430876	1.33E-05	24.725	24.037	28.71	12.843	11.46	10.64	Glutathione S-transferase, N-terminal domain;; Glutathione S-transferase, N-terminal domain;; Glutathione S-transferase, C-terminal domain
MSTRG.3304-coding	2443	-2.308076289	0.001212064	0.167	0.142	0.38	0.722	0.296	1.789	Thiamine pyrophosphate enzyme, N-terminal TPP binding domain;; Thiamine pyrophosphate enzyme, central domain;; Thiamine pyrophosphate enzyme, C-terminal TPP binding domain
MSTRG.3308-coding	353	3.071347752	2.15E-11	643.681	1111.719	1199.167	144.501	270.882	108.4	--
MSTRG.330-coding	1640	-1.271289213	9.75E-10	21.374	27.159	29.389	62.358	112.464	61.914	Double-stranded RNA binding motif
MSTRG.3319-coding	1545	-1.101418615	1.44E-09	54.259	58.303	54.275	111.82	22.556	127.039	Enoyl-CoA hydratase/isomerase;; Enoyl-CoA hydratase/isomerase
MSTRG.3320-coding	792	-2.289172346	1.25E-07	10.029	8.474	3.166	37.51	40.026	35.063	GDSL-like Lipase/Acylhydrolase family;; GDSL-like Lipase/Acylhydrolase
MSTRG.3322-coding	1203	3.914215689	1.57E-61	569.093	440.042	381.994	30.717	34.563	29.337	Acetohydroxy acid isomeroreductase, NADPH-binding domain;; Acetohydroxy acid isomeroreductase, catalytic domain
MSTRG.3324-coding	3381	1.290555471	3.18E-11	25.436	28.658	31.702	10.911	26.46	12.052	Transcription factor TFIID complex subunit 8 C-term;; Bromodomain associated;; Mitochondrial export protein Som1
MSTRG.332-coding	4438	2.694114404	3.16E-22	9.862	14.073	16.807	1.953	3.13	2.109	CLASP N terminal;; HEAT-like repeat
MSTRG.3330-coding	1833	3.124039008	1.13E-58	145.667	164.745	165.941	19.764	100.821	15.882	FAD binding domain;; Berberine and berberine like
MSTRG.3331-coding	865	4.538858811	2.04E-18	12.854	23.306	22.923	0.446	0.524	1.103	--
MSTRG.3333-coding	2206	-2.164665938	0.00014632	0.483	0.332	0.175	1.55	1.093	1.567	Pyridine nucleotide-disulphide oxidoreductase;; Pyridine nucleotide-disulphide oxidoreductase;; L-lysine 6-monooxygenase (NADPH-requiring);; Flavin-binding monooxygenase-like;; Shikimate / quinate 5-dehydrogenase;; FAD dependent oxidoreductase;; Pyridine nucleotide-disulphide oxidoreductase;; FAD-NAD(P)-binding;; FAD binding domain;; NAD(P)-binding Rossmann-like domain
MSTRG.3335-coding	1205	-1.611701048	3.43E-11	8.686	12.241	10.917	34.029	15.444	30.585	alpha/beta hydrolase fold
MSTRG.3336-coding	2104	1.564704284	6.07E-10	16.346	14.301	12.315	4.479	2.993	5.03	UEV domain;; Vps23 core domain
MSTRG.333-coding	1278	1.817757038	8.59E-08	7.721	7.592	6.723	2.261	1.184	1.789	Dual specificity phosphatase, catalytic domain
MSTRG.3343-coding	852	1.533241042	5.49E-08	17.25	18.049	20.569	6.188	7.181	6.51	Phosphotransferase enzyme family;; Lipopolysaccharide kinase (Kdo/WaaP) family;; Protein kinase domain;; Protein tyrosine kinase
MSTRG.3348-coding	4601	-2.504388075	4.49E-59	166.172	160.598	158.355	876.922	892.436	852.248	Aminotransferase class-V;; Beta-eliminating lyase;; DegT/DnrJ/EryC1/StrS aminotransferase family
MSTRG.3348-coding	4601	-2.504388075	4.49E-59	166.172	160.598	158.355	876.922	892.436	852.248	Indoleamine 2,3-dioxygenase
MSTRG.3349-coding	1823	-2.544606239	2.54E-10	1.527	1.68	0.72	7.345	6.965	8.222	Fungal specific transcription factor domain;; Fungal Zn(2)-Cys(6) binuclear cluster domain
MSTRG.334-coding	1828	1.30469664	0.000862632	4.457	3.767	3.228	1.656	2.868	1.354	Major Facilitator Superfamily
MSTRG.3350-coding	2082	-2.814424152	0.001106579	0.097	0.066	0.062	0.764	0.216	0.493	Major Facilitator Superfamily
MSTRG.3351-coding	2165	1.242499035	0.004072303	9.634	10.4	12.366	1.953	1.616	5.126	--
MSTRG.3351-coding	2165	1.242499035	0.004072303	9.634	10.4	12.366	1.953	1.616	5.126	Calcineurin-like phosphoesterase
MSTRG.3353-coding	1899	-2.261043638	0.006082277	0.246	0.541	0.154	1.995	0.74	1.412	--
MSTRG.3353-coding	1899	-2.261043638	0.006082277	0.246	0.541	0.154	1.995	0.74	1.412	SnoaL-like domain
MSTRG.3354-coding	907	1.886821159	0.006332418	3.141	2.088	1.912	0.573	0.421	0.619	ChrR Cupin-like domain
MSTRG.3358-coding	2050	-1.908665167	2.48E-08	230.617	193.564	97.048	643.505	58.235	671.739	Major Facilitator Superfamily;; Sugar (and other) transporter
MSTRG.3359-coding	1301	-4.536535896	6.33E-31	0.913	1.072	0.411	17.45	0.546	21.076	Cobalamin-independent synthase, Catalytic domain
MSTRG.3360-coding	1265	-1.773310872	2.28E-09	5.87	3.815	4.317	16.877	18.152	15.157	--
MSTRG.3362-coding	1148	-1.539697231	3.05E-07	17.118	11.558	9.724	39.803	35.394	34.85	Sodium/calcium exchanger protein
MSTRG.3364-coding	1740	-1.896235717	0.000309252	0.377	0.455	0.843	2.293	0.046	2.002	Mannosyltransferase putative
MSTRG.3366-coding	1386	-1.254342627	1.32E-07	6.923	6.424	6.322	16.261	9.082	14.847	Major Facilitator Superfamily
MSTRG.336-coding	1806	2.315009856	6.56E-06	5.536	2.98	3.402	1.04	1.673	0.464	Aminotransferase class-III
MSTRG.3371-coding	2108	5.654282156	1.32E-26	7.791	15.8	18.164	0.276	0.068	0.203	Peptidase family S64
MSTRG.3372-coding	2198	8.177686146	2.13E-70	74.737	126.218	154.736	0.212	3.346	0.493	FAD dependent oxidoreductase
MSTRG.3377-coding	4214	-1.37114325	3.58E-08	180.403	158.957	111.223	252.341	311.966	268.074	--
MSTRG.3377-coding	4214	-1.37114325	3.58E-08	180.403	158.957	111.223	252.341	311.966	268.074	--
MSTRG.3377-coding	4214	-1.37114325	3.58E-08	180.403	158.957	111.223	252.341	311.966	268.074	--
MSTRG.3377-coding	4214	-1.37114325	3.58E-08	180.403	158.957	111.223	252.341	311.966	268.074	Caspase domain
MSTRG.3378-coding	984	-1.929884508	0.000371279	1.035	1.604	0.905	5.785	1.923	3.482	Amidase
MSTRG.3382-coding	1924	1.905982142	2.58E-15	14.872	17.612	19.973	4.32	6.851	4.817	Adenosine/AMP deaminase
MSTRG.3383-coding	5790	1.093710155	1.13E-07	177.069	216.016	242.934	89.669	102.403	106.021	Alkaline phosphatase;; Sulfatase;; Type I phosphodiesterase / nucleotide pyrophosphatase;; Protein of unknown function (DUF229)
MSTRG.3383-coding	5790	1.093710155	1.13E-07	177.069	216.016	242.934	89.669	102.403	106.021	Pal1 cell morphology protein
MSTRG.3384-coding	3621	1.954816651	1.28E-18	11.748	11.938	14.648	3.046	3.642	3.405	MCM2/3/5 family;; MCM OB domain;; Mini-chromosome maintenance protein 2;; MCM N-terminal domain;; Magnesium chelatase, subunit ChlI;; AAA domain (dynein-related subfamily)
MSTRG.3386-coding	581	-3.948742601	4.73E-31	21.014	12.896	12.119	297.282	41.528	193.741	--
MSTRG.3389-coding	1954	2.417036666	1.86E-21	17.794	16.208	19.264	2.792	3.107	3.714	Mis12-Mtw1 protein family
MSTRG.3390-coding	893	1.706896215	0.025926452	1.878	1.082	2.395	0.647	2.299	0.348	--
MSTRG.3391-coding	2616	2.619254225	2.24E-17	7.835	5.732	8.152	1.093	4.325	1.19	Putative threonine/serine exporter;; Threonine/Serine exporter, ThrE
MSTRG.3397-coding	951	1.206003906	0.000160884	18.68	27.187	23.519	12.015	5.406	7.641	Peptidase S24-like
MSTRG.3399-coding	1578	-1.365150147	1.62E-13	34.447	29.787	29.965	79.298	192.845	81.452	GATA zinc finger
MSTRG.3404-coding	6910	1.018635196	6.67E-07	85.994	65.202	71.452	35.292	53.99	36.833	--
MSTRG.3404-coding	6910	1.018635196	6.67E-07	85.994	65.202	71.452	35.292	53.99	36.833	Ankyrin repeats (many copies);; Ankyrin repeats (3 copies);; Ankyrin repeats (many copies);; Ankyrin repeat;; Ankyrin repeat;; KilA-N domain
MSTRG.3407-coding	3330	1.106694331	2.43E-07	10.678	10.695	9.961	4.851	6.737	4.691	Kinetochore complex Sim4 subunit Fta1;; F-box domain
MSTRG.340-coding	1000	2.233365358	0.005675879	1.922	2.107	2.025	0.605	0.785	0.135	Uncharacterized conserved protein (DUF2293)
MSTRG.3412-coding	5523	-2.111411956	3.25E-31	202.645	253.746	218.808	1042.471	1370.559	990.642	--
MSTRG.3412-coding	5523	-2.111411956	3.25E-31	202.645	253.746	218.808	1042.471	1370.559	990.642	--
MSTRG.3412-coding	5523	-2.111411956	3.25E-31	202.645	253.746	218.808	1042.471	1370.559	990.642	SPFH domain / Band 7 family
MSTRG.3415-coding	859	-1.588592051	3.94E-05	3.878	2.695	5.057	13.034	12.166	10.63	--
MSTRG.3416-coding	1923	-1.846179001	2.97E-07	15.179	27.728	41.488	96.366	276.276	106.272	snoRNA binding domain, fibrillarin;; NOP5NT (NUC127) domain
MSTRG.3418-coding	1411	-1.197173495	7.38E-10	15.758	17.944	17.722	37.755	103.006	40.315	Phosphoribosyl synthetase-associated domain;; N-terminal domain of ribose phosphate pyrophosphokinase;; Phosphoribosyl transferase domain
MSTRG.3420-coding	731	1.086579804	0.026618767	7.633	9.347	10.773	2.484	4.677	6.219	GPI-GlcNAc transferase complex, PIG-H component
MSTRG.3424-coding	1391	2.227538768	5.96E-15	131.76	203.291	248.238	36.332	51.85	44.658	Ribosomal protein S2;; 40S ribosomal protein SA C-terminus
MSTRG.3428-coding	2036	-3.25016288	1.90E-26	1.983	2.667	3.752	23.245	55.162	30.507	DEAD/DEAH box helicase;; Helicase conserved C-terminal domain;; Domain of unknown function (DUF4217)
MSTRG.3429-coding	1871	-2.399232342	3.47E-31	11.345	13.446	15.532	67.474	42.621	73.492	--
MSTRG.3430-coding	4284	-1.181931332	1.21E-12	51.679	48.092	47.368	105.972	80.245	107.414	--
MSTRG.3430-coding	4284	-1.181931332	1.21E-12	51.679	48.092	47.368	105.972	80.245	107.414	Sds3-like
MSTRG.3436-coding	1326	1.123619021	9.01E-07	62.147	64.499	58.336	32.766	13.793	22.943	Aldose 1-epimerase
MSTRG.3437-coding	1653	1.865501767	1.18E-10	7.554	7.753	8.357	1.942	1.673	2.283	Actin
MSTRG.3438-coding	2996	2.79945631	7.92E-17	4.484	4.327	3.927	0.647	0.41	0.522	XPG I-region;; XPG N-terminal domain
MSTRG.343-coding	870	2.02338852	3.32E-12	31.411	45.008	42.865	11.124	9.662	8.009	--
MSTRG.3441-coding	1976	-1.444198469	1.33E-07	10.441	6.823	7.103	20.337	29.248	23.794	--
MSTRG.3445-coding	3591	-3.395429001	1.42E-102	625.159	573.396	661.974	6578.803	6663.81	6880.998	--
MSTRG.3445-coding	3591	-3.395429001	1.42E-102	625.159	573.396	661.974	6578.803	6663.81	6880.998	BTB/POZ domain
MSTRG.3447-coding	1025	2.021849923	8.62E-20	63.901	66.729	73.981	17.588	38.341	15.611	Poly(ADP-ribose) polymerase and DNA-Ligase Zn-finger region
MSTRG.344-coding	3874	1.697598109	2.50E-25	344.232	376.472	339.786	108.222	81.736	113.981	--
MSTRG.344-coding	3874	1.697598109	2.50E-25	344.232	376.472	339.786	108.222	81.736	113.981	GNS1/SUR4 family
MSTRG.3450-coding	585	-1.61499891	1.28E-08	22.611	22.575	34.919	80.509	58.61	86.076	Protein of unknown function (DUF1168)
MSTRG.3451-coding	1901	1.274370621	4.03E-06	32.139	46.365	55.601	15.996	15.557	20.225	TCP-1/cpn60 chaperonin family
MSTRG.3452-coding	3273	-3.064393006	1.65E-11	0.535	0.655	0.678	6.74	1.65	3.598	--
MSTRG.3452-coding	3273	-3.064393006	1.65E-11	0.535	0.655	0.678	6.74	1.65	3.598	Beta-lactamase superfamily domain;; Beta-lactamase superfamily domain;; Metallo-beta-lactamase superfamily
MSTRG.3453-coding	1588	-1.469263004	9.59E-11	7.475	7.449	9.375	21.664	24.878	22.943	BCS1 N terminal;; ATPase family associated with various cellular activities (AAA)
MSTRG.3454-coding	2134	3.533854271	9.74E-43	21.444	17.954	20.867	1.613	4.222	1.76	--
MSTRG.3456-coding	4874	1.650577797	6.32E-16	9.774	9.575	10.989	2.972	4.006	3.337	Plasma-membrane choline transporter;; Rab-GTPase-TBC domain
MSTRG.3459-coding	2715	3.378626238	1.23E-53	24.383	28.231	28.289	2.643	2.162	2.408	Kinesin motor domain;; Microtubule binding
MSTRG.3461-coding	2897	1.352203482	2.94E-14	51.337	55.152	62.427	21.95	14.818	21.396	ChAPs (Chs5p-Arf1p-binding proteins);; Tetratricopeptide repeat;; Tetratricopeptide repeat
MSTRG.3462-coding	4306	1.449649928	5.63E-09	133.339	169.869	176.621	65.776	30.375	52.28	Fungal Zn(2)-Cys(6) binuclear cluster domain;; Fungal specific transcription factor domain
MSTRG.3464-coding	951	1.435519717	0.028314641	9.651	4.223	1.963	1.38	2.652	2.341	NAD dependent epimerase/dehydratase family;; GDP-mannose 4,6 dehydratase;; 3-beta hydroxysteroid dehydrogenase/isomerase family;; RmlD substrate binding domain;; Male sterility protein
MSTRG.3465-coding	1901	2.041742056	4.84E-09	7.379	5.808	5.787	1.146	0.819	1.838	ERCC4 domain
MSTRG.3466-coding	3687	1.396576258	4.90E-11	18.294	17.28	14.864	5.859	4.074	6.693	E1-E2 ATPase;; Heavy-metal-associated domain;; haloacid dehalogenase-like hydrolase;; haloacid dehalogenase-like hydrolase
MSTRG.3471-coding	3744	2.311599396	1.06E-31	77.773	82.757	94.715	16.134	17.594	20.1	--
MSTRG.3471-coding	3744	2.311599396	1.06E-31	77.773	82.757	94.715	16.134	17.594	20.1	NAD(P)-binding Rossmann-like domain;; Flavin containing amine oxidoreductase
MSTRG.3472-coding	1588	-2.788555841	1.53E-07	0.553	0.332	0.432	2.717	1.286	3.685	--
MSTRG.3477-coding	1582	1.627928939	5.14E-07	9.572	12.004	17.105	3.641	5.338	4.498	tRNA synthetase class II core domain (G, H, P, S and T);; Seryl-tRNA synthetase N-terminal domain
MSTRG.3478-coding	919	1.530523901	3.33E-08	17.259	21.759	20.878	7.207	16.912	6.384	--
MSTRG.3479-coding	2355	1.699701405	1.05E-11	156.45	123.533	154.335	30.675	163.358	39.029	--
MSTRG.3479-coding	2355	1.699701405	1.05E-11	156.45	123.533	154.335	30.675	163.358	39.029	Allantoicase repeat
MSTRG.3485-coding	2822	1.127066972	1.11E-08	68.429	55.902	57.935	25.623	14.909	29.143	ATPase family associated with various cellular activities (AAA);; AAA domain;; AAA ATPase domain;; AAA domain (Cdc48 subfamily);; Cell division protein 48 (CDC48), domain 2;; AAA domain (dynein-related subfamily);; Holliday junction DNA helicase ruvB N-terminus;; Magnesium chelatase, subunit ChlI;; AAA domain;; AAA domain;; Cell division protein 48 (CDC48), N-terminal domain;; TIP49 C-terminus;; …
MSTRG.348-coding	3336	3.773189063	8.71E-52	17.662	22.291	24.044	1.497	1.81	1.528	Glycosyl hydrolases family 35;; Beta-galactosidase, domain 2;; Beta-galactosidase jelly roll domain;; Beta-galactosidase, domain 3
MSTRG.3491-coding	1311	1.205881817	1.30E-05	17.943	21.826	25.966	10.391	6.532	8.28	G-protein alpha subunit;; ADP-ribosylation factor family;; Gtr1/RagA G protein conserved region
MSTRG.3495-coding	7849	1.148083724	0.000105043	528.548	906.938	617.423	816.039	1040.179	566.801	--
MSTRG.3495-coding	7849	1.148083724	0.000105043	528.548	906.938	617.423	816.039	1040.179	566.801	Haloacid dehalogenase-like hydrolase;; HAD-hyrolase-like
MSTRG.3495-coding	7849	1.148083724	0.000105043	528.548	906.938	617.423	816.039	1040.179	566.801	Proteolipid membrane potential modulator
MSTRG.34-coding	2400	-1.018452816	0.008282864	2.501	5.21	2.364	6.91	19.529	6.655	--
MSTRG.3500-coding	3089	1.79240426	4.22E-17	22.014	22.404	23.55	5.445	9.651	7.38	Metallo-beta-lactamase superfamily domain;; Cleavage and polyadenylation factor 2 C-terminal;; Beta-Casp domain;; Zn-dependent metallo-hydrolase RNA specificity domain
MSTRG.3501-coding	1968	3.677106283	6.68E-26	16.539	13.171	12.52	1.263	5.019	0.842	Amino acid permease;; Amino acid permease
MSTRG.3503-coding	10247	-2.188582034	9.01E-19	26.182	23.154	17.691	100.792	45.375	86.395	--
MSTRG.3503-coding	10247	-2.188582034	9.01E-19	26.182	23.154	17.691	100.792	45.375	86.395	15-O-acetyltransferase Tri3
MSTRG.3503-coding	10247	-2.188582034	9.01E-19	26.182	23.154	17.691	100.792	45.375	86.395	Fungal specific transcription factor domain
MSTRG.3506-coding	579	-6.920312254	1.23E-08	0	0	0	6.814	2.208	12.033	Cytochrome P450
MSTRG.3508-coding	2389	-1.894746096	5.62E-05	17.487	9.451	4.143	35.95	27.484	43.091	--
MSTRG.3508-coding	2389	-1.894746096	5.62E-05	17.487	9.451	4.143	35.95	27.484	43.091	Gti1/Pac2 family
MSTRG.3511-coding	1424	-3.46692719	2.78E-07	0.061	0.313	0.329	2.707	2.982	3.134	Taurine catabolism dioxygenase TauD, TfdA family
MSTRG.3515-coding	1940	1.598919734	1.88E-09	42.44	53.074	71.874	16.452	19.051	19.597	TCP-1/cpn60 chaperonin family
MSTRG.3516-coding	3432	-1.216845181	2.47E-06	43.388	58.483	71.175	121.033	258.602	134.922	--
MSTRG.3516-coding	3432	-1.216845181	2.47E-06	43.388	58.483	71.175	121.033	258.602	134.922	snoRNA binding domain, fibrillarin;; NOP5NT (NUC127) domain
MSTRG.3517-coding	659	1.737210854	3.94E-08	59.172	81.988	81.351	27.268	70.594	16.492	Protein of unknown function (DUF3767)
MSTRG.3518-coding	7109	1.501149596	1.12E-10	3.229	3.321	3.906	1.114	0.683	1.296	Domain of unknown function (DUF1744);; DNA polymerase family B, exonuclease domain;; DNA polymerase family B;; Predicted 3'-5' exonuclease related to the exonuclease domain of PolB;; RNase_H superfamily
MSTRG.3522-coding	1051	2.782158692	3.27E-05	2.992	3.293	2.878	0.69	0.797	0.097	--
MSTRG.3526-coding	3222	1.330922093	1.01E-15	265.915	259.677	291.494	137.496	300.403	138.327	RNA polymerase II transcription mediator complex subunit 9
MSTRG.3526-coding	3222	1.330922093	1.01E-15	265.915	259.677	291.494	137.496	300.403	138.327	Serine hydroxymethyltransferase;; Aminotransferase class I and II
MSTRG.3528-coding	1488	-1.763369603	7.16E-08	4.58	6.007	9.488	23.797	41.448	21.676	Programmed cell death protein 2, C-terminal putative domain
MSTRG.3530-coding	3955	1.779364813	2.18E-11	45.257	42.769	55.118	14.987	42.712	7.506	--
MSTRG.3530-coding	3955	1.779364813	2.18E-11	45.257	42.769	55.118	14.987	42.712	7.506	Glycosyl hydrolase family 92
MSTRG.3531-coding	1159	2.829107656	7.72E-42	169.093	157.438	183.375	26.493	138.502	20.419	Glycosyl hydrolases family 16
MSTRG.3533-coding	1835	-4.932883292	5.02E-15	0.044	0.095	0.247	5.339	4.347	3.695	Major Facilitator Superfamily
MSTRG.3534-coding	985	3.819401768	2.21E-37	34.122	46.014	43.441	2.898	3.665	2.737	--
MSTRG.3536-coding	619	-1.549524442	2.32E-06	9.151	8.493	8.419	24.816	15.91	27.228	Hemerythrin HHE cation binding domain
MSTRG.3537-coding	2592	-1.474584497	3.79E-08	5.177	3.729	4.872	10.848	6.555	14.577	Fungal specific transcription factor domain;; Fungal Zn(2)-Cys(6) binuclear cluster domain
MSTRG.3538-coding	1609	-11.65693256	7.54E-216	0.219	0.38	0.216	978.818	685.16	953.287	Sucrase/ferredoxin-like
MSTRG.3540-coding	2841	-6.110419824	1.50E-140	0.965	0.721	0.812	55.979	42.996	60.937	Fungal specific transcription factor domain;; Fungal Zn(2)-Cys(6) binuclear cluster domain
MSTRG.3541-coding	1867	-1.191275688	7.80E-05	9.458	11.729	6.507	18.617	23.205	23.417	DNA replication and checkpoint protein
MSTRG.3543-coding	2328	-1.244750465	4.61E-10	15.284	13.133	12.654	31.991	75.476	32.364	Hypothetical protein (DUF2410)
MSTRG.3544-coding	4388	2.152564155	1.40E-30	83.195	92.237	86.82	14.573	13.156	14.586	Ca2+ regulator and membrane fusion protein Fig1
MSTRG.3544-coding	4388	2.152564155	1.40E-30	83.195	92.237	86.82	14.573	13.156	14.586	XPG I-region;; XPG N-terminal domain
MSTRG.3546-coding	1898	1.651194518	1.51E-14	17.645	16.312	18.03	5.445	2.31	5.397	DNA primase small subunit
MSTRG.3547-coding	2213	-2.863719078	4.72E-28	6.589	6.339	10.125	51.235	17.321	60.676	Collagen triple helix repeat (20 copies)
MSTRG.3556-coding	3260	-1.331096281	0.000136381	6.431	3.113	3.937	9.532	19.131	13.126	--
MSTRG.3559-coding	1286	-1.319126209	0.026838769	1.553	0.769	1.049	3.736	1.832	2.022	Putative cyclase
MSTRG.3561-coding	991	1.273455448	0.000258043	8.704	8.351	10.66	4.214	1.036	3.269	Domain of unknown function (DUF1917)
MSTRG.356-coding	1293	-3.177374047	4.18E-09	0.325	0.418	0.37	3.874	8.069	3.24	Zinc finger, C2H2 type
MSTRG.3570-coding	2860	-1.689306169	6.11E-23	231.679	250.33	283.465	505.723	357.842	481.799	Mitochondrial carrier protein
MSTRG.3570-coding	2860	-1.689306169	6.11E-23	231.679	250.33	283.465	505.723	357.842	481.799	Protein of unknown function (DUF3602)
MSTRG.3572-coding	5153	1.087426299	5.18E-07	125.328	99.098	88.722	51.341	62.855	47.434	Glucose-6-phosphate dehydrogenase, C-terminal domain;; Glucose-6-phosphate dehydrogenase, NAD binding domain
MSTRG.3572-coding	5153	1.087426299	5.18E-07	125.328	99.098	88.722	51.341	62.855	47.434	MFS/sugar transport protein
MSTRG.3574-coding	3231	1.621178167	3.46E-14	24.348	26.864	32.175	8.067	6.282	9.644	Domain of unknown function (DUF1708)
MSTRG.3579-coding	3860	1.017908525	0.022277621	1.957	1.329	1.326	0.563	2.31	0.919	IBR domain, a half RING-finger domain
MSTRG.3589-coding	1555	4.911626406	1.34E-23	11.055	15.193	17.742	0.425	0.398	0.455	--
MSTRG.3590-coding	2364	-1.660069027	1.14E-05	0.667	0.911	0.802	2.547	0.808	2.466	--
MSTRG.3591-coding	627	-1.336344092	2.69E-12	41.887	42.617	41.981	104.974	52.328	109.319	Polyketide cyclase / dehydrase and lipid transport;; Polyketide cyclase / dehydrase and lipid transport
MSTRG.3594-coding	2112	1.48664981	1.68E-10	15.942	13.798	13.425	4.713	5.053	5.378	JAB1/Mov34/MPN/PAD-1 ubiquitin protease;; USP8 dimerisation domain
MSTRG.3595-coding	1599	1.239938491	1.74E-08	17.996	21.75	20.867	8.3	7.819	8.531	TLD
MSTRG.3596-coding	812	1.895088497	1.15E-14	259.519	328.2	352.533	96.26	69.49	69.952	CBS domain
MSTRG.3597-coding	568	1.670415533	0.000629689	47.599	41.25	50.564	18.999	8.012	9.943	VMA21-like domain
MSTRG.3599-coding	3336	-1.417651777	1.25E-05	6.423	3.767	3.629	10.508	22.204	14.112	SNF2 family N-terminal domain;; Helicase conserved C-terminal domain;; Type III restriction enzyme, res subunit
MSTRG.359-coding	1442	2.026260701	1.80E-24	242.629	252.247	318.076	65.882	31.843	65.193	Ribonuclease T2 family
MSTRG.35-coding	1951	-1.307074934	4.41E-12	23.207	23.999	28.834	62.369	45.454	61.914	Rhomboid family
MSTRG.3601-coding	1337	1.572498867	0.000410064	2.711	3.672	3.886	0.945	1.058	1.286	--
MSTRG.3604-coding	1096	3.685277268	3.33E-60	192.617	231.18	267.666	16.993	13.884	18.165	Inorganic pyrophosphatase
MSTRG.3605-coding	1350	-1.417920669	8.17E-10	13.231	12.194	11.41	28.319	30.341	37.104	Dihydrouridine synthase (Dus)
MSTRG.3607-coding	1764	2.262828442	7.94E-24	33.087	32.748	41.406	7.472	6.646	7.119	Aminopeptidase I zinc metalloprotease (M18)
MSTRG.3610-coding	1252	1.595064839	4.98E-16	38.974	38.906	38.476	12.036	21.453	13.3	--
MSTRG.3611-coding	4218	2.20762399	3.64E-37	29.612	28.601	29.399	5.997	7.511	6.403	RecF/RecN/SMC N terminal domain;; SMC proteins Flexible Hinge Domain;; AAA domain;; AAA domain, putative AbiEii toxin, Type IV TA system;; P-loop containing region of AAA domain
MSTRG.3612-coding	2882	4.197723329	2.26E-06	171.05	62.601	25.349	2.781	62.605	4.159	Amino acid permease;; Amino acid permease
MSTRG.3615-coding	2822	4.275747641	7.08E-38	113.326	79.407	90.572	5.105	66.03	3.057	Domain of unknown function (DUF3328)
MSTRG.3615-coding	2822	4.275747641	7.08E-38	113.326	79.407	90.572	5.105	66.03	3.057	Major Facilitator Superfamily
MSTRG.3616-coding	1351	4.780299827	1.82E-37	99.033	59.005	47.553	2.516	47.571	2.196	NmrA-like family;; NAD(P)H-binding;; Saccharopine dehydrogenase NADP binding domain;; Semialdehyde dehydrogenase, NAD binding domain
MSTRG.3617-coding	1820	1.719532801	3.79E-21	228.274	252.588	227.998	77.016	168.172	64.158	Protein of unknown function (DUF4243)
MSTRG.3619-coding	1319	3.683696636	6.35E-58	85.328	71.958	71.391	5.742	12.849	5.862	Taurine catabolism dioxygenase TauD, TfdA family
MSTRG.3620-coding	3396	2.675666447	7.58E-11	8.713	6.861	7.555	0.754	2.948	2.244	--
MSTRG.3620-coding	3396	2.675666447	7.58E-11	8.713	6.861	7.555	0.754	2.948	2.244	Major Facilitator Superfamily
MSTRG.3628-coding	845	-1.184049403	0.002735687	4.922	3.388	6.908	11.485	5.724	11.897	Glutathione S-transferase, C-terminal domain;; Glutathione S-transferase, N-terminal domain
MSTRG.3629-coding	784	-1.084029258	2.05E-05	37.5	56.405	56.814	110.6	128.817	102.945	Mitochondrial ribosomal protein L37
MSTRG.362-coding	804	5.221003659	3.75E-85	204.102	214.745	262.208	6.698	17.617	5.068	--
MSTRG.3630-coding	1302	2.829495093	5.16E-23	113.659	75.545	72.706	10.158	54.525	13.832	GDP-mannose 4,6 dehydratase;; NAD dependent epimerase/dehydratase family;; Polysaccharide biosynthesis protein;; Male sterility protein;; 3-beta hydroxysteroid dehydrogenase/isomerase family
MSTRG.3633-coding	936	-1.028451447	4.72E-07	313.961	236.732	269.136	587.824	1023.768	523.139	Glycoside-hydrolase family GH114
MSTRG.3634-coding	3083	3.792581353	1.27E-44	459.804	275.534	313.317	22.3	45.284	26.57	--
MSTRG.3636-coding	8925	2.922787758	1.34E-31	49.837	36.515	44.016	4.511	26.016	6.626	Glycosyl transferases group 1;; Glycosyl transferases group 1
MSTRG.3637-coding	2735	-1.213850179	2.18E-06	17.188	13.01	11.451	28.457	28.338	35.595	Dipeptidyl peptidase IV (DPP IV) N-terminal region;; Prolyl oligopeptidase family;; X-Pro dipeptidyl-peptidase (S15 family);; alpha/beta hydrolase fold;; Dienelactone hydrolase family
MSTRG.363-coding	1677	1.992479842	6.03E-14	35.245	29.759	28.289	9.202	14.681	6.074	Fatty acid desaturase
MSTRG.3640-coding	1221	-1.299932832	0.001601738	1.606	1.765	2.601	4.734	27.006	5.184	Alpha/beta hydrolase family
MSTRG.3649-coding	4121	1.159024883	1.25E-10	65.305	62.725	74.238	27.438	14.624	31.871	Glycosyl hydrolases family 38 N-terminal domain;; Glycosyl hydrolases family 38 C-terminal domain;; Alpha mannosidase middle domain
MSTRG.3650-coding	1168	1.096649103	1.62E-06	26.787	25.849	25.801	13.013	15.603	11.133	Histone acetyltransferase subunit NuA4
MSTRG.3652-coding	1565	-1.657077504	2.82E-11	7.484	6.994	5.839	19.106	12.735	23.514	Cupin-like domain;; JmjC domain, hydroxylase;; F-box-like;; F-box domain
MSTRG.3653-coding	3922	-1.126470496	3.78E-05	49.67	67.545	92.248	149.182	328.901	159.51	DEAD/DEAH box helicase;; Type III restriction enzyme, res subunit
MSTRG.3653-coding	3922	-1.126470496	3.78E-05	49.67	67.545	92.248	149.182	328.901	159.51	TSC-22/dip/bun family
MSTRG.3656-coding	1416	2.519264582	1.18E-41	128.917	132.481	140.54	25.018	28.839	20.941	Fumarylacetoacetate (FAA) hydrolase family
MSTRG.3658-coding	1830	-1.049783852	1.83E-08	30.56	34.067	38.229	72.389	70.389	68.162	PWI domain
MSTRG.3659-coding	4041	5.358470969	1.91E-137	580.464	694.054	813.647	15.613	15.182	19.171	--
MSTRG.3659-coding	4041	5.358470969	1.91E-137	580.464	694.054	813.647	15.613	15.182	19.171	--
MSTRG.365-coding	1131	1.736495048	4.24E-07	13.337	12.811	9.169	3.556	2.72	3.356	Mis12 protein
MSTRG.3662-coding	2496	2.246044838	3.08E-21	15.012	18.03	14.288	3.067	2.39	3.443	Protein kinase domain;; Protein tyrosine kinase
MSTRG.3664-coding	1115	-1.922852176	7.49E-12	14.074	22.775	24.321	79.065	170.88	76.471	Ribosomal protein S8e
MSTRG.366-coding	4041	-1.089116038	0.000364552	1.474	1.518	1.491	3.216	1.24	3.095	Macro domain
MSTRG.3677-coding	435	1.136434249	4.96E-05	83.915	64.537	73.436	36.428	176.741	31.581	HIUase/Transthyretin family
MSTRG.3682-coding	4046	1.29714345	1.00E-13	153.274	141.231	166.958	59.62	27.473	63.404	Ankyrin repeats (3 copies);; Ankyrin repeats (many copies);; Ankyrin repeat;; Ankyrin repeat;; Ankyrin repeats (many copies)
MSTRG.3682-coding	4046	1.29714345	1.00E-13	153.274	141.231	166.958	59.62	27.473	63.404	ATPase family associated with various cellular activities (AAA);; AAA domain (Cdc48 subfamily);; AAA domain (dynein-related subfamily)
MSTRG.3685-coding	735	2.039558361	1.87E-10	35.351	35.879	42.207	10.062	9.491	8.125	--
MSTRG.3686-coding	4093	1.18308613	5.96E-08	347.531	273.816	252.617	145.552	64.198	120.017	Arginase family
MSTRG.3686-coding	4093	1.18308613	5.96E-08	347.531	273.816	252.617	145.552	64.198	120.017	GatB/GatE catalytic domain;; GatB domain
MSTRG.368-coding	1740	-2.096544319	2.36E-20	5.212	5.532	5.448	20.623	47.503	25.39	Dihydrouridine synthase (Dus)
MSTRG.3693-coding	6599	1.595021566	7.81E-08	386.172	678.937	772.447	123.082	147.22	114.291	--
MSTRG.3693-coding	6599	1.595021566	7.81E-08	386.172	678.937	772.447	123.082	147.22	114.291	NB-ARC domain
MSTRG.3695-coding	1150	1.030264583	2.30E-05	86.451	83.26	63.722	32.097	37.556	43.285	DnaJ domain
MSTRG.3696-coding	2955	-1.974453891	1.02E-10	2.457	2.923	2.703	14.127	5.429	14.828	--
MSTRG.3696-coding	2955	-1.974453891	1.02E-10	2.457	2.923	2.703	14.127	5.429	14.828	Sugar (and other) transporter;; Major Facilitator Superfamily
MSTRG.3697-coding	1543	-3.045848108	4.45E-30	21.575	14.168	13.435	125.916	32.401	146.878	alpha/beta hydrolase fold;; Steryl acetyl hydrolase
MSTRG.369-coding	2457	1.639474294	2.76E-09	212.534	276.189	395.583	98.871	112.702	85.815	S25 ribosomal protein
MSTRG.36-coding	330	-1.197242157	0.015069923	34.526	11.871	29.183	53.708	117.186	74.991	--
MSTRG.3700-coding	1005	-2.760633599	3.92E-20	53.048	83.801	100.348	440.223	526.981	643.959	--
MSTRG.3703-coding	1387	-1.121927668	0.000182721	3.632	5.646	4.43	9.935	12.257	9.866	Domain of unknown function (DUF4078)
MSTRG.3704-coding	1385	2.679484359	7.40E-30	37.263	46.849	49.773	6.708	6.555	6.926	Homoserine dehydrogenase;; Homoserine dehydrogenase, NAD binding domain
MSTRG.3706-coding	6602	-1.362601961	2.83E-09	64.068	81.229	61.934	158.491	88.61	139.526	Amidase
MSTRG.3706-coding	6602	-1.362601961	2.83E-09	64.068	81.229	61.934	158.491	88.61	139.526	Calcium-dependent channel, 7TM region, putative phosphate;; Cytosolic domain of 10TM putative phosphate transporter;; Late exocytosis, associated with Golgi transport
MSTRG.3708-coding	1713	-1.836315302	1.62E-18	14.819	11.681	13.096	44.155	27.632	49.688	Tetratricopeptide repeat;; Tetratricopeptide repeat;; Tetratricopeptide repeat
MSTRG.3711-coding	2061	-2.050755328	6.61E-12	3.317	5.409	5.767	17.163	50.211	22.827	--
MSTRG.3716-coding	1644	1.235784524	0.000482697	5.993	4.403	5.016	1.815	2.299	2.466	F-box-like;; F-box domain
MSTRG.3720-coding	2221	2.124383134	3.92E-08	2.755	3.008	3.557	0.679	0.865	0.687	NACHT domain
MSTRG.3721-coding	1190	-4.429442626	7.48E-23	0.298	0.399	0.874	11.739	2.174	12.487	NAD dependent epimerase/dehydratase family
MSTRG.3728-coding	2203	-1.133198969	0.026890674	2.439	1.3	0.668	3.067	2.105	3.482	Fungal specific transcription factor domain;; Fungal Zn(2)-Cys(6) binuclear cluster domain
MSTRG.3729-coding	1831	1.023863213	0.000959529	5.536	8.313	7.514	3.694	6.191	3.163	Flavin-binding monooxygenase-like;; NAD(P)-binding Rossmann-like domain;; L-lysine 6-monooxygenase (NADPH-requiring);; Pyridine nucleotide-disulphide oxidoreductase;; Pyridine nucleotide-disulphide oxidoreductase
MSTRG.3730-coding	1624	3.380498046	8.57E-53	232.03	271.909	321.766	28.605	65.018	22.924	Major Facilitator Superfamily;; Sugar (and other) transporter
MSTRG.3732-coding	1485	-3.100418233	2.07E-30	5.308	5.143	3.413	42.637	40.674	37.085	Flavin containing amine oxidoreductase;; NAD(P)-binding Rossmann-like domain;; FAD dependent oxidoreductase
MSTRG.3741-coding	3408	-1.076333705	2.21E-05	6.291	6.87	6.641	10.763	21.817	16.811	Forkhead domain;; FHA domain
MSTRG.3742-coding	5014	-1.09868484	2.12E-13	214.771	218.427	231.688	501.965	984.733	501.308	--
MSTRG.3742-coding	5014	-1.09868484	2.12E-13	214.771	218.427	231.688	501.965	984.733	501.308	Cyclin
MSTRG.3747-coding	2129	-1.723992188	6.14E-08	2.544	1.983	1.83	6.506	8.205	7.545	Vacuole effluxer Atg22 like
MSTRG.3750-coding	227762	-1.804936695	1.80E-26	1219.293	1236.41	1229.789	3567.901	4163.403	3009.234	--
MSTRG.3750-coding	227762	-1.804936695	1.80E-26	1219.293	1236.41	1229.789	3567.901	4163.403	3009.234	--
MSTRG.3750-coding	227762	-1.804936695	1.80E-26	1219.293	1236.41	1229.789	3567.901	4163.403	3009.234	DNA replication factor Cdt1 C-terminal domain
MSTRG.3750-coding	227762	-1.804936695	1.80E-26	1219.293	1236.41	1229.789	3567.901	4163.403	3009.234	Zinc finger, C2H2 type
MSTRG.3758-coding	2037	3.920487543	1.01E-78	210.252	213.748	245.082	16.473	28.281	12.216	Phosphoglucomutase/phosphomannomutase, alpha/beta/alpha domain I;; Phosphoglucomutase/phosphomannomutase, alpha/beta/alpha domain III;; Phosphoglucomutase/phosphomannomutase, alpha/beta/alpha domain II;; Phosphoglucomutase/phosphomannomutase, C-terminal domain
MSTRG.3761-coding	1140	1.416362448	0.000495334	5.028	5.599	8.059	2.017	1.957	2.544	--
MSTRG.3762-coding	1113	2.617994898	3.91E-26	114.861	144.818	168.11	24.158	21.544	21.589	EB1-like C-terminal motif;; Calponin homology (CH) domain
MSTRG.3763-coding	2692	-2.227962637	2.29E-08	21.286	10.381	7.782	53.379	131.446	72.138	WD domain, G-beta repeat;; F-box-like
MSTRG.3765-coding	1788	1.56258398	6.03E-08	15.241	14.614	18.595	6.591	1.354	4.082	Oxidoreductase family, NAD-binding Rossmann fold
MSTRG.3768-coding	1670	-3.847199515	3.80E-06	0.044	0.095	0.082	1.199	0.182	1.335	--
MSTRG.376-coding	2178	1.739296552	8.27E-07	5.308	8.17	6.332	2.367	2.242	1.461	Catalase;; Catalase-related immune-responsive
MSTRG.3771-coding	10373	-2.120733256	4.39E-34	47.178	54.241	51.325	263.911	245.799	278.888	Forkhead domain;; FHA domain
MSTRG.3771-coding	10373	-2.120733256	4.39E-34	47.178	54.241	51.325	263.911	245.799	278.888	Fungal specific transcription factor domain;; Fungal Zn(2)-Cys(6) binuclear cluster domain
MSTRG.3771-coding	10373	-2.120733256	4.39E-34	47.178	54.241	51.325	263.911	245.799	278.888	Mitochondrial carrier protein
MSTRG.3771-coding	10373	-2.120733256	4.39E-34	47.178	54.241	51.325	263.911	245.799	278.888	TENA/THI-4/PQQC family
MSTRG.3774-coding	2764	-1.293337039	1.81E-05	2.115	2.942	3.331	5.732	9.093	7.893	PHD-finger
MSTRG.3775-coding	2579	1.928353915	1.25E-12	6.984	7.146	7.638	2.07	3.335	1.644	--
MSTRG.3778-coding	2319	-1.955726809	4.10E-18	1985.407	1949.101	1779.245	8607.564	7298.087	6080.798	Glutathione peroxidase
MSTRG.3778-coding	2319	-1.955726809	4.10E-18	1985.407	1949.101	1779.245	8607.564	7298.087	6080.798	Transcription factor Pcc1
MSTRG.3779-coding	1551	1.036278283	0.001751178	4.212	5.067	5.89	2.42	2.64	2.418	--
MSTRG.377-coding	1843	2.293524533	2.52E-06	2.571	2.837	4.184	0.849	0.285	0.377	GMC oxidoreductase;; GMC oxidoreductase
MSTRG.3781-coding	1240	-3.575953142	1.19E-12	0.737	0.522	0.329	7.143	1.81	6.219	--
MSTRG.3784-coding	670	-5.911794677	5.34E-06	0	0	0	4.469	3.881	2.389	--
MSTRG.3785-coding	1434	-1.828235436	1.66E-09	3.255	4.147	2.919	11.368	44.43	13.106	Zinc finger, C2H2 type;; Zinc-finger double domain;; C2H2-type zinc finger
MSTRG.3788-coding	3710	2.020747926	2.63E-14	39.246	24.207	23.386	7.547	8.479	8.106	--
MSTRG.3788-coding	3710	2.020747926	2.63E-14	39.246	24.207	23.386	7.547	8.479	8.106	Homeobox domain
MSTRG.3790-coding	1353	1.21924657	2.08E-06	15.249	15.041	19.336	7.568	12.928	6.384	Glutamine synthetase, catalytic domain
MSTRG.3793-coding	1723	2.075316803	3.12E-27	279.076	227.385	229.786	57.009	179.575	59.757	--
MSTRG.3793-coding	1723	2.075316803	3.12E-27	279.076	227.385	229.786	57.009	179.575	59.757	Ring finger domain;; RING-like zinc finger;; Zinc finger, C3HC4 type (RING finger);; Zinc finger, C3HC4 type (RING finger);; RING-type zinc-finger
MSTRG.3795-coding	8663	-1.446096657	5.13E-16	36.509	40.026	33.418	101.121	19.836	101.871	Dual specificity protein phosphatase, N-terminal half;; Dual specificity phosphatase, catalytic domain;; Protein-tyrosine phosphatase
MSTRG.3795-coding	8663	-1.446096657	5.13E-16	36.509	40.026	33.418	101.121	19.836	101.871	FAD binding domain
MSTRG.3795-coding	8663	-1.446096657	5.13E-16	36.509	40.026	33.418	101.121	19.836	101.871	Phytanoyl-CoA dioxygenase (PhyH)
MSTRG.3797-coding	1969	-1.311845181	5.30E-05	8.792	4.631	5.52	14.52	11.005	16.879	Flavin containing amine oxidoreductase;; NAD(P)-binding Rossmann-like domain;; Pyridine nucleotide-disulphide oxidoreductase;; FAD binding domain;; FAD-NAD(P)-binding;; Pyridine nucleotide-disulphide oxidoreductase
MSTRG.3798-coding	867	-1.153189182	3.44E-07	27.84	33.773	26.757	58.155	91.273	72.921	--
MSTRG.3799-coding	699	-1.619464394	3.46E-06	4.949	4.83	6.887	15.624	22.465	19.171	--
MSTRG.37-coding	991	1.398993733	3.16E-09	60.664	67.783	68.543	28.573	12.826	20.515	Mob1/phocein family
MSTRG.3800-coding	2461	-2.810141655	2.48E-26	1.641	1.642	2.107	11.283	81.224	13.928	Uncharacterized alpha/beta hydrolase domain (DUF2235)
MSTRG.3802-coding	3624	-1.923993848	3.33E-16	5.861	4.166	6.065	20.146	98.909	20.322	Animal haem peroxidase
MSTRG.3805-coding	1642	1.323800163	1.10E-12	54.145	56.86	63.136	22.046	14.021	23.717	ADP-ribosylation factor family;; Ras of Complex, Roc, domain of DAPkinase;; G-protein alpha subunit;; Ras family;; Signal recognition particle receptor beta subunit;; Gtr1/RagA G protein conserved region;; 50S ribosome-binding GTPase
MSTRG.3806-coding	1363	-1.309975431	7.83E-10	63.629	76.446	90.551	198.559	66.042	180.19	Cobalamin-independent synthase, Catalytic domain
MSTRG.3810-coding	1006	-2.640456139	4.28E-27	5.378	5.808	5.386	35.112	7.659	34.067	Enoyl-(Acyl carrier protein) reductase;; short chain dehydrogenase;; KR domain;; NAD dependent epimerase/dehydratase family
MSTRG.3817-coding	923	1.802837505	3.70E-15	121.108	133.582	160.534	33.594	0.432	44.997	Stress-induced bacterial acidophilic repeat motif
MSTRG.3818-coding	860	2.198165072	3.94E-20	109.842	142.958	143.645	24.009	17.412	33.003	--
MSTRG.3819-coding	828	2.348231524	1.63E-11	201.048	295.775	438.284	54.61	77.502	69.526	Ribosomal L22e protein family
MSTRG.3820-coding	1914	1.679479124	0.000211011	4.764	3.056	2.303	0.902	1.184	1.132	--
MSTRG.3821-coding	1705	6.664024671	1.76E-81	72.096	58.559	69.273	0.637	1.65	0.58	Glycosyl hydrolases family 32 N-terminal domain;; Glycosyl hydrolases family 32 C terminal
MSTRG.3822-coding	2075	-3.471698563	8.66E-07	0.044	0.142	0.288	2.038	0.922	2.012	--
MSTRG.3824-coding	1247	-1.364200897	9.38E-08	10.125	13.693	15.779	34.655	79.004	33.032	U3 small nucleolar RNA-associated protein 6
MSTRG.3826-coding	2933	-1.661692089	6.63E-13	26.875	21.712	18.256	68.759	35.098	71.528	RNA recognition motif. (a.k.a. RRM, RBD, or RNP domain)
MSTRG.3828-coding	1250	-1.643580059	3.85E-15	34.219	28.402	26.202	89.499	110.278	94.994	Integral membrane protein S linking to the trans Golgi network
MSTRG.3829-coding	1212	-2.416172573	0.000213165	0.676	0.275	0.812	4.171	2.094	2.65	Class II Aldolase and Adducin N-terminal domain
MSTRG.3831-coding	2201	1.333493985	8.18E-08	10.669	9.812	8.974	4.193	3.539	3.453	Golgi transport complex subunit 5
MSTRG.3832-coding	2038	-1.167443766	1.30E-07	16.179	14.614	18.318	34.698	19.802	33.09	--
MSTRG.3832-coding	2038	-1.167443766	1.30E-07	16.179	14.614	18.318	34.698	19.802	33.09	--
MSTRG.3836-coding	2502	-1.680614593	2.09E-06	3.431	5.988	7.987	15.178	50.302	21.976	3'-5' exonuclease;; PMC2NT (NUC016) domain;; HRDC domain
MSTRG.3837-coding	422	-1.254286412	0.007922107	74.79	128.866	122.921	321.546	212.977	285.466	Uncharacterised protein family (UPF0203)
MSTRG.3838-coding	735	2.746306095	1.24E-06	10.941	11.321	7.062	1.582	0.933	1.112	Protein tyrosine phosphatase-like protein, PTPLA
MSTRG.3842-coding	992	-1.388291829	4.66E-10	265.52	252.19	184.146	623.445	695.482	602.773	Transcription factor TFIID (or TATA-binding protein, TBP)
MSTRG.3844-coding	1259	1.677268648	1.21E-06	6.817	8.294	9.241	2.091	5.781	2.873	Methyltransferase domain;; Methyltransferase domain;; Methyltransferase domain
MSTRG.3849-coding	1605	-1.738015797	1.17E-12	35.64	27.937	22.995	93.033	176.889	99.192	--
MSTRG.3850-coding	2921	-1.148116579	0.002550089	11.669	7.905	4.482	15.486	20.223	20.187	Fungal specific transcription factor domain;; Fungal Zn(2)-Cys(6) binuclear cluster domain
MSTRG.3851-coding	4100	-1.403116486	2.88E-09	3.448	4.564	4.472	9.616	10.914	12.158	--
MSTRG.3853-coding	401	-6.09168171	5.94E-58	69.736	21.588	33.573	3249.243	10972.578	3037.671	--
MSTRG.3854-coding	4199	1.05197312	9.93E-09	46.502	44.448	41.663	25.93	33.254	22.45	Putative adipose-regulatory protein (Seipin)
MSTRG.3854-coding	4199	1.05197312	9.93E-09	46.502	44.448	41.663	25.93	33.254	22.45	Tubulin-tyrosine ligase family;; Survival protein SurE
MSTRG.3856-coding	1068	2.892485249	6.76E-11	8.055	10.315	8.809	1.613	2.595	0.677	TatD related DNase
MSTRG.3858-coding	3300	4.16364079	2.40E-95	51.267	55.684	62.417	3.004	3.869	3.124	Fes/CIP4, and EFC/F-BAR homology domain;; SH3 domain;; Variant SH3 domain;; Variant SH3 domain
MSTRG.3859-coding	741	2.330307569	9.04E-10	20.83	25.659	32.103	4.394	6.293	5.9	--
MSTRG.3860-coding	817	1.572614494	3.64E-06	15.319	16.246	14.535	6.082	6.965	4.014	DASH complex subunit Duo1
MSTRG.3862-coding	2230	4.221693869	2.24E-35	14.337	10.486	12.675	0.658	0.99	0.619	Histidine phosphatase superfamily (branch 2)
MSTRG.3864-coding	2433	2.288345372	1.63E-12	5.185	4.451	4.461	0.839	1.536	1.025	Primase zinc finger
MSTRG.3865-coding	1269	2.518939312	4.47E-11	8.072	9.376	7.319	1.751	2.435	1.016	Ydr279p protein family (RNase H2 complex component)
MSTRG.386-coding	2572	-2.414551003	2.05E-10	4.247	9.992	12.459	45.981	96.212	49.61	Noc2p family
MSTRG.3872-coding	3539	1.278619089	2.19E-12	40.896	37.293	42.721	15.136	7.602	17.517	Vacuolar protein sorting-associated protein 35
MSTRG.3873-coding	1002	2.3084038	1.97E-11	13.091	13.617	17.465	3.471	5.975	2.283	--
MSTRG.3874-coding	2675	2.784457892	2.72E-21	7.888	6.756	7.144	1.136	1.081	0.9	--
MSTRG.3876-coding	1607	2.210125692	2.97E-21	20.101	19.861	22.707	4.691	1.753	4.159	Protein of unknown function (DUF1749)
MSTRG.3882-coding	1480	1.379235586	3.99E-07	30.077	27.149	19.675	10.105	6.771	9.305	PQ loop repeat
MSTRG.3889-coding	2210	1.014127778	2.60E-06	119.906	146.497	156.7	77.77	92.582	59.418	Putative stress-responsive nuclear envelope protein;; SAP domain;; HeH/LEM domain;; Anaphase promoting complex (APC) subunit 2
MSTRG.388-coding	2208	-2.114255659	7.70E-13	2.237	2.695	3.495	10.2	27.735	14.093	DEAD/DEAH box helicase;; Helicase conserved C-terminal domain;; Type III restriction enzyme, res subunit
MSTRG.3893-coding	972	-1.583251806	5.10E-05	2.334	2.856	3.433	9.786	3.414	7.612	--
MSTRG.3894-coding	1563	-1.55307605	1.42E-13	22.391	24.549	25.945	80.105	60.591	61.411	--
MSTRG.3895-coding	347	-1.468851681	0.0029493	179.947	261.527	239.171	830.771	1295.868	650.382	Translation machinery associated TMA7
MSTRG.3896-coding	6942	-2.149123645	2.62E-16	229.485	191.505	129.469	770.748	1305.678	809.824	Protein kinase domain;; Protein tyrosine kinase
MSTRG.3896-coding	6942	-2.149123645	2.62E-16	229.485	191.505	129.469	770.748	1305.678	809.824	Protein kinase domain;; Protein tyrosine kinase
MSTRG.3899-coding	1430	-6.249384548	2.04E-114	13.863	11.624	7.494	866.286	966.865	849.839	Fungal Zn(2)-Cys(6) binuclear cluster domain
MSTRG.38-coding	1987	1.310725054	2.41E-12	40.29	46.061	46.607	18.469	13.509	16.675	Leo1-like protein
MSTRG.3902-coding	1498	1.421975756	1.33E-06	9.292	8.123	9.95	3.577	2.049	3.095	Tetratricopeptide repeat
MSTRG.3903-coding	1388	-1.090279493	1.56E-06	77.501	59.166	54.573	129.642	177.868	141.277	Uncharacterized conserved protein CG6151-P
MSTRG.3906-coding	1503	-3.056508984	4.51E-12	6.861	21.968	26.778	144.979	175.216	172.984	Hydroxymethylglutaryl-coenzyme A synthase C terminal;; Hydroxymethylglutaryl-coenzyme A synthase N terminal
MSTRG.3908-coding	1962	1.091666725	0.021248632	1.746	2.097	1.994	0.594	1.548	1.18	--
MSTRG.3909-coding	1829	3.7966086	9.18E-17	5.361	7.905	5.284	0.446	0.171	0.377	L-lysine 6-monooxygenase (NADPH-requiring);; Pyridine nucleotide-disulphide oxidoreductase;; Pyridine nucleotide-disulphide oxidoreductase;; FAD-NAD(P)-binding
MSTRG.3913-coding	1346	1.902266924	9.62E-12	426.48	638.161	805.311	171.143	229.24	155.921	Ribosomal protein S7e
MSTRG.3914-coding	1110	1.086184833	6.97E-07	76.913	92.474	80.447	43.709	69.945	33.689	--
MSTRG.3915-coding	1896	-1.09968481	1.29E-08	15.504	14.158	15.83	30.388	79.278	34.086	AAA ATPase domain
MSTRG.3916-coding	1030	-3.30349778	3.07E-11	0.921	1.196	0.401	8.98	8.001	8.434	--
MSTRG.3922-coding	2164	-1.663192219	2.79E-26	99.489	100.882	106.402	332.393	262.813	309.492	Splicing factor 1 helix-hairpin domain;; Zinc knuckle;; KH domain;; Zinc knuckle
MSTRG.392-coding	4296	-1.589447853	1.46E-06	2.729	1.623	2.488	4.776	3.596	6.306	--
MSTRG.392-coding	4296	-1.589447853	1.46E-06	2.729	1.623	2.488	4.776	3.596	6.306	--
MSTRG.392-coding	4296	-1.589447853	1.46E-06	2.729	1.623	2.488	4.776	3.596	6.306	Glycosyl hydrolases family 31;; N-terminal barrel of NtMGAM and CtMGAM, maltase-glucoamylase;; Galactose mutarotase-like
MSTRG.3931-coding	1315	2.082080211	1.49E-22	59.251	53.947	57.174	12.005	26.153	14.518	THUMP domain
MSTRG.3933-coding	1661	-2.35700012	2.60E-09	2.562	6.026	7.792	27.321	59.544	29.298	DEAD/DEAH box helicase;; Helicase conserved C-terminal domain
MSTRG.3934-coding	1790	3.396717711	5.35E-15	4.922	6.377	7.648	0.647	0.364	0.474	--
MSTRG.3937-coding	1790	-1.600887749	1.77E-09	68.043	50.702	39.627	163.331	52.727	156.676	Pex19 protein family
MSTRG.3938-coding	1331	-1.019196174	8.27E-07	14.53	14.993	13.692	27.278	8.718	30.73	--
MSTRG.3939-coding	3172	-1.411026289	2.23E-19	342.705	365.759	392.551	970.634	949.942	963.056	--
MSTRG.3939-coding	3172	-1.411026289	2.23E-19	342.705	365.759	392.551	970.634	949.942	963.056	--
MSTRG.3941-coding	1930	-1.013646216	2.32E-09	36.465	35.082	35.68	68.281	70.173	74.778	Protein-tyrosine phosphatase
MSTRG.3942-coding	870	-1.199014485	1.74E-09	57.531	45.615	50.503	112.393	89.679	122.658	VanZ like family
MSTRG.3944-coding	7957	4.460373862	1.78E-155	2004.57	2151.851	2422.48	85.763	584.032	72.37	Protein kinase domain;; Protein tyrosine kinase;; Kinase-like
MSTRG.3944-coding	7957	4.460373862	1.78E-155	2004.57	2151.851	2422.48	85.763	584.032	72.37	Thiamine pyrophosphate enzyme, N-terminal TPP binding domain;; Thiamine pyrophosphate enzyme, central domain;; Thiamine pyrophosphate enzyme, C-terminal TPP binding domain
MSTRG.3952-coding	1800	1.15380578	8.52E-05	8.441	10.685	9.416	5.042	4.427	3.318	--
MSTRG.3953-coding	2586	2.374574126	7.53E-18	7.028	8.702	8.789	1.539	7.784	1.528	Putative peptidase family
MSTRG.3956-coding	983	-2.98222644	4.23E-14	1.237	1.357	1.696	12.09	1.582	11.191	--
MSTRG.3961-coding	2357	1.814942592	4.01E-15	64.375	71.313	90.366	18.14	17.731	23.785	Zinc finger, C2H2 type
MSTRG.3963-coding	614	1.552019817	1.09E-08	1737.804	2096.366	2956.156	716.266	999.22	856.591	Ubiquitin family;; Ribosomal protein S27a;; Ubiquitin-2 like Rad60 SUMO-like;; Ubiquitin-like domain
MSTRG.3964-coding	16956	-3.171162586	4.42E-55	429.761	533.626	642.875	3203.453	3059.572	3200.866	--
MSTRG.3964-coding	16956	-3.171162586	4.42E-55	429.761	533.626	642.875	3203.453	3059.572	3200.866	--
MSTRG.3964-coding	16956	-3.171162586	4.42E-55	429.761	533.626	642.875	3203.453	3059.572	3200.866	Glycosyl hydrolases family 18
MSTRG.3964-coding	16956	-3.171162586	4.42E-55	429.761	533.626	642.875	3203.453	3059.572	3200.866	Proteasome subunit;; Proteasome subunit A N-terminal signature
MSTRG.3964-coding	16956	-3.171162586	4.42E-55	429.761	533.626	642.875	3203.453	3059.572	3200.866	RNA recognition motif. (a.k.a. RRM, RBD, or RNP domain);; RNA recognition motif
MSTRG.3964-coding	16956	-3.171162586	4.42E-55	429.761	533.626	642.875	3203.453	3059.572	3200.866	Spc97 / Spc98 family
MSTRG.3964-coding	16956	-3.171162586	4.42E-55	429.761	533.626	642.875	3203.453	3059.572	3200.866	Uncharacterised conserved protein (DUF2373)
MSTRG.3967-coding	767	-1.27878435	1.50E-05	85.108	154.99	141.27	367.845	191.138	171.601	--
MSTRG.3967-coding	767	-1.27878435	1.50E-05	85.108	154.99	141.27	367.845	191.138	171.601	Cytochrome C oxidase copper chaperone (COX17)
MSTRG.3969-coding	1542	-1.479156129	1.35E-13	16.171	19.368	20.559	53.485	51.987	49.939	Transcription factor S-II (TFIIS), central domain;; Transcription factor S-II (TFIIS);; TFIIS helical bundle-like domain
MSTRG.396-coding	1338	1.202298833	5.56E-05	10.152	11.122	8.563	3.651	4.507	4.856	--
MSTRG.3976-coding	3176	-1.83092548	3.95E-17	5.519	4.545	4.646	17.259	12.541	17.43	Cytochrome P450;; Metallo-beta-lactamase superfamily
MSTRG.3977-coding	2890	-1.04520493	2.45E-10	37.316	34.902	35.238	74.522	66.474	71.732	ABC1 family
MSTRG.3979-coding	2027	-1.432951001	2.17E-12	28.595	30.404	23.704	69.937	56.22	77.893	SNARE domain;; Syntaxin-5 N-terminal, Sly1p-binding domain;; Uncharacterized conserved protein
MSTRG.3980-coding	1044	-1.216580807	1.38E-05	7.44	8.948	6.394	17.789	11.768	17.449	Protein of unknown function (DUF1275)
MSTRG.3982-coding	1507	-1.180221711	3.62E-06	25.304	26.504	17.239	52.487	42.973	51.468	Peptidase M50B-like
MSTRG.3989-coding	2707	1.458305373	9.02E-05	2.825	2.211	2.21	0.775	0.546	0.938	Fungal specific transcription factor domain
MSTRG.398-coding	2013	-1.04107232	0.009630219	42.019	21.569	14.155	54.26	43.372	52.967	Protein kinase domain;; Protein tyrosine kinase
MSTRG.3990-coding	789	-1.232677292	0.03005029	2.58	2.704	0.925	4.617	4.803	5.349	DeoC/LacD family aldolase
MSTRG.3993-coding	1590	-2.104040754	0.007815867	0.105	0.228	0.401	1.369	0	0.938	--
MSTRG.3995-coding	1233	1.230700283	5.52E-14	259.062	265.817	252.041	113.37	118.325	104.976	EamA-like transporter family
MSTRG.3996-coding	1563	2.153785176	4.82E-18	18.294	21.541	19.223	4.691	4.86	3.956	--
MSTRG.3997-coding	1881	1.831967575	5.58E-24	70.105	70.554	64.462	19.785	27.37	18.001	Alpha amylase, catalytic domain
MSTRG.3998-coding	570	-1.293469176	3.79E-07	18.891	20.042	22.193	52.19	6.396	48.885	MoaE protein
MSTRG.3999-coding	1047	1.33145649	5.62E-09	108.719	137.084	156.031	55.831	46.296	49.311	SCO1/SenC
MSTRG.3-coding	1793	-1.020555814	4.36E-09	43.537	42.788	50.122	92.98	76.831	89.703	Delta-aminolevulinic acid dehydratase
MSTRG.4000-coding	4633	2.74190989	1.53E-49	33.341	36.221	36.389	5.063	5.064	5.281	--
MSTRG.4001-coding	1665	-2.184184949	3.22E-08	1.316	0.92	1.861	7.292	10.277	5.31	--
MSTRG.4003-coding	1151	1.138867654	0.000327998	8.634	9.347	10.464	3.492	4.313	5.001	Cenp-O kinetochore centromere component
MSTRG.4005-coding	1457	1.311763979	0.001542992	4.633	3.663	3.947	2.102	1.741	1.093	--
MSTRG.4007-coding	1623	2.10713288	2.94E-09	4.72	6.159	6.62	1.295	0.603	1.325	Flavin-binding monooxygenase-like;; Pyridine nucleotide-disulphide oxidoreductase;; NAD(P)-binding Rossmann-like domain;; L-lysine 6-monooxygenase (NADPH-requiring);; Pyridine nucleotide-disulphide oxidoreductase;; FAD-NAD(P)-binding;; Pyridine nucleotide-disulphide oxidoreductase
MSTRG.4009-coding	1599	-1.832219475	1.47E-17	8.283	9.954	8.295	29.783	43.963	32.848	--
MSTRG.4013-coding	8241	-1.120692452	0.002571457	2.632	1.414	1.357	3.736	6.578	4.169	Enolase C-terminal domain-like;; Fungal specific transcription factor domain;; Mandelate racemase / muconate lactonizing enzyme, N-terminal domain;; Fungal Zn(2)-Cys(6) binuclear cluster domain
MSTRG.4013-coding	8241	-1.120692452	0.002571457	2.632	1.414	1.357	3.736	6.578	4.169	Male sterility protein;; AMP-binding enzyme;; NAD dependent epimerase/dehydratase family;; Phosphopantetheine attachment site
MSTRG.4014-coding	2222	2.01290419	0.001970599	0.965	1.765	1.511	0.499	0.501	0.145	DEAD/DEAH box helicase;; Helicase conserved C-terminal domain
MSTRG.4015-coding	4088	-4.823893412	2.52E-80	2.755	1.775	2.272	56.839	63.629	73.028	Pectate lyase superfamily protein
MSTRG.4020-coding	1450	3.392311749	1.42E-14	6.142	6.424	7.216	0.637	0.182	0.542	Glycosyl hydrolases family 18;; Chitin recognition protein
MSTRG.4023-coding	1808	-3.207975148	2.81E-26	1.369	1.68	1.83	15.274	13.031	15.157	Nitronate monooxygenase;; IMP dehydrogenase / GMP reductase domain
MSTRG.4024-coding	1818	-1.349097822	2.28E-09	6.581	5.741	6.394	14.934	60.568	16.675	Peptidase family M20/M25/M40;; Peptidase dimerisation domain
MSTRG.4025-coding	2441	-8.50934897	1.96E-197	1.167	0.512	0.925	317.183	283.48	345.716	Domain of unknown function (DUF5127);; Domain of unknown function (DUF4965);; Domain of unknown function (DUF1793);; Domain of unknown function (DUF4964)
MSTRG.4026-coding	2548	-2.577147804	1.49E-18	61.936	35.633	40.244	232.514	194.529	318.875	Annexin
MSTRG.4029-coding	2068	1.78425313	2.20E-07	5.352	3.786	4.893	1.401	1.627	1.238	Fungal specific transcription factor domain
MSTRG.4033-coding	1563	1.367327298	7.97E-07	22.777	36.401	29.492	9.574	14.374	12.903	--
MSTRG.4035-coding	1676	-1.075383006	4.47E-08	31.516	36.838	39.915	69.587	68.75	81.191	Uncharacterized protein family UPF0016
MSTRG.4036-coding	1369	-4.284273428	4.01E-63	4.247	7.25	5.972	119.569	24.582	109.039	Cupin superfamily (DUF985)
MSTRG.4037-coding	2794	-1.3349468	6.79E-09	8.678	11.738	8.666	22.948	8.422	25.536	--
MSTRG.4038-coding	1386	-1.086073977	3.15E-07	26.208	19.757	23.211	48.008	191.991	49.32	--
MSTRG.4039-coding	1236	-2.904513472	5.40E-55	103.148	96.972	120.495	742.589	334.534	858.496	Vacuolar protein sorting-associated protein 62
MSTRG.4040-coding	1080	-1.872070244	3.02E-15	26.12	37.341	38.62	120.566	25.652	129.303	Dopa 4,5-dioxygenase family
MSTRG.4042-coding	1240	-1.381404714	1.13E-09	15.986	12.754	14.011	33.7	36.042	40.393	--
MSTRG.4043-coding	1014	1.96094602	1.49E-05	5.106	6.377	6.486	1.688	2.071	1.267	--
MSTRG.4044-coding	1071	2.000618879	1.49E-12	563.372	809.634	1075.402	202.731	239.107	199.457	S4 domain;; Ribosomal protein S4/S9 N-terminal domain
MSTRG.4045-coding	1745	2.467175239	1.26E-22	20.242	20.042	23.468	3.121	6.51	4.401	Tetrapyrrole (Corrin/Porphyrin) Methylases;; Putative NAD(P)-binding;; Sirohaem biosynthesis protein C-terminal
MSTRG.4046-coding	909	-1.234585858	1.53E-08	71.079	67.489	74.742	190.429	117.312	144.005	--
MSTRG.4048-coding	1773	-1.857838319	0.000111944	1.07	2.923	4.472	9.394	25.231	11.404	WD domain, G-beta repeat
MSTRG.4049-coding	2076	1.028465675	0.032314445	1.334	2.031	2.066	0.573	1.354	1.151	--
MSTRG.4055-coding	2992	1.265539914	1.38E-07	22.462	27.481	34.827	11.845	14.317	11.172	ATP-sulfurylase;; Adenylylsulphate kinase;; PUA-like domain
MSTRG.4058-coding	4235	-1.370161109	2.39E-17	62.848	59.555	64.051	247.024	103.735	227.508	--
MSTRG.4058-coding	4235	-1.370161109	2.39E-17	62.848	59.555	64.051	247.024	103.735	227.508	Complex 1 protein (LYR family)
MSTRG.4065-coding	1539	1.099046722	0.000327299	20.707	13.029	23.56	8.693	24.594	8.812	RasGEF domain
MSTRG.4066-coding	5463	1.799556191	4.82E-14	790.234	1112.906	1365.426	265.078	360.106	273.907	FAD linked oxidases, C-terminal domain;; FAD binding domain
[truncated: 3,243 more rows]
