# Supplementary material for: Identification of a novel anthocyanin synthesis pathway in the fungus Aspergillus sydowii H-1
Source: BMC Genomics. 2020 Jan 8;21:29. doi: 10.1186/s12864-019-6442-2 (PMC6950803; doi:10.1186/s12864-019-6442-2)
Supplement: Supplementary file 4 — Additional file 4: Table S4. Primers used in this study [file 12864_2019_6442_MOESM4_ESM.xlsx]

## Sheet: Sheet1
Primer	Forward primer (5'–3')	Reverse primer (5'–3')
PAL -57459	ATACCAAACGGTCCGACAAGAAC	TGCATTAACGGGTCCATGAGTC
DFR-44997	CAGCATCGCCCTTCCACTTC	GTTGGCCTTGATGGCTTTCAG
LDOX-162316	GAATCACGGTATTCCTGCTGAGG	TCTCGTACCCGCTTATGTTTGC
FLS-59582	TCCAAACTGTCCCGGTAAAACC	ACGACGACCCAGAAACCAACTC
4Cl-28368	AGGGTTGAGCAAGGATAAGGTGT	TGGAATAGTTGAGCGCAAGAGTC
F3H-203151	AGTCGAGTGTTCATCGGGTGC	CCTTCGTCGTCAAATGCTTCC
CHI-59162	AGAATACATCGACGACGAAGCTG	TTGTAGTCGGGAACTCAGGCAC
GT1-86678	GAAGTTGGGGATTCCGTTGAGTA	TCATGATCTCGACAATGGCGTAC
β-tubulin	CGCTCAGAACATCATCCCCA	ATGTCCTCGTAGGTGACGGA
lncRNA-3144	CAACCAAGTCTGTGCCGTCGTA	CGGTGGCTGTCAAGTAGGTGAAT
