# Supplementary material for: Identification of a novel anthocyanin synthesis pathway in the fungus Aspergillus sydowii H-1
Source: BMC Genomics. 2020 Jan 8;21:29. doi: 10.1186/s12864-019-6442-2 (PMC6950803; doi:10.1186/s12864-019-6442-2)
Supplement: Supplementary file 5 — Additional file 5: Table S5. CHS and C4H blast results show that the plant-derived gene may be responsible for the production of anthocyanins. Lists of the blast results include gene symbols, query names, subject names, subject species, identity, alignment length, mismatch length, gap openings, query start, query end, subject start, subject end, e-value and score [file 12864_2019_6442_MOESM5_ESM.xlsx]

## Sheet: Sheet1
CHS and C4H found in A. sydowii H-1 Blastn top hits 5 with Nr database
query gene symbol	query	subject	subject specise	identity%	alignment length	mismatches	gap openings	qs	qe	ss	se	evalue	score
CHS_1	ASY008175	GU172166.1	Fagopyrum esculentum	90.42	595	57	0	1	595	134	728	0	784
CHS_1	ASY008175	KJ130961.1	Fagopyrum tataricum	89.076	595	65	0	1	595	134	728	0	739
CHS_1	ASY008175	HM852753.1	Fagopyrum tataricum	89.076	595	65	0	1	595	134	728	0	739
CHS_1	ASY008175	HQ434624.1	Fagopyrum tataricum	89.58	547	57	0	49	595	645	1191	0	695
CHS_1	ASY008175	HQ434624.1	Fagopyrum dibotrys	100	49	0	0	1	49	134	182	3.5e-14	91.6
CHS_2	ASY009273	HM852753.1	Fagopyrum tataricum	82.083	480	86	0	1	480	524	1003	2.37e-110	411
CHS_2	ASY009273	HM032780.1	Fagopyrum tataricum	82.083	480	86	0	1	480	500	979	2.37e-110	411
CHS_2	ASY009273	GU985519.1	Fagopyrum tataricum	82.083	480	86	0	1	480	255	734	2.37e-110	411
CHS_2	ASY009273	GU172165.1	Fagopyrum tataricum	82.083	480	86	0	1	480	968	1447	2.37e-110	411
CHS_2	ASY009273	HM149787.1	Fagopyrum esculentum	81.875	480	87	0	1	480	574	1053	1.1e-108	405
C4H	ASY000301	NM_001305778.1	Cucumis sativus	100	303	0	0	1	303	427	125	1.06e-155	560
C4H	ASY000301	XM_008458031.2	Cucumis melo	97.69	303	7	0	1	303	496	194	5.01e-144	521
C4H	ASY000301	XM_023657095.1	Cucurbita pepo	89.967	299	30	0	3	301	478	180	1.91e-103	387
C4H	ASY000301	XM_023088405.1	Cucurbita moschata	89.632	299	31	0	3	301	481	183	8.86e-102	381
C4H	ASY000301	XM_023678028.1	Cucurbita pepo	89.369	301	32	0	3	303	480	180	3.19e-101	379
