# Supplementary material for: Identification of a novel anthocyanin synthesis pathway in the fungus Aspergillus sydowii H-1
Source: BMC Genomics. 2020 Jan 8;21:29. doi: 10.1186/s12864-019-6442-2 (PMC6950803; doi:10.1186/s12864-019-6442-2)
Supplement: Supplementary file 7 — Additional file 7. Total transcript fasta sequences obtained in this study [file 12864_2019_6442_MOESM7_ESM.txt]

>ASY000017
GTTTTGAGGCGCCCTCTTCGTTGTCAGATCTTCCTCTTCAATCACAGTTCAGCGGAAGAGGCAGAAGGAGGCCGAAAATGGTGAAATACTCTCAAGAACCCGATAACCCTACCAAGTCTTGCAAAGCTCGGGGATCTGATCTTCGAGTTCACTTCAAGAACACAAGGGAAACTGCGTTCTCTATCAGAAAGATGCAATTAGCTAAGGCAAAGAGGTACTTGGAGGATGTTCTTATTCATAAGCAGGCAATTCCATTCCGCCGTTTCTGTAGAGGAGTCGGAAGAACTGCTCAAGCAAAGAATGCTGGTCATCCCAATGGCCAGGGAAGGTGGCCTGCTAAATCTGCAAAGTTCATCCTCGATTTACTTAAGAATGCTGAGAGTAATGCTGAGATGAAAGGTTTGGATGTGGATTCTCTCTACATCTCTCACATTCAAGTTAATGAGGCTCAGAAGCAGAGGCGTCGTACTTACCGTGCTCATGGGCGGATCAACCCTTACATGTCACACCCATGTCACATTGAGTTGATCTTGTCCGAGAAAGAGGAACCAGTCAAGAAGGAACCGGAGGCTCAAATCACAACAAGCC
>ASY000023
CAAGCCTCGGAGCGGCGCCGCTGCCGCTGTTTGGCGCGAGGAGGGTGGGCAGAGCTGGCAGCGCACCGGGTTGAGAAGGCGGGCTGGGGTTCATAGGGTAGAGGGAAACAAAGGCGTGGATGTGTGGAACGTGCGCGGGTTGAGGGTTGTAAGGGTCGCCGGCGTACTTGCCGGACGAGGGTGCCAGGAAACGCAGCGTCAGAGTCGCAAGGAGCGACCGGTGGAACGGAGGGAATGTGGTGGGGTCTTCCGGGTCGTAGATGAGAACGCGAAGGGCTGAACGCTCCTCCAGGCCCGCCAGGTGCCTTTCCATGGCCTCGGCATCCTCGACGCGGGGGACCGCCACGAGGACGATGTATCCAGCTCTTAGCAGGCTGATCGTCAGAGGCCACAAGATAGGGGGCATCGGCGTGGGCGAGAGGATGACGACCGCCTCCTTGAGCATCCCGTCCTCCACCACACCCCTCGTCCTATCACTTCTCGACCTGATCGACTTGACCAACCCGTACTTGTACACC
>ASY000024
GCTGGTGTTCTTGTACTCCACAGTTTCAACATTGAACCCGATGGTGGGGATGGTGGTGACGATCTCGCCGAGCTTGAGCTTGTAGAGGATGGTGGTCTTTCCGGCGGCGTCGAGACCCACCATCAGGATCCGCATCTCCTTCTTGGCGAACAGGCGGCTGAACAGCTTGGTGAACGTGAGCCCCATCTCCTCTCCTCCCGCGTAGGTGCTCTTCCTCCCGGCTCGCCTCTCCTGATCGGGGGAATCGCTCGATCCGCGGTGGGTTCGCCGGCGCCGGAGCCGGAGAAGGTGGGCGGAAACAGGAGGTCG
>ASY000029
TTTTGAGGGTGACAACATGATTGAGAGGTCAACCAACCTTGACTGGTACAAGGGACCAACCCTCCTTGAGGCACTCGACATGATCCACGAGCCCAAGAGGCCATCTGACAAGCCCCTCCGACTTCCACTTCAGGATGTGTACAAGATCGGTGGTATTGGAACTGTCCCTGTGGGTCGTGTGGAGACTGGTATCCTGAAGCCGGGTATGGTTGTTACATTTGGACCTTCTGGTCTTACCACTGAAGTTAAGTCTGTTGAAATGCACCACGAAGCCCTTCAGGAGGCACTTCCCGGTGACAATGTTGGGTTCAACGTTAAGAATGTTGCTGTGAAGGATTTGAAGCGTGGTTATGTTGCCTCGAACTCCAAGGATGACCCAGCCAAAGGAGCTGCTAACTTCACCTCTCAGGTCATCATCATGAACCACCCTGGACAGATCGGTAATGGATATGCTCCCGTGCTGGACTGCCACACTTCCCAC
>ASY000030
GCCTCATCCATGATCTGGGCAAGGTGCTGCTGCATCCCAGCTTCGGGGAGCTACCTCAGTGGGCAGTCGTAGGTGACACCTTCCCCGTCGGCTGCGCGTTCGACGAATGCAACGTCCACTTCAAGTACTTAAAGGAGAACCCTGACCACCACAACCCGGAGTTCAACACCAAGTTCGGGGCCTACTCCGAGGGGTGCGGGCTGGACAACGTGCTCATGTCATGGGGCCATGACGACTACATGTACCTGGTTGCCAAGGAGAACAAGACCACCCTTCCTTCTGCAGGGCTGTTCATCATCAGATACCACTCCTTCTACCCCCTGCACAAGCATGGAGCCTACACCCACCTGATGAACGAGGAGGACAAGGAGAACCTCAAATGGCTGCACGTGTTCAACAAGTACGACCTGTACAGCAAGAGCAGCGTCAGGA
>ASY000042
GGGGGCCTCTATTGATGCAAAAGAAGGTTTATTGGTAGATTTTGTTGTCGCATTCGCCTTCCCCTAAACAGCAGTTCCCGTGGCATCTGAGCCCCAGGTAGCTGAGTCTGTCTTCCTGCCCAGTACCTATGAGATCTCTGTCCTACTATCCCAATATCTCCCTGTTAATCATAATTCATTTCTCTCTATTTTTAGATCTCCCACCAAATCCAAATTCACCGACTAGTATTCCTAGCCCTCTCCCCAACCGCCTTCTTAACCCTACTCGCAAAGAGCTCCCACGGGCAAGAACACTTCCAGAGCCCATAAACATTCAACCCCCCACCCCCCTGCCGCTGCTGGGCATTCAAAGCCCGCGGCACAACCCCATAATCCATCCCACTCGAATCACTCGCCCGTCTCGCAACATCCACAAGACGATTCAAAATATTAAACTCTAGCTTCAACTTCACACTATATATCAGCCCCTTTGCAGCCGTCTGCGACGCATACCGACCCGTGAATTCCAGTGCTATAATACACACGTCCAGTCCTACGACTGCGAGGTTCATGTATATCAGATGCAGCATGAGTCGGCGTCCTGCTTCGCCGTGGGATTCGCTTAGGTTGCCCCCGACGTAGAAGAGTTTGCACATGTAGTATAGGTATAGACCTGAGATGATGGATTCCTGGATGAAGAAGATCATCACCTGGATGCGCTCGAAGACTGCGTAGGGGAATATGAAGCGGCGGTATTCTGTTGAGTTCGCTCCGTAGCAGAGGATGATTGTCGGGATATGAAGGATAACCGCGTTCACAATAATTATCGTCAACACCAAGCGCAGAATTATCCGCCGTCGCACAATAAGATGCAGACGCGAGTACAAGACCAGCGACTGTCCGGTAACCATAGCGCACCAGCCGAAAACGATAAGCGTTGCGTAGAAGGCGGGGATATTATCTGCGACGTGGAAATATTTCAGGATGAGGCCGATGGCGTAGATAGCGATTCCCCAGGAGGCGATCAGGAAACTCCAGAAGTAGAGTCCCGCGCGGCGCTTGAAGGTAAAGAAGATGAGGAAAGTAAGCTCGATGACATTGTAGAGGGCGATTGAGAGAACGGATGTTACGACGTATGTGACACAGCGCGGAATTTGGGAGTTGAGGCTGCTGCCAACATTGTTTAGGGGCATTATTATAATTTATCTATATTCGTGATGGTGAGTCGGGTCGATGCCTAGGAGTATACTTACTTATGTCGTCCTAAGCTCAAGCGACTACAGAGGTACGTATGTCCGATCTACATATTCTTTCTGAATGAATAGGCGTCATTACATAGCGGCGTATTCATCAGGGACAGCGAACCAATGACACCTATGCCTAATAAGCATTTACCATGGTACGATTGGCAAGGCCACCGTGGCGGAGTCAGTCTATGACGCATAGTTCATACGAGCTTTGCTATAGCTTTGCTGCTCGTTCCATGGTTTAGCGGTCCCGACAGTCTGGGTCGACTGTTTTAAAGTCTCTGCTTTCAAGCGAGTCTAATTAGGGCCTTCATTCGACTGAGATGCGGCGACTATAAGTTAAGCTTTACTGCGACCATTGGCTGCTGTTCTATTGCAGAGCACACTGTAACTTCGGGTGACTGGAAGTGGAAATCCGAATAGCAATCCTATTGTTTCCATTCTTTTATTATGTCTTAACTTTAATATAATCAAAATATACTATGAAATGTCTAAAGTATATCCGGTGACAACCTTAATCCATCAAGGCCCACATCGCAGAGGTATTTGGGATAGGCAGGATAACAATAGAATAATAGACCACCCAGGCGCGATATATTAATGAGTGGGTTTGAGTATGCTCTAGGACGGGATAAGCACATTCAAAGAGGGCTGGCTCAATGCAATTTCTAATGGAAAACCATGGTAATACTCAACATCAGGGCAATATGGCTCATGCAGAACAATAGGAGGTGCCTCTCAATATATAGTTTATCTGACATAACATCATCTGTATCTCTCCTTTCCATTGTCCTCAACATAAGTGATTAGACCCTCAATTATTTCCAGCATCACTGGTTCCAGGTTCAGCATCTTACCCCACTCACCTATTGGAAGACCCTAATAACATTTTCGCTGCTGGCTTTGTATGTCGAGCTGAAAAAGGGCCAAGAGTTCTTAGTCCGGACGCTAATTAATGATGTCCCCGAATCGTCCCCAATCGTCCTCCAACATCCACGTCCCATCTTCGTTTTCCGAGCTTCATCCTGCAAGAATACCCGGTCTCCTCCCCAGGGCAGCAAGCTGGGTGTGGAGACAATTCAGGTCTGCAGGCAAGCCAAGTCTGGAGATAAACCAAGTTTTGGGGCAATAGAACTATCCAGCTTGAGGCCTAAATGGAGCTCATTTGACGCAGCTCTGTGGGTCTGCATCTCGCAAACCCAAACAGTTCTGCAACAAAGATCGCAAATAGTTGTCGATAAACAGTAAGACTATCTACTTATTCGACAGCAAGGCCAGCAAGGGTTCTTTTTTTTTAAATATAGCTAAACTGCCTATCTAAAAGTCACCGGGGAAAAGAGGGCTATAAACGCTGTGCCAGGACTTCACTACTGGCGTGTACGGAAGGCCGGAGCGTTTATTTAAAGCAACAGTTGACAGTGCGTTGGTCTCTCATATCATTCTGCATGAGAACAAAAAAATGGTTCTTATCAACTTCATTGAGCCAACCCTGTTCGCCCACAAGGAAGCTCTCAGTGGTTTACATCTAACTACATTCAATGCAAAATATGCGGAGGAACAGTGTCACGCCGGCTGGTGATATCATTGACTTTAAAAGTCCAATACCTAGAAATCCGTAAGATCCATCATCCAGTCATGGATTTTCTATCGAAAGGTTGAAATATAAAATGGGAGTTTGTAGACTGCGAAATTGTTTTATTTCCCCATAGTGGACCCCATAACATAAAGACGACTCCGTCTCTCATCATTTCCTAGCCCTTTTAAAAGGCTTTTTTTTGGACATCTATCGACATTTATCAATGTACACCAATTAGCAAAAGACAGAGATCGATTTGACTTTTTCATTTGTGGATGGTGGGCCCGCGGGCAATGCTAAATATCTTCGATTTTAAGGTCAGGCCGGTTTTAACCTTCATGAGAGAGAGGCTTATCCTGACCACCCTCCTTTGTAGGTTCTCCATATTCGAAATTTGTTTGTTGAATAAGGGGACTTATTTCAGGACTTGCACTCTTCCTGTACAAATCTTCGTTTGCATTTTTATCAACGTTGCTAGCAGCTGGGATAGGGGCATAAGGATGCGAAATGCTTTCACGGTAGGGATGCTCTCTTCCTGTATGAATGGCACCGCTGTTGGTCACGCGATCAGCAGCGGAAAGCGCGAAATCCCCGGAGTCAAAGTATGTCCGTTCCTTCCGATTTTTGATTAGCATGAGTTACAAGAGACGATATTTTATATACCTTAGATCTCCTACTAAGGGGCAGCTTTCCGTACTTGTTAAAGTGGCGTTTCTCACTCTCAGATAATGACTGGGGAGATGATGTTAGCACTTTTCTGTCTAGGTAGATTATGGGAGCACTTACTTCAGGATATGGTCCTTTGTCACCCGATTGCATTTTGGGAGAGATTGGTCCTGTTTTTAGCATAGGATTTTTCCATGTATGTGATGGGAACTGCGACTACAAGAATACACTGGTTATTTGATTACTACCGTATGACGTCAGTTTGTATCACGTGACCCATTTCCGTTAGTCATCTAGGCTACCTGGATAGGACACAGCAAGGCCATGAGTTGCAGAGGAGCGAGGTGTATCCCCAGAGGCTATGTCTGATAAGGTCCATCGATCCTTCCTTGAACCTTCTCTATTAGCCCGCAGATCGCAATACTAATCCACGCTTATTGGAGTCCGCCCGCGCAGTCAAGGCCATCACGGACCTGCAGATACCCCTTTCGTGAATAACTCATCTCCATGTAGTAATCT
>ASY000054
AGGGATAGGGCTTGCGTTCATTGCTGCTTCAAAAGGATATAAGTTAATCCTGACAATGCCAGCTTCAATGAGTATGGAAAGAAGGGTTCTTTTAAAAGCATTTGGAGCTGAGCTTGTTTTGACTGATCCTGCCAAGGGAATGAAGGGTGCACTTGAAAAAGCTGAGGAGATTTTTAAGAGTACTCCCGACTCTTTCATGCCTCGACAGTTCGACAACCCAGCAAATCCCAAGATTCATTATGAAACAACAGGTCCAGAGATCTGGGAAGATACAAATGGGAAAGTGGATATTTTCGTTGCAGGAATAGGAACTGGAGGTACCATCTCTGGAGTTGGTCGATTTCTTAAAGAACGCAAACCAAGTGTGCAGGTAATTGGTGTGGAACCTACAGAAAGTAACGTACTTTCAGGTGGC
>ASY000067
CACAAACCGGAATTTAAAAACACAGACAACCGCACAATAAGTGATACCAGGACATTTATTCTCAAAACATAACCATCGCTTAACCATTTACCAATCAACTTATAGTTGACCGCAATCAGCGATCACGACGGGCTGCTTTGTGGTTCCGGACTGAGATCCAACCTTCTCAATAGCCCTAACGACTTCCATCCCCTCGACGACCTGGCCGAACACAACGTGCTTCCCATCCAACCACGAAGTCTTCTCAGTGCAGATGAAGAACTGAGATCCATTGGTGTTGGGACCGGCGTTCGCCATGGAGAGGATACCGGGACCGGTGTGCTTCTTTACGAAGTTCTCGTCCTGAAACTTGGATCCGTAGATCGACTCCCCTCCGGTGCCGTTTCCGGCGGTGAAGTCGCCTCCCTGGCACATGAATCCAGGGATCACACGGTGGAACTTCGATCCCTTGAAGTGGAGTGGCTTTCCGCTCCTTCCGGCTCCTTTCTCGCCAGTGCAGAGTGCACGGAAGTTCTCAGCAGTGCGGGGAGTGGTGTCAGCAAAGAGCTCCATCACGATCCTGCCAGCAGGGGAGCCGCCGACGGTCATATCGAAGAAAACCTTAGGGTTTGCCATGATAATATTTGGGAATTTGTCAAGAGAAGATAGAAATGGG
>ASY000079
ATGCTGTTTTCCAGAAAGATGAGATGCTTGACATCATTGGAGTTACCAAGGGTAAGGGTTATGAAGGTGTCGTTACCCGTTGGGGTGTAACTCGTCTTCCTCGTAAGACTCACAGGGGTCTGCGTAAAGTAGCCTGTATCGGAGCGTGGCATCCTGCTAGGGTTTCGTATACTGTTGCCAGGGCTGGTCAAAACGGTTACCATCACCGTACTGAACTCAACAAGAAGGTTTACAAGCTTGGCAAGGCTGGTCAGGAATCCCACCAAGCTATGACCGATTACGACAGAACCGAGAAGGATATCACCCCGATTGGTGGTTTCCCTCATTACGGTATTGTGAAGGAAGATTATCTGATGATCAAGGGTGGTGTTGTTGGACCTAAGAAGCGAGTGGTGACCCTCAGGCAGTCTCTTCTGAAGCAAACCTCCCGTGTCGCTCTGGAGGACATCAACCTTAAGTTCATCGACACATCTTCCAAGTTCGGACATGGACGGTTCCAGACCACGC
>ASY000083
CATGGTACACACGATTATCACCAGGAGACTTTGAACAATCTTAAGATTGCTATGGCAAACACTCAGATTCTCTGTGCTGTCATGCTTGACACCAAGGGGCCTGAAATCCGTACTGGTTTTTTGAAGGATGGGAAGCCTGTTCAACTTACGGAGGGTCAGGAGATCACTGTCTCTACTGACTACGAGATCAAGGGGCATGAAGAAATGATCTCCATGAGTTACAAAAAATTAGCTGTGGATGTGAAGCCTGGAAACACCATCTTGTGTGCTGATGGTACCATCACACTCACTGTCTTGTCATGTGACACTAAAGCGGGAACTGTGAGGTGTCGTTGTGAAAACACAGCCGTCTTAGGTGAAAGGAAG
>ASY000095
GTCTCCCCAAAAGCCCTCATCTTGCAGATCGGCCGCCATGGGTAGGGTTATCAGAGCTCAGCGTAAGGGAGCAGGGTCTGTCTTCAAGTCCCACACCCACCACCGCAAGGGAGCGGCCAAGCTCCGCACTCTCGACTTCGGCGAGCGCAATGGATACCTCAAGGGTGTCATCACCGAGATCATCCATGACCCTGGGCGTGGTGCGCCACTCGCTAAGGTGACCTTCCGCCACCCTTTCCGCTTCAAGCATCAGAAGGAGCTCTTCGTCGCCGCCGAGGGTATGTACACCGGTCAGTTCATCTACTGCGGTAAGAAAGCTAACCTCATGGTCGGAAATGTCTTGCCTTTGAGGTCTATCCCTGAAGGAGC
>ASY000103
ACAAGTTTCATCTTCTCACCAACCTCATGGCAACCTCTGGCATCCAATTCTCTGCTATCGCAGGCCAGACTGCTTTGAAGCCTCAAAACGAGCTCGTTCGCAAGGTTGGTGGCAATGGCGGCAAGTTCTTCATGCGCCGTACTGTTAAAAGCGCCCCACAGAGCATCTGGTACGGCCCAGACCGTCCCAAGTATTTGGGCCCATTCTCCGAGCAAACCCCATCATATTTGACCGGAGAGTTCCCCGGCGACTACGGCTGGGACACAGCTGGTTTATCAGCAGACCCCGAGACTTTCGCCAGGAACCGCGAGCTTGAAGTGATCCACTCGAGATGGGCCATGCTCGGCGCTCTCGGCTGTGTCTTCCCCGAAATCCTCTCAAAGAACGGCGTT
>ASY000109
CCTCTTCCTCTTCTCTCTTCATACGAGGCGCTGTAAATCGACTTAGTCGCTTCGATTTCAGTCGGTTCTGAACGATTACGTTGTCGTTCTTTGCGTTTCTCAACAGGAATTTATAAGATGAAAGGTGGAAAAGCGAAGGCCGGTGCCAAAGACACCAAGCTGGCGGTGAAGAAGACAGGAAAGGCAGCTAAGGATCCGAATAAGCCTAAGAGACCTCCTAGCGCTTTCTTTGTTTTCATGGAGGAATTCAGGAAGACGTACAAGGAAAAACACCCCAACAACAAATCTGTTGCTGCTGTTGGTAAAGCTGCTGGTGAGAAGTGGAAATCATTGACTGAAGCTGAGAAGGCTCCTTATGTTGAGAAAGCCGAGAAAAGGAAGAAGGAATACGAGAAAACCATGGTCGCTTACAACAAGAAACTGGCTGGTGGAGCTGATGCTGCAGAGGAAGAGTCTGACAAGTCAAGATCTGAAGTCAACGATGAGGACGACGAAGATGGCAGCGATGAGGAGGATGAGGATGACGATTAGATCAAAAACGAAAAACAAATGGAAGCAAAATGAAAGCTAGCTTGGCAAATTTGGTGTTAGGAATTTGCTTTAGCGTAGCACAATATATCAACTTTCTCTAGCTTTTGTAGGTAGATTACTTTGTGAAACCTCGGG
>ASY000124
ACTCGCCACTGGATAATCGCAATCGCACTGTAGCGACACAAACGTACAGGCCCAGTCCATCCAACTCGACTGAAACACACCAGCCCATCCCACCCGTTCGACATGTCCGCCGCACCCGGCTACACCATTCACGTCTCTGGCCTCGCCCCCGAGACCACCGAGGAGAAGCTTCACGATTTCTTCTCCTTCTGCGGCAAGCTGGTCAGCGTCAAGAAGGACGCCAACCAGGCAGACATCACCTTTGAGAAGCTCAGCGCCATGCGCACCTCTCTGATGCTCAACGGCGGCACGCTTGACGGCGCTCACCTCGAGGTCACCTCGACGTCTGAGGCAGAGCCCAAGGCCGCTTCGGTTCTTCCCACCGGTACTACCGGCGCGACTCCCATCGGTGCCACCACTCACGACATTTCCCAGGAGGACAAGCCCAAGGCTGCTATCGTTGCCGAGTACCTCGCCCACGGCTACGTCATGGGCGACCACATCGTCCAGCGCGCTATCGAGCTTGACCAAAAGCAGGGCATCTCCAGCCGCTTCGTCACTTTCATCAACTCGATTGACAAGTCTGTTGGCCAGCGCGTCGTTGGAGAGAACCAGAC
>ASY000129
AAGACAAGGGTTTCTCCACCAAAAGCTCCAATGGGTATCGATCTGGTAGCCGGAGGTAAGAGCAAGAAGACCAAAAGGACTGCCCCCAAGTCCGATGATATCTACCTCAAGCTCCTCGTTAAGCTGTACCGGTTTCTTGTCCGAAGAACTGGAAGCAATTTCAATGCAGTGATCCTCAAGCGCTTGTTCATGAGCAAGGTGAACAAGCCACCAATTTCACTATCCAGACTTATCAAGTACATGAATGGAAAGGAAGGGAGAATTGCTGTCATTGTTGGAACCGTGACAGATGACATCCGTGTTTACGAAGTCCCAGC
>ASY000153
TCTGGATATTGTAATCAGCTAGGGTCCTTCCATCCTCGAGCTGCTTTCCAGCAAAAATGAGCCTCTGCTGGTCTGGGGGAATTCCCTCCTTGTCCTGGATCTTGGCCTTCACATTGTCGATGGTGTCAGAGCTCTCAACCTCCAAGGTGATAGTCTTTCCAGTGAGCGTCTTGACAAAGATCTGCATACCACCACGGAGCCTGAGGACCAAATGGAGGGTTGACTCCTTCTGGATGTTGTAGTCGGCAAGGGTCCTTCCATCCTCGAGCTGCTTACCAGCAAAGATAAGCCTCTGCTGGTCTGGTGGGATACCTTCCTTGTCCTGGATCTTAGCCTTCACGTTGTCAATGGTGTCAGAGCTCTCAACCTCCAAGGTGATAGTCTTTCCAGTGAGCGTCTTGACAAAGATCTGCATACCACCACGGAGCCTGAGGACCAAATGGAGGGTTGACTCCTTCTGGATGTTGTAGTCGGCAAGGGTCCTTCCATCCTCGAGCTGCTTACCAGCAAAGATAAGCCTCTGCTGGTCTGGTGGGATACCTTCCTTGTCCTGGATCTTAGCCTTCACGTTGTCAATGGTGTCAGAGCTCTCAACCTCCAAGGT
>ASY000163
TTCTATGAAAACTTACTTTCCAACAAAGCCAACATCAGTAACAATGGTGGCAGTAAAAACTGTAACATATTCCAAGGCAAATGGGTAGTTGACACTTCTTACCCTCTCTATCAAGCTTCAAATTGCCCTTTCATTGATCCTGAATTCAACTGTCAAAAGTATGGCAGACCTGATAAACTCTACCAGAAGTACAGATGGCAGCCCTTTGATTGTGATTTACCAGGGTTTAATGGGCTTAATTTTCTCAAGAAATGGAGTGGGAAGAAGATTATGTTTGTGGGAGATTCACTTAGCTTGAATCAATGGCAATCTTTAGCATGTTTGTTGCATTCTTCAGTTCCTAATGCAAAGACTTCTGTTAAAAGAACTGATGTTCTTTCTTCTATTACATTTGAGGATTATGGAGTGACGTTACTATTGTATCGTACAACATACTTGGTAGACTTAGTGAACGTGA
>ASY000166
CACCTAAACCCGACTCACACCGTTTCGAACCCCTTGCGACCTTGTACATCCCTTCATCGGCTCTTTCGCTCGCTCCGTCACACGCTCGAAGAGCTCGACGAGCTCGCCCGCCGCCCACACCGAGCGGAGTTGGTTCGCGAGGGTCTGGAGTCGACTCGACACAAGTCCGAGACGAGACGAGACGGGACGAGGCGTGATCGGCGTGCTCTCGAAGCTCACCGAAGGCCCTGTCCGAGAGCACAGAGTAGCGAGCTTGTCGGTGTTGGAGTTGGTTCAGCGGAGATTTCGTGCGGCGGGAGATCAAGACATCCATTGTCCAAACTCCCGATCGTGTCGGCGAGAGTCTTGGTCAGACCAGCTCTCCTAGCCGTCTCATACTGAACCGTCGCCCTGCGCTTGCGCCTGCGAGCCGGCCCGTTCCCCTCGACGCCGCCCGGCCCTCTCGACCATGTTCGAAGAGGACTTTGAGCGATGCTTCATCTGCCAGCAGCCCTGCAGGGGTCTCTACTGCTCTTCGGAATGTCGCCTGCAAGATAAGGGCACGCCGTCTCCGGGTCTCAAAGCTGGCGTCGCGCCCGTCCGTTTGACATCTCAACTGCCTCACACTCTTTCACCTCTTTTCCGACCAACGCCACAAATAGCCCCGTCACCCAAGATGCCGGGCGTCTCTGGCGACACGTCTTCCGCTTCGTCGATAACTTCGTCGCCTCTTCACTCGCCACGGACGAACCCCTCGGGATCCGACTCGCCTCAAAAGGAGGCGTTTAACCTCCCTCCCCCGGCGTTCCCAGCACCTGCATCTCTCGTCTTCCCCGGTTCCATGCCGGTGAAGATCCCTGCCCTGGCCACGAGGCCATCGCTCGCCCACGCTCAGCAGCCCACATCCCAGACTCCGGGCTCGCACGGATCGACCATCTACCCGACCGGTACGAGCATCGACACCCTCCGATTTGGCCGGAAGCCGAG
>ASY000171
GTACTATTTGAGTATTTCCGGAACCTTTCCCGAAAAGGAATTAAGTTTGTTGCCAGTCCTTAAACTCTGAAAATGGTTTAGCGCCCTTGCCAGGGTGCGGGGTCCCGCCAAAGTACGCACGACCCCACCTGATAGTAAGACAACATCAGGCAGTCTGGCACGAGGAGTCAGTCCTGTACACTCCTCAGATACGTTTACAGTGTGAGCATTGCTGTCCAATACACAATCTACAACACTATCTCACTTCGAAATGCCTTGAGGTGCATGATGTCCCGAAGCAACTTCTATGTGGTATACAAAGGCAGTGTAGATGACCCTATTATATTCTCCTCTTGGGCCCAGGTGCACCCTAAAGTTACAGAGTACAGTGGTGCGGATCATGAGGGGTTCGAAACACTTGAATATGCGCGCAACTCACTCCGGAAGAGAGGCTTCAGCAAGTTTGCTGAAGTTGTCAAGAATGGTTCTGGAAATAAGACCATCACAAGGCGGGGGAAAAAGTTCCACGCAATAGCATATGGCAAAAATACTGGGATATTCGAGGACTACAGTGATGCCGAACAAGCCATCAAAGGATTCAGGTCAGCATGCCACCAGAGCTTCAAAACCCGAGAAGAGGCTGAAAGGTTCATTGACGAGGGGAATATTTCGTATAATGAGGTTCAGCAGAGAGAAGACAAGTGGCATGACTCATGCCAGCTGAGCGGATCGAGTGAGAAAACAGGGGATGCAGAGAAGGATTTAGTTTTGGAGATGGGAAATCTGGCTATTGGAAGCTAGACTTAACAGAGATAAGCGAATATTCATTGCTCAGAATTTTATATTATACTTACAGAGTGACACCCCAGACTTATTATTTGATCACTATCCCGATTTGCTTGGAATTCACTAGAAGGAACAAAACCACAATCGTCTTATAATATCTAGAACTGTGTTCTCACTGCATCCCTAGATGCAAGGGGTGATGGTGGAGGCATTGAAAACTGCTGATAGAGGTTCAATAGGAGTTATTGACACCCCCCCCCCCCCTCCCCCTCCCGGCGGCGTGTCCCCCACTTAGGAGTATTCTGGATTCTGGATGAAAGTCGGTGAACTAAGGTGCTACGCAGGCGGGACTTATGAACAATTGCCACACGATATATAATACAACCATGTCTCTTCCTCGATGGGAGAAATCGATCTTTCATTCTGATTTTCCTTGATTATAGTCATATAAACGTGCCATACTTTGCGCTTCGATGTTTACAATGGGTTCAAACAGTGAGGTTGACTTTTCCGCTTCGGTTTTCGATGAGGAAATCTTCAAATATCACGTCAGCCTTCTAAGGTCTGGCAATGCGCACCAAGGAAACGGATACCATGCCCTTGCACCTATTGTGGCAAGCTGCGCTTTCGCACATTCTTCTGGGCTTGATCAGGCAACCCAATTTGGCTTGCTAGCAGGCCTCTATGATAAGCTTGGAAACGCTAAAGCCTCAATTGACGATGATCCTCGCATTTTTTTCAATGTCACTCCTCCATCGAGCACATTCATATGTGGTTCTCAGGGTTCAGGAAAAAGCCATACTCTAGCCTGCATGTTAGAAAACTGCTTGATACCATGCAAGGTAGGGAGGCTACCGAGCCCTCTCACGGCTCTAGTTTTTCATTATGATACATTCATAAGCGACAATATGGGATCACCTTGTGAAGCAGCCTTTCTAGCCACGCATTCAGGGTTGGAGGTTCGTGTGCTGTGCTCTCCAACAAACCTACGTACTATCAAGGGCACATACTCCAGATTCAATATAGATGTTGCTCCACTAGAGCTTGATCAAGAACATCTTAACACTCAGCGGATGCTAGACCTTATGGCTGTTGGCCAGGATGACGGTCCCATGCCGCTATACATGCATACTGTGAAACGAATTCTACGTGAGATGCGCATTGCCCAGCAGGAAACCGGGACAGGGTTTGACTACCAGGGCTTCAAGCGGAGACTGATGTCTTCCAACCTAACCCCGTCTCAATTAGAGCCCCTTAGCCAGCGCCTGGAGACCCTTGAAAGCTTCATGCCTAAATCGCAGACAGGAAAGGGGGGCGCTACTACTGGAAAGAAACCACGAGGGTCTGTTTGGGAGCCCGAGGCCCACCGCTTGACAATACTTGATCTTTCCTGTCCGTGCATATCGCCTGAAACCGCCTGCTCACTGTTCAACATTTGTGCCGGCATATTTCTGGAGCAAGCAACAAGTATTGGAAGGGTCATAGCCTTAGACGAGGCCCATAAAGTTTGTTCATCCAGGACTGTACTATTTGCAGCCCCATGCTTATCGTAAGTTAGTATATGAATAACTCAGTCGAGGCCCGCGGGTTTACAGACACCCTCCTGTCTGCCGTTCGACTTCAACGACATCTCGGAGTTCGAATGGTCATATCAACACAAGAGCCAACGATTTCTACGGCCCTGTTGAACCTATGTTCTACCACGATTGTTCACCGATTCTCATCCCCAGAATGGCTGCGCGTTCTACAGAGGCACCTGGCCGGAGCTACGGAGAACCACCATGCTGCACGGGATGAATTAGGCGACAATGAAGAGCCACAATCGCTTTTTAATCAAATAGTTCAACTCGGAGTTGGAGAGGCGCTTATATTCTCCCCAAGTGCGATTGTTGGTATTAATGGCCCAGGAGGCGGGCGTACAACTTTCATAAGACTTGGTTCTGGGAGGGTGCGTGTTAAGGTACGTCAAAGGCTGACGTGTGACGGTGGTAAAAGCGTTATTTCTTTGTAATAGAAACTTGCCCCTAGTGAACTAGATTTAAGTAGAGGGCCACGCTGGGCATTACAGTCGGCCTTGACAAAAGCCAAGCAAGAGTGAATTTTTACCAGGAAACCCCCGAGATACTTTCTGGATACTTGGACCTTCCAAAGACATGACGCATGGACTCAAGTTTGGCCATAAACAATGAACAGCAACGGACGTTGGTAGGCGAATTTGAATTCAGTAGAAATAGGAGACTAGTAAACTGAAGTAAAAGAGTGCCAGAGTCAGCTGTGGCAGCTGGAACAGGATATGAATAGGTCAATCAAACCAGCCAATTCAGCCAGCCCTGTTTTAGACTGCCTGCCTTGACTCACCGTTGACACACTGTTAACCTAATTTTATACTGCCAAAGAGCGAGGCGAAAGCCCAGCTTTGATAATATCGATTCCACGGCAATTTGAGGTTAGCTTTCACGTTAATCCAGTGTCAACTCATCGCCACCCACCATCTTTGCAAGCTTAAATAA
>ASY000195
CTCCGTTTCCCAGCTTTCGTGAGGCGCAACGTTTTCACGGAAAGGAGTATGTTCATTGCTTTCAGCCAAAACTGGAATGGGGAAGGTCTGGTCAGATACCTCCATTTTTTCCATGAGTTCCTTTGCTGTTGGAGCAGATATCACAATTTCTCGAGCGACGGGTTTAATGAAACCTTCAACGACTCCGTTATCAAACAGTGCCAACAAAGAGTTGTAGTAACCATCAACATTAAGCAGGCCAACTGGTTTTTTGTGGATACCGAGTTGGGCCCACGTTATCATTTCTAACAGCTCTTCCATCGTCCCATATCCTCCAGGAAGAGCAAT
>ASY000201
CGGTCGAGAGGTTTCAGGCAGTCATGGTGCACGTTTCCTACTATCGCAACTATGGCAAAACATTCAAGAAGCCTCGTCGTCCTTACGAGAAGGAGAGGCTGGATGCAGAGCTGAAGCTGGTGGGAGAGTATGGACTTCGTTGCAAGAGGGAGCTGTGGAGGGTGCAGTATGCATTGAGCCGTATCCGTAACAATGCAAGGCATCTTCTTACTCTCGATGAGAAAGACACCAAACGTATCTTTGAGGGTGAGGCTTTGCTAAGGAGGATGAATCGCTATGGGCTGTTGGATGAGAGCCAGAACAAGCTTGATTACGTCTTGTCACTTACTGTCGAGAACTTCCTCGAGCGTCGCCTCCAGACTCTTGTTTTCAAGTCTGGTATGGCCAAGTCCATTCACCATGCCCGTGTTCTCATCAGGCAAAAGCATATCAGG
>ASY000207
CTCCTCCCTCTTCTTCTTTGCTCTCTTGTGAGTACCAAGCTTCCTCTTGGCGACCTTGAGTGCGCGCTTGTCCTTTCCAACCTTAAGAAGCTCAGTGATACGCTTCTCATAGGGAGCAAATCCAGCGACCTCCCTAATCAAGTTCCTGACAAACAGCACCCTCTTGGTACCTTTCCCCTTGCGGTCGGACGGGCGAGGCGGCAGCTCGCGCTTGGTGACGACGTGGCCCTTGTTGATGCCCACGAAGAGCCCTGACTTGGGCTGCGACGGCGCCATGGCCGGACTCCCACTCGCTCCTGCTAACGTTGAGAATGGATGCAGGTGAAACCCTACTCCGCCGC
>ASY000222
GCCTAGCTGGATCAAAAGATCTATATCTCTCGCCAGGTTCTTTGAAGTTGTTCTCCTTTGCAATTATTTGCTTTTCACGTCTGCCATTCAAAGCATTTTGTGGAATTGGGTATTTCTCAGCATGACGTGCAGGATCAAACCTTGATGGGAAGTAATTAACCTCCTCATCCCTGTGCATGAAGTTCATTAACCCCTCATGATGGTTGTTGTGGTGAGCACACTTGGGGGCATTGACGGGGAGCTGCAAATAGTTGGGTCCAAGACGGTGCCTCTGTGTGTCAGAGTAGGAGAAGATTCTAGTCTGAAGCAACTTATCATCTGAGTAGTAGATTCCAGGGACGATAATAGCAGGGCAGAAAGCAAGCTGCTCATTTTCTGCAAAGAAATTGTCGATATTCTTGTTCAAGACCATCCGACCCACTGGAAGGAGAGGCAAAATGTCTTCAGGCCATGTCTTAGTAACATCAAGTGGATC
>ASY000243
TTAACATCAATGAGAAAGAGACAACAACCAGAGAGCAAGAGCACGAGACCTTCGTTCCCCAGACCACCCAAAAGCCAGAAGAACAAGAGCCAAGGTTCATTCCTGAAACCCAAAATGGTTATGGCCTTTACGGCCACGAGTCAGGCTCAAGCCGGCCCAGTTTCACCACCAAAGAAACCTATGAACCCTATGTCACCCCTGTTAGATTCCACCCTGATGAGCCCTATAACAGCATCCCCGAATCCTCCAACAATAAAGACACTTACTACTACAACAAGAATGCCTACGAGTCCACTAAGCAGCAAAACTTGGGCGAGGCCATTTTCACCGAGAAAGGATGGAGCACCAAGGAAAACCAGAACAACAACTACTACAACGGCAACAATGGTTACAACAATGGCGAGAAGCAAGGCATGAGCGATACTAGGTACTTGGAGAATGGAAAGTACTACTATGACGTCAAGAGTGAGAACAACTATTATCCAAACCGGTTCGACAACTCAAGAGGAGTTGCTTCGAGGAACGAGTTCAATGAGAATCGTTACAACAACATGGGAAGGTACCACCAGAACCAAGAGGAGTTCGAGGAAAGCGAGGAAGAGTTCGAACCCTGATCAC
>ASY000252
GCCCGTCTTCGCTGGACCGGGAGCCTTGTCCCCACGTCCCTTCGAGGGCTGCATCTTGACGACGCCCTTGGAAGGGGTCGTTTCTTGGGTCGTAGCGAGGATGGGGGAGTTTGAAGGAGGGTCCGAGGTAGGCGCTGCGGGGACGGGTCGTTCTGAGACGGCAGAATCGGACTCAGGGAGAGGTGTCTCGTCGTCGTCGATCTCCTCGCCATACACATCCGGATGCTCCCTGAAACAATCCTGCATGGCCTTGAAGAGCTCTACGCAGTCCACGCCCTTTGGCTCGGCCTCGGAGAAGACGAAGCACGAGAAGGCGGCTTTGAAC
>ASY000271
CCCACTCCTTCCATTCCCCATCTATTTATTTCTCAAACTTCTACCGTTCACACATTTAACCAAACACACAAACTTTAAACCTTTTTATTATTTCATCCCATTCTACACCTTCTCTTAGGGTTTTGCACCCTCTACCACTTCACCAGCGTAGCTGCAGCACTTGTGCCCACATCGACCATATCGGCAACCTCTGCCGTAGCCACCACGGCCACCACCATAGCCTCCACGGCCACCGTAATGACCACGACCATACCCACCACGACCACCGCCATAGCCTCTGTCGTGCCCTCCGCCATAGCCTCTGTCATACCCTCCTCTTCCATACTTGGCATCCTCTACGCCATTGGTTTCCACCGTGGCCTCGTTGTCCGTCTTGGAGGAGGTCTCCGCAAGGTCTCTTGCGGCCACCTCAGACGATAGGAGAAGAACAAAGGCGAGAAGAAGGCCGAGAAAAACAAAGGCTTTGGAACTCATATTTGTGTGTATAGTAAGAGATTGATTTTGGG
>ASY000277
CAAAGCCCGAACTCCCGCCGCACCCCGCCGTGCCCGAGCTGCCCAAGCCTGAGCCACCGCACACTCTCGTGCCCGAAGTGCCACACCCCATGGTGCCCGACGTGCCAAAGCATGAACTACCGCCGCACCCTGCTGTGCCCGAGCTCCCGAAGCCTGAAGTGCCGCATCCAGTTGTGCCTGAGGTAGCAAAGGAGCCCGAAGTGCCACATCCCGTGGTGCCCGAAGTGCCACACCCCATGGTGCCCGACGTGCCAAAGCATGAACTACCGCCGCACCCTGCTGTGCCCGAGCTCCCGAAGCCTGAAGTGCCGCATCCAGTTGTGCCTGAGGTAGCAAAGGAGCCCGAAGTGCCACATCCCGTGGTGCCCGAGGTGCCAAAGAACGAACTACCTCCGCACCCTGCTGTGCCCAAGCTCCCGAAGCCTGAAGTGCCGCATGTGCCCGAGGTGGCTAAGGAGCCTGAAGTGCCACACCCCGTCATGCCGGAGGTGCCAAAGGAGCACGAACTGCC
>ASY000281
AGGACCTTTATACAACATTTTCTCATTCTCATCCTTACTTTTATATCTCTCAAATACCATTTTAATGGCAGGCCAAAGCACACATTATTTGGCATTTCCAAGAGCTTCCACAATAACATGGGGTGATGACACTCGATACTGGAGTTGGGCCACCGTGGATTTTTGCAGCTACGCAATTGAAGAAGCCCGACTTTTACAAGTATCTTGGTTCGATTGTCGTTGGAGCATGGATGCATCTGATTTCAAACAAGATATTTGGTACAATGCAAGCGTTGAAGTAATGTTGACAAGCAACGCCTCTGGATGGAATGTTCCACTACACCTTGAAATCGAGTTGCCAGATGGGAGTAAGCAAGAGTCTCAAATAGTATTGGCAGGCAGACAACCAAATGTGTGGTTCAAGATTCCAATCGGTAAATTCATACTAAGGGGTTCTCTGACTAGCGGAACAATCCGATTCGGCTTGTACAACCATGAAGGGAATTGGAAAAGAGGCTTGAACATAAGAGCCCCTG
>ASY000300
TTTATATTAGAAAACAAAGTAGAGTGTAGTATACCTCTCTCATTTATTTAAACCAAACTACAAGTAGGGTAGTGGGAGTGGGAGTGAGAGAGATGTAGTGATTTATATTTTTAGCATCCGCAACTGGATTGTTTGGGTCGAATTTCGAAACCTTTAAATTTCAACCCCGTCTTCCATTGACTACTGTGATTGTACACTCTAAACTCATACTCCTTATCACTGTTACAATCATGTTTGTCGACCTTGAATTCCCCAATCTTGATCGTAAACCAAACATCTCGTGGCTTACATTGTAGGCTTTCTTTGGTCTCAATTTTTTTTCCATCTGGGAGGGTGATTACAAAGATAACAGGTTCTTGCCATCCAGAGGCACAAGGTGTAACGCAAACATGACATAATACTTCATATAGAACTCCAGATGATAGTGCGTATTGCTTCAACTTTCCACTTATATCCAACCAACATACTTTTATAAGCTGTGCCACGTCAATTTTCTTACCATAGATCTCCCCGGGTATCCATTTCCAGTATTGACAATCATCGATCCAAATTATTGTGAGGGATTTTGGAAGTAGGACATACCTATTACCCTTTCCCTTTTTGTCAAACCAATAAAGCTTAGTTCCCTTGTTTAGGGTGATTCCAGCAATAAGTTGTTGATAGAGCTTAGCATAGGTAGGCCAATGCACCGTGACATTTAGAGTTTTTGGCAAAATATAAGTAAGACAATGACCATAACTCTCCTGTATTTGCAGGCTCTCTCTTGCTTCTGTCTCTATGCAAACCATATTTGAAAAGGTTAATTTGGAGTATTAAGAGATTG
>ASY000301
CTACTTTGTTAGTGAAAAACGGAACAGTCATAATCCGCCTCATTTTCCTCCAGTGTTCACCATAGACAGTGAAAACCATATCCTGACCTTTACCGGTGAAGATATCGAAGACGACGTTTCTGGTTCGCGATCCGAACTCAACTCCCTGAGTGTGGAGCACTTCCTTGGCTAATTCCGGGGAGGAAACGACGACGAGGTTCCTCTGTCCCATCCGAAGCAAGAAGATATCGCCAAATTTCTTTGCGAGATCTGTGAGGTTACGGTGGTTCAAGTCATCACCGACTTGGAGCCAGTTGCCGAAGA
>ASY000302
TATCATGACCGTGGTCTCGAGGTGCTCGGATTCCCGTCGAACGAGTTTGGCGGACAAGAGCCCGGATCGGACGAGGACATTGCGTCGTTCTGCACGCTCAACCACGGCGTCACATTCCCCTTGATGAAGAAGACCGAAGTGAACGGGAAGAACATGAACGAGGTCTTTGCTTGGCTCAAGTCGCAAAAGGGGGAGCACGCCCAGGGCATCGCCGGCACGACGGCGATCAAGTGGAACTTCACCAAGTTCCTTGTGGACCGCAATGGACACGTTGTGGGGAGGTACGGATCGACGACCAAGCCCGAGACGCTCAAGGCGGAGATCGAGAAGCTGC
>ASY000313
CACGTAAAAACACATAATATATATAGTAAAGTAATTAAAAGAAGTGATGCTTCTTCTTTCCCTCAGCCTCTTCTTCTTCCTCCTTAGTTTCCTTCTTCTCATGATGCTCATGGAATGCAAATGCACCTGATCCAACGGCAGCCGCTGCCGCCACCTCTTCTGCTATCTTATGCTTGTGCGCATTCTCTGGGTCTTTCTTTGCCTCGTGCTTCTCGTACAAGGCATAGGCACCGGCGGCGACGGTGCCAAGGCCGCCGAGCTGCTCAAGATGCTTGTGGTGTTTTTTCTCCTTTTCGTAATCCTCATGACTTCTCCCTTCCTCCGCTTCTATGCCGCCTTCACTCCCATACTTGTCGGTTTGCCCATCTCCATAATTGTTTT
>ASY000318
ATCAGCAGCACACATCATGTTCTTCGCATCCCACATTTGTTGAGTGAGCTCAGGTACTGTAAGAGCTCTGTATTGCTGAGATCCACGGGAAGTGAGTGGAGCAAAACCCACCATGAAAAAGTGGAGACGCGGGAATGGGATAAGATTGACAGCAAGCTTCCTAAGATCTGAGTTGAGCTGTCCCGGGAATCGCAAACAGCAGGTAACACCGGACATAGTCGCAGAAATCAGATGGTTCAGATCACCGAAGCTTGGAGTGGAGAGCTTCAAGGTCCGGAAGCAAATATCGTAGAGAGCCTCGTTATCAAGTACCATACACTCG
>ASY000319
CCGCAAGGGCCCCGCCCGCTTCAGGTCGCTCGACTTCGGCGAGCGCAACGGGTACCTCAAGGGCGTCGTCACCGATGTCATCCACGACCCGGGGCGTGGTGCGCCGCTGGCCAAGGTGACCTTCCGCCACCCGTTCAGGTACAAGCACCAGAAGGAGCTCTTCGTCGCCGCCGAGGGTATGTACACCGGCCAGTTCGTCTACTGCGGACGCCGCGCCACCCTCTCCGTTGGTAACGTCCTCCCGCTCCGCTCCGTGCCTGAGGGAGGCGTCATCTGCAACGTCGAGCACCACGTCGGCGACCGCGGTGTCTTCGCCAGGGCATCCGGTGACTACGCCATCGTCATCAGCCACAACCCCGACAACGGCACCTCAAGGATCAAGCTACCCTCTGGCGCCAAGAAGATTGTCCCAAGTAGCTGCCGTGCCATGATTGGCCAGGTTGCTGGTGGTGGCAGGACTGAGAAGCCAATGCTCAAGGCTGGTAACGCCTACCACAAGTACCGCGTGAAGAGGAACTCCTGGCCTAAGGTGCGTGGTGTGGCCATGAACCCTGTTGAGCATCCCCACGGAGGAGGTAACCACCAGCATATTGGTCACGCCTCCACTGTCCGCCGTGATGCACCACCTGGCCAGAAGGTTGGTCTCATCGCTGCCAGGAGGACTGGTCGTCTCAGAGGCCAGGCCGCCGCCTCTGCTGCCAAGGCCGACAAGGCCACTTAGAGTTATCGTTGCTGTTTATCAATGTTTGCTAGCTCTAGATTACCCGGC
>ASY000353
CGCAAATATTGATACATTTCACAAGCAATTCGTAGGCAAACACCTCTTATTTTTACAGAAGCCACAAAGGCAAACCAACAAAGCATAAAACATAAGCTACTACAACGCAAACCATGCATAGCGGCTATTGCAACGCTTATTACTCCGACGACAAAGCGTCGGTATCAGAACTCGAGAGCGAGCACACGAGCCATTCACTAAGCTATATATCCTTGAACTTTCAAGCTCTCCACGGCCTCCTTGATAATCTGCTCCATTGGAACAAACTTCAATCCCATGTCAATCAGCTTCTTCGACCCGTTTTTCTCCCTCAATAACCCTGGCTGAGTTTCCTTCGGAAACTTTGGAATGTTGTACTCGGGGTAGAGCTCCGCAACCTTAGCGGCAAAGTCACTAAAATGCGAGATGGACTCGACACAAAGATGCCTTCCGGCGGCAGAAGGGGTTTCAAAGGCCAAGATGTGAGCCAAAGCTATGTCTTTCACGTAGGCACATCCCATGTACATGTCCTGTTGAGCATCAGTGCTCCCCTGAAGAAGGCGAATAAGAACAGACATGCTTGCATTAAGCATAGGAGGAAGAATTGGACCCAAGGCAGTTCCAGGATTGATGACAACCACATCCAACCCCTTCTCCTTAGCAAACTTCCATGATGCTTTCTCCGCCTCAGTCTTCGAAATCGGATACCACAACTCGTTTTTCCTACAATAGTCAAGATCAGTCCAGCAATCCTCTCCCTTTACAACGTTAGCAGGCCAGTGAGGACTCGGTGTTATCGCGGATATCGATGATGTCATCACCACTCGACGTACTCCTTGCTCCTTGGCTGCTTCTAGTACCATTTTCGTCCCTTGGATCGCCGGTTCTAGCAACGCTTTCTCAGGATCTTGAACTTTATCAATAATGTTAGGAGAAGCAAGATGAAAGACCCCGACGGTGTCCTTAATCGCAGCCACAATGGAGTCGTAGTCGAGCAGGTCCATCTGAAAGAGCTTCAAATTCGACGAATCTGCACCATCTAAGGCTAACAGATGCTTAGTCTCCCTCTCATCATTGATATCATGTACGGTGGCGTGAACGGTGTAGCCGCGGTCGAGCAGGAGCTGCACTAGCCATGAGCCGATGTAGCCACTGCCTCCCGTAACGCACACTTTCTCTCCCTTTGCCATAAGCGTACTGTACGCGTACTGCTAAATTCTTGCTATTG
>ASY000360
TTGGCTACTTGGTATATGTATTGCTATCTAAATATCATGGGCAAATGCAACAACTTCCACAGGAAATGTCAGGTACAAGAGTGCAATCTATAAACTCTCCATCTGGTATCGAAGAGCAAGGTCTTGGAGCCAGTCAACAAACCCTTGCGTGTAAACATCGCTTATATCGTCAGAATTCAAATCCTCGCTTGGTACGCGCAGATAATCATGTCCAACACAATAGCCAAAGCGGCTGCCCTCTGAATACTGCTTCATACAGGATGTACATAGGTCAAAATCTAGACAAACGGAACAGGTGTAATCTGTGCCAGTAACTGCCTCACCGCAGCCATCGCAAAAAATACCAGGGATGTAATATTCACCCTCTGACTTGCGGTAGACTGTCTGATTGAAGACAATAGAAGCAGAGGAAAAATCCCGCACTCTCTGGAGGTAGTTTCCTAGACAGCGTAGCAGAGCCACGTCTTTCTGCGCCTGGGGCCTTGCTGTATCTACTATCGCTTGAATTGCCACTCCAGCTCTTTGCTTCTGGGCGTATTCGGAGGGAGCTTTGCAATGTTCGCACTGAGGAATCCTTGCTCGGAATTCTGCACTCGCATATTGCCATGTTGATCGTCCAAGGAAGTCGAGACAATCTAAGGATGCCTTGTTATCAAGCAGAACAAGAATCAAATCCTCGAATTCATGCTTAAAGGCATAGTGCAGGGGTGTTGCTCCATAATTATCCGGGGTATTAACACCGCTACCAGCTTCGATGAGCACTTTCACGGTCTCGACATGACCGTTGTAAGATGCCAAGTTTAATGGGGTATCTCCATTTTGATCAGGGATTGAAATAGCGGCTCCGGCTTCAATAAGCACCTTGACTGCCTCAATGTGACCCCCCCATGAGGCTGAATGCAGTGGGGTCTTTCCTTGCTTATTAGAAGTTGACAATTCTGCATCAAGCTCAACGAGAAGCTTTATTACTTCCGTCTGACCCCTGTCGGAGGCTAAATTTAGTGGAGTATCTCCATCCCCGTCAAAGGTTGACATGTCTGAACCAAAGTCAACGAGCAATTTCACCACCTCCAGGTGGCCCTGGGCGGATGCTAAAGCTAAAGGTGTCATTCTGTATTGACCGGGTTGGGAAACATCTGCTCCACAGTCAAGGAGAAACTGAACCAGCTTGTAATGGCCATTCTGGGCTGCATCGTGTAGAGGGGCATCGTTATACTCGTCGGAGACAGCAATATCGGCACCGGAGCTACAGAGAAGCTTGGCGACTTCATGATTGCCCCAATAAGCTGCACTATGCAAAGGTGTCCTCCCACTATTTGATGTGACTGTGGGATCCGCACCGAAATCAAGGAGTATCCTGGCCATGTCGGTGCGCTCGCTCACTGCTGCTGTGTGGAGAGGGCTATACCCATGTTGATCAGTAAATGAGATGTCGGCCCCATTTCCAAGGAGTATCCTGGCTATCTCCGTGTGCCCATTTTCTGCTGCGATGTGAAGGCAGGTGCGGCCCTTGTAAGCAGTTTCTGATATGGATGCTCCGTGCTGCAATAGTTCGACGACGGTGCTGACTTGATCCCAAGCAACTGCTACATGCAAAGCGGTGGCACATCCAACACTGGGAGGATTGACATCGGCACCGGCTTCAAGTAAAAACTTAACAACATCCAGATTGCCGTTGCCAATGGCACCCAGAAGCGGGTTGCCAAAGTGTCCACCACTGTCGTTGATGTCCACCTTTCCTACACTATACAAGTACCTTAAAACCTCTTCAAGTCCGAATAGAGCTGCATAATAAAATCTACGTCCCAACATGGACTGTGCCCGGGAATCTGGATCAAGCGTACTGGAATGTCCTGGGGTATCCTTCTCCGTGTCCAATATATCTGAATCTGCGTCGGGCGATGCCTCATACAACTGTCTCCAGTTCTCCCAATTAGAATTGTACAATCCAAAAAATGACTGCAGTTGCAGGTTGAGGTCGGCAAGACGTTCCTCTGATGGACGTAAATGATTATGCCACTTATAAATAGCGTACGCAAGAAATGGACGTCTGCAGATGGGATCGCGATCCTCCCAGCCGTCAGACTGCCAGGTAGCTTCGTCGTCCAGGTAGGTGAGACAGCGTTTAAGCAGATTATAATGCTGTAATGGGCGATCTAAGAAAGGGGAACCGTCACGATTGCCCAAGAGAAATTCTTCTGCAGAGTAATGGATCAAGTGGACAGTTTGTGATTCCCATCCTCTATCTGTCCCTGAAGCCCGCAGCTCTAAAAACGAGCCGCATAGACCAAGAATCTCGGAGTCCACATACTCACTGTCGAATGGATCTGGAAGGTCATCGAATCGGGGACTGTCATCGTCATCACTACCTAAGACTGCAACAATCTCAGAAAGCTCTGCGATAGTGAGTGGACGTTGAGCGAAAGTAACCCAGCGTAGGATTGCCTCTGCGAGCTGTTTGTCGGAGTCGCTATAATTCTGAATGTTACTCCAGTTGCGCCTGTATATCTGAGGCAGTTCAGTTGGCATCTCGTCTACCGCGCGCTCGAGCTGGCTGTTTCCTTTGCGTGGCCGGAGATTCTGGCTCTGTAGTCGTATAAACAAGAACATTCCATCTCCCTTTTCGGCCATCCGAGCTGCAAGAGTTTCATTAAACTGATGCGGCTTTGCGGGGAGCTTATGGTTAACGATATGTGTTGCGAAGAGTGTAACATCATTCGAAACAAGGTCTCTGGTTACTGGAAGCTCGTATATCTTGAGGCCGGGTGGCTGCGGACCATGAGGGCTCAGTTGGGACCTGATATCGCCCTCATTTCGACTGACAACGAGGACTCGGACCTCAGCCTCTGTTGCCACTTTCAGAAGGTCGTTTAGAATGTCCTCTCTGGTGCGATGCAAGTCAACCCTGCTTGTACTTCGCGGACACTCGTCCAGACCGTCTACTGCAAACACAGCGTTTGGGCTGTGCGACATGAGCTTCTTCAATAACTGCCAGAGATCCGAAAGCGTTGCTTTGGTGTTTCGGCATGAACTGAGATACTGGAGTACGTTATCAAGTATGGCTTCGTCTTGATGTATCGCTTGGTGTATCCATGCCCGCAGGATAGAACTAGGACTCCGTTGAGCTTCGCTGTCTCCAGAGCAGAAAAAGTAGTAAACAGGAGAGTCATTCCTGCTTAGCAGCGATTTGATAATATACGCGCACAAAACTGACTTACCAAAGCCAGGTGGGCCGTTGATCCATAATATCTTGGACGCCTTCACTACCCTTTCTGAACTCCAAGCTTGATAGATAGGGTGCGTGTCAATCCAGCTGCAGGTAGTATCAAGGCGCGCAGAGCAATACGCGTCATAGCTGTTCTCCGTAATCATTGCATCTAGCCAGCGTGTAGCTCTATTAAGCGCTTCAGTGCGTTGCGACTGGACAAGTGCGTCTTGCAGTTTCTGGAACTCGCTACGCGGAAGGCCCTCTGGAGGAACAAGAGCATAAAGCTTGTGCACCAAGTCATCGAAATCCTGGACCTGTTTGGAGAGCTTTTTGCTGTCTGAAACCACCCACTTGATGCGGGACCCGATATGCGGCTTCTTTTGATTCTGATCGTGGTATCTGACCATGTCCGAGTCTGCAGTTTCGAACACATCGCGGATGGATTTCAGCAAGTCTGCAACGGCAGTGGCTGTGCTCTGACCATGGCCATTGAGGCTTGGATGCACGCCGTCCTTTTCGGCAATTCGAAACTCCTTCCCCCACCGTTCGAATAGAACCTTTGTCGCTTGATAACGGGATGTCACCCGGAGGCTTTCGGAGGAGAAGCGCTTGATTGAGTACAGTGTGCTGGCAGCCTCTTCGTACAGAGCCAGCAGCCCGACGACGCCGACTGCCAATCCAGCGGCTTCCATGGCTGTCCAGTTGGACAAGTAGTGCTACTGGGTTGCAGCAGACGAG
>ASY000380
TGACTAGAAAGACCCGTCTTCTTGATGTGGTCTACAATGCATCTAACAATGAGCTTGTTCGTACTCAAACCTTAGTGAAGAGTGCCATAGTTCAAGTTGATGCAGCACCATTTAAGCAGTGGTATCTTCAGCATTATGGAGTGGATATTGGCCGGAAGAAGAAGACCTCTGCATCTGTTAAGAAGGAAGAGGAAGGCGATGCTGGCACTGAGGAGGTAAAGAAGAGTAACCATGTCCAGCGCAAAATAGAGAAACGTCAGCAGGACCGCAAGCTTGACCCACATATTGAAGAACAATTCAGCAGTGGTCGTTTGAT
>ASY000385
GGACATCCAGCCACTTGTGTGTGACAATGGCACTGGAATGGTCAAGGCTGGTTTTGCTGGTGATGATGCCCCAAGAGCAGTTTTCCCTAGTATAGTTGGCCGCCCTCGGCACACAGGTGTCATGGTTGGAATGGGCCAAAAAGATGCCTATGTGGGTGATGAAGCGCAGTCAAAAAGGGGTATCCTGACCTTGAAATACCCTATTGAGCATGGCATTGTGAGCAACTGGGATGACATGGAGAAAATCTGGCATCACACCTTCTACAATGAGCTCCGTGTGGCACCTGAGGAGCACCCTGTGTTGCTCACTGAGGCTCCTTTGAACCCAAAAGCCAACAGAGAGAAGATGACCCAGATTATGTTTGAGACTTTCAATGTTCCTGCCATGTACGTCGCAATTCAGGCCGTGCTTTCCCTCTATGCAAGTGGTCGTACTACTGGTATCGTTCTCGACTCTGGTGATGGTGTCAGCCACACTGTGCC
>ASY000387
CCGCCTTTTTCTCCGGCTTCAGAGCTCTTTTGGGACATCGCATTCTTCCGGTAGGATCGCACGGGTGGCCATCCCACAACTTGTGCCTTGGCAGGTGGCTTTGCAGGATCTTTAGAGGCTATGAGACTCTCCTCATCAGTTGAAGTATCATTATTCTGTGGAGTGAGATCGACGGTAACTCCTGGCTTAGATTGGATATTGAGTTTCAAATCAACAGTTTCAGAGAACCCTCTTTTTCCATTAGCTTTGGGAGTCTCCGGCTCAGCGCCACCGCCGGGAAGGCCGAGGCAGAGATCAGTT
>ASY000392
CAGAGAGAGACATTAATTACGAAAATGGGAAAAGCTTTGATTACTGTCATTTCTACATTTCTCTGGGCTCTGATTCTCAGCAATGCTCAGCCACTTGTACCTGCTATTATCACATTTGGCGATTCCCCTGTTGATGCGGGAAACAACAATTACATTTCTACTCTTTTCAAAGCTGATTATCCTCCCTACGGCCGAGACTTCAAGAATCACAAGCCCACCGGCCGATTCTGCAATGGCAAGCTTGCTACCGATATCACAGCTGAAACACTGGGGTTTACAACTTATCCAGCTGCATACTTCAGCC
>ASY000419
GCAAACCAGATAGTGCTAAAGTTGGCCCGAGATGCTGATCCCTCTGGGGACCGGACACTGGGGGTGATCACCAAGCCAGACACCCTAGTTCCAGGGTCAGAGAGTGAGGCCATGTTTCTCTCGCTGGCACAAAATCAGGATGTCGAGTTTCGCCTTGGGTGGCATGTCCTGAAGAACATGGATACCGAGAAGGGGGATTGGACTCTAGTTGATCGAGACCTGGAAGAAATGGCATTTTTTTCTCAAGGGGCTTGGGAGGATCTCCCACGAGCCCTTGTTGGTGTTGGTGGCCTTCGTTCGCGCCTGAGCAAGGTGCTTCTCGGACAAATTACTGCCGAGCTACCAAGTCTTATCAACGAAATCAGAACAAAGGCAGATCATTGCAAGTATCAACTTACAAAACTTGGAGAGCCTCGAACGACTATAGACGAACAACGGTCGTACCTATTACGGATCAGCCAATCATTTCAGATCCTCGTGAAAGCTGCTGTCGACGGTACCTACAACGATCCTTTTTTCGGGCAAGCGCATGCTGAGAACGGGCAACAAAAGCGGCTACGAGCGGTCGTTCAAAACCTTAATGAAACTTTTACGGAACATATTGCCGGCAAGGGCCATTATCGCCATATATGTGCAAAGGGGGGTGGCATGAGTGGCTCTAAGCGCCAGATTCGAATCACGCGAACAGAATATACCGCATATATTGGGAAGCTTTTGCGACAGACTAGAGGCCGGGAGTTACCTGGCACATTTAACCCCATGATTGTACGTGATTTGTTC
>ASY000425
TGAAATATCTGAGCAGCGTCAACTCAAAAGCATCACAGTCTGTCTGCAGGGCTAGACACGTTTATGTAGAAACAAATACGGAAATATTGTACAACTAGGCGCGCAACTTTTGCTGAGACGCAGTTCATCCATGTCAAGGCAACAGTTTCAGTTGTAGCGAGATATTACGGGATAGTAGGTGCTGGCATTCTTTATTATGGAAGAGTGTTGATCCAGGTAATGCACTAGCACAAACTAACAAGCAATATCCGTCACAATGACAGAGACGTCCCCTAGGATCCCGTGGTTAGGGATATTAGAGACATCGACTAGATACTTTGCACTGTTAATATTTCTCGCCTCAAACTGATTTCCAGTCCGCGCCCAGGGACCTTTCCAGTGCAGCGATGCTATTCGAGCGTCTCCGTGGTATAAGTCCAAGCTGCCCTTGACTCCCAAATGATAGACTGCACTTCCACAGAATGATACTATCCCTTCCTCTCCATGACATATCACCAACTTATTCACATCTTCGGGTGTTATTAGGGTTGGCTTCTGGCCTTTATTGTATGGTTCGCCACGCGTCACCAAAGTGTTTCTGACCGCGATAACTCCGCCTTGTTGTAGATTATTTTTAATAATAATGGAAAGACGCTGTGTAAAAAGGTTATCCATTGCTCAGGCTTGCAACAATATTATCCGCCGAGAATATGTGGTGTTATGACGCCCCGTTAGATATCGATGGCTTTAATGTTTAATCCTGAGCTGTTTTCGC
>ASY000428
TATATATTTACTAAATGCATATATTAACACTGTTAATGCTAAAAATGCAAATACTACTTGATTTACGAAAAAAAATGGTACTAATTGTGGCATATTTTATATTAAATTTATAGTTTAGTTATAAGCTATCTTTGCTATTTATTTTTACTATTTTACCTATTATGGATGAAGTTATATATATATATATATTGTATAACTTAGCCCTTAAGATGAATCGAACATCTATCAAAATATTAACAGTATTCCGCTCTACCATTGAGCTATAAAGGCTTATAATTTACAATACTCTTCTTATCTAAGACTCGAACTTAGATCAAAATATTAGAAGTATTTTGCTCTACCATTGAGCTAATAAGAATATAACCCTACCACCCTCTCCTACTAGTTTAAATAATTTATTTGATATTTACTACCTTTACTCACACTAAATTATTTTTAAAAACTTTTTATTTTTATTATACTATGTTTAGTTAATATTAATATTTTTTTTTTTTTAATTAATATTATAAATTAAAGAAGAAACTGAATAATGTAGTCCATCTAAAATTGGAGCAGGATATATACCAAATAATACAGTTAATATAACAAAAACTAATAACATTATAAATTCTCTTCTAGTTACATCTCCTATATTTTCTATAAAATATATAGAATAAGAACCTCCAAATATTATTCTGTTATACATAAATATAGTATAAGCAGCAGCGAAAATTATAGAAGTACTAGCTAAAGCACCTAAAATAGGCATTCTTTCAAATACTCCGTATAATGACATAAATTCACCTATGAAATTAAAAGTTAAAGGAGTTCCACTATTACCTAAAGCTAATATGAAAAATAACACAGAGAAAATAGGCATCATTTGAGCCATTCCTCTATAATATGTTATTAATCTAGTTGATGATCTATCGTATAAAACACCTCCAGCACATATAAATAAACCTGATGAAACAAAACCGTGAGCTAAACCTAAAACAATTGATCCTTCAATACCTTGTATTGTATTACTAAATGCACCTATTAAATATACAGCTGCATGAGATACAGATGAATAAGCTATAAGTTCTTTAATATCTATTGTTCTTAATGTACTAAAACTAGCATATAATATAGTTATTACACCTATTACATATATAATATAAGTATAATTTAAAGAAGCTTTAGGTAATAAAGGTAACATTAATCTAAATATACCATATAAACTTAATTTTAAAACTATACCAGCTAAAATTATACTACCTGATAAAGGTGATTCAACGTGAGCTTTTAATAATCAAGTATTTAAAAAAATTACTGGAGTTTTTACAGCAAAAGCTATAAATATTCCATAAAATAAAAATAATTGAGTTATATAATTAAAGTTTGCTTTACTTAATGCATCAAAATCTGATGTTCCCATTATAGATGTCATAACAATTATTGATAATAACATAAATAATGATCCAAATAATGTATATAAAAATAAATAAAAACTAGCTCTTACTTTATTACTTGATCCAAATAATCCTATTAATAAAAATAATGGTGGTAATATAC
>ASY000447
TCTCAGACTTACACCCGCGCAACTTGTTGCAAAGAAATACGTAAAGGGAACGGATCTTTGCAAGGTATACCTGAGCGTTTCTTACCTGAATGTTTCTCAATCAGCGGTCTTATTCTGACAGAGCCTAGTTGCATCCCATCACTCATCCGGTGCCATTCGTAGGCATCGAAGGCGGGCGTCGCGGCAAGATCGAGAGTTTTGCAGATGCTTATAGATTTCTCGGACACGCGGAAGATACTTTGCATCTCGGGCATCCTCGTGAACCTAGCTTGGACTCAGAGATGTTGTCTCGGCAATCTATCATCGAAGCTGCTGCCCCTTGTCTGGAAGGTCCTCTAGGAAAAAACCCAGGAACTAAGAAATTAACGGTCCAGAATGTCAACTGTCTTTTATACCATCTTGCGCCTCGCTATACCCTTCGGCAACCTGGTTTGACAAGATGCACACCCTGTTATAAAGAACTGGGGGCTTGTGCCAGTCTTATATGTGAGAATCTGGTCGCCGCCAGTGATAAGGTAGTTTATCAGCAACGCCAGCATCATATGTGGAGAAAAAAAAGAAAAGAAAAGAAAATCCCTAACGCTTGTATAGCTTAAGTCTGCCATTCCGGTCCGAATCGGGTTCGACTACGACGAACCCTTCGACGGTGCGCCTCCACACTGGGCCATAAAGCTACTTCTCAAAACAGACGCTGAAATCCTGCTGCCTCTATCGCTCTGCCTGAGAGGTTCAGTCAAGAATGAAGTCGTCCCAGATACACTCCTGCTCCAGGGCTGGACCATGGATTATGAGATCCTAAAATGCAAACCACGAAAACGGCAAAGGAACGACGAGAGGGAATACGCAATCAGATTCTCACAGAAATTCTACCAAAATTCCCAGCCCATTCTTGAGAAATTTCGGTTGAGTCCGGTGCTGCATATCCAAGACGTCGAGATGCTCTTCTTGAGATCCGATTCCTGGAGACCGCGCCGTTTCTCCCCAACATGGACTCTCTATAACACCATTCTACACTCGAGCTATCGCTCGGGAGACACTTTAACTCCGATGTACGGGAAATACACAGATATCGAATCGGTGGTTAATGCTAGTGTCACAAAGGCTCCTCTGGTGACCTTCGCCGTCCCAGTGGTCCAGCCCTTTCAGCTTGTTTCACTCGATCACCTCTTTCTCATTCCCCAAGTTTCTGAAGATACGGTCCTGTCTCAGTTCTTTGAGGACCTCGAGGTTTCCGAGGCACCCCCGTGCAAGAAATTAAAACTAGAGTCTATCGAAGGAACACTGAAAAAACATGCCCCTACCCCCCGCGAGCGCGAATTTCGCAGGAACCTCGTACAGTCATTGAACCTCTGCGCCAAAAAGCACCCCGAGCTCATCAATGGCAAGAGAAGGTGTATGTACTACAGCTGCACAGAGCCACAGGACGCCTCAGTATCCTACTACTGTCGTCACCATTCCGAGTCTCTCGTCAACTATGTGATGAATCCCGCGGAACCACTACTAAAGCAGCCGGCATATCACAGACAGAACCGCGAGATAAATATGATAGACGAATCTCGTGCCATCCTGCAGCAACTGAAGTCACTGTATGAGCACCCTGAGAAGACTTGGATTGTTGATTTCGAGTACATATCGATGCCGAAAAGATATTCGCCTATTCCACTACAGCTTGCAATTAGACAACTGGACGGGAAACTGCTATATCATGGAAATATTCATTACAATATGTCCATGCAGGAATTTATGGATGCGACATCTGCCTATGTATCGCAGAAGCACGGCATGATGGGGACTGTTTTCGTAAGGTGCTATGGCGGCCTCAACACAAACGGAGAGACGCCGCTCCAAGTAAGGGATCAGATCATCAAAGTCTGCAGGTATAACTCGGATGATACCAAGATATTATCTTGGTACGCCGCCCAAGATATGCAGTGTTTCCTCAGGATCTTGACTGGGGGCGAGGATTTAATCCAGGACAAGGTCTCTCATAAAGGTCATGAGAACTTTCAGTCAATCAACGTCGGGGGTCTTTGTGGAAAGCTATTCCCCGGTCTTCTCTCAACGACGCTTGAGTCGGTTCACGAATTTTTCGGAGGAAGTGGGAGGTCTGGTGGAGAATATCATACTGCTTTATACGACACTGAGGCAATGGCTACGATCGTTAGGGCTCTTGTACAGTTGGAATGAGTTGACCTGTCTTGACTGACAAACCAAGTTGTTAGTTTCAGCGTAGCACACACGTCACTTACTAGCCAGG
>ASY000452
CGAGAGGAGAACGTTTACCTGGCGAAGCTCGCTGAGCAAGCGGAGCGCTACGAGGAGATGGTTGAATTCATGGAGAAGGTCGTAAATGCTGCCGACAACGAAGAGCTCACCGTCGAAGAGAGGAATCTCCTATCTGTCGCATACAAGAATGTGATCGGAGCCCGTAGGGCATCGTGGAGGATCATCTCTTCGATCGAGCAGAAGGAGGAGAGCCGCGGGAACGAGGACCACGTCTCCACCATCCGAGACTACAGATCTAAGATCGAGAAGGAGTTGTCTGAGATCTGCGACGGGATCCTCAAGCTCCTTGACACCCGCCTTGTTCCCTCGGCGGCTTCCGGAGACTCCAAGGTCTTCTACCTCAAAATGAAGGGTGATTACCACCGGTATTTGGCTGAGTTCAAGACCGGCGCTGAGAGGAAGGAGGCGGCCGAGAGCACTCTCACTGCTTACAAATCTGCTCAGGATATTGCAACTGCTGAATTAGCTCCAACTCATCCTATTCGTCTTGGATTGGC
>ASY000454
CTTTTAGCCCGGAGGGGGGCGGCAGTCGCACCGAGACTCCAGCTTCGATGGTTGAGCTAGGGGGCATTTTTTTATCTATGGACTCAGGGATATGCGTAGTGAAGATCGAGGCCAGCGGAGATGGGGGGGCGCTCAGCAACAGGCCGAGGAGCACTTCCGGTCCTTAAATGCTTTCCAGTGCTGACGCTGTTCTGTCTTCCACCACCAGTACTGTTTGCAGAGGTTGAAGGCGTCAATATCTGGGCGTGCAATGAACCCTGTCCGCCGTCTCCTTCTGTTTGCCCTGCTTTCTGTGCCTTCGTCAACGTCTTAGCTTGAGGTCTCCGCCGGGTTTTGGAGCGTTCCTAAACCCGACGCCGGTAGCCCCGGTGGAGAAGAGAACCAAGTCTGAGTTTCGAGCCAGAACATCTGAGCACAGTGCAAGATCGAATCCTGCAAACAAACGTTGTAGACAAACTATAGCTAGCATTATTACTACATGCTCCACAGGCTTATGCAATCGACCCCCCGTTCACCCGAACAACCTGGCCTGAAACCCAGCCACTATCCTTGCCCCAGAGAAAACTCACCGCGGCCGCAATCTCGTCCGGCTCCGCGATCCGCTTGAACGGATGATGGCTTGCAAGCAGGCGTGTTTGCTCATCGTCCATCGCCCTGTGCAAGGATTCCGTACTTGTTGCACCAGGGGAGACGCCATTGACGCGAATACCGGCGCCCGCAAGATCCCGTGCCAGAATCTTCACCACCTGGTTCAAGGCCGCCTTGGTCGACGCGTAGAGGAGAAATTTACCAGGCACAGCAGACGAGTCGGTGAGGTCAGTGGAGATGAATATGATCTTGCTGCCTGGTCCCATGTGCGGTACAGCTTTCTGCGCAATAAAACAAGGCCCCTTCACATTTACGGCAAAGGCCCGGTCAAACTCTGCCTCCGTGAGGCCTCGTAGGGCCTGTTGAGGCACAAATGCCGCGTTGGGGATTAGCACGTCGATCCGCCCGAACCGCGTCACTGTCGCTTCGACGAGAGTGTTGATCTCAGTGGTCTTCGAGACGTCGGCCTGC
>ASY000468
CTCTTCCTTGCGCCTTACGGGTTTACTCGCCCGTTGACTCGCACACATGTCAGACTCCTTGGTCCGTGTTACAAGACGGGTCGAATGGAGAGCCCACAGGCCAGCGACCGGAGCGCGCAGGTGCCGAGGCACGCCGGGGGCGCGCGCTGCTTGCCACGATCCGGGAGACGACGTTCCGCGGGCGTATCGAAGGCCCGGGCTTTGGCCGCCCCCCGAATCCTCGCTGGTCCACGCCCCGAGTCGATCGGCGGACCGGCTCGTCACCGTTCCACATCCGACCGGGGCGCATCGCCGGTCTCCATCCGCTTCCCTCCCGACAATTTCAAGCACTCTTTGACTCTCTTTTCAAAGTCCTTTTCATCTTTCCCTCGCGGTACTTGTTCGCTATCGGTCTCTCGCCCGTATTTAGCCTTGGACGGAATTCACCGCCCGATTGGGGCTGCATTCCCAAACAACCCGACTCGTAGACAGCGCCTCTTGGTGCGACAGGGTCCGGGCACGACGGGGCTCTCACCCTCTCCGGCGCCCCTTTCCAGGGGACTTGGGCCCGGTCCGCCGCTGAGGACGCTTCTCCAGACTACAATTCGGACGCCGATGGCGACCGATTCTCAAGCTGGGCTTTTCCCGGTTCGCTCGCCGTTACTAGGGGAATCCTTGTAAGTTTCTTTTCCTCCGCTTATTGATATGCTTAAACTCAGCGGGTAATCCCACCTGACC
>ASY000476
CACGATGGCGTTGGCAGCGAGCACGTGCTTGGTGACCACCACCACTTTTCCCTCTTTAAGAAGAAGTTCGGTAAAACCTACGCCTCGCAGGAGGAGCATGATTACAGGTTCAATATCTTCAAGGCTAACCTGCGCCGAGCGAAGCGCCACCAGCTTCTCGACCCGTCCGCTTCTCATGGAGTCACCCAGTTCTCCGATCTGACCCCGTCTGAGTTCAAGAAGAAATTTCTCGGAATCAGGAGCCGTCTTCGTCTTCCATCTGATGCTAACAAGGCTCCGATTCTCCCCACGGAGGACCTCCCCGTCGATTTTGACTGGAGAGACAAAGGCGCCGTCACGCCTGTTAAGAATCAGGGTTCTTGTGGATCGTGTTGGAGTTTCAGTACCACTGGAGCCTTGGAAGGCGCCCACTATCTTGCTACCGGAAACCTTGTGAGCCTGAGTGAGCAACAGCTCGTCGATTGTGATCACGAGTGTGATCCTGAGGAGGCAGGTGCATGTGACTCTGGCTGCAACGGTGGGTTGATGAACAGTGCCTTTGAGTATGTCTTGAAAAACGGTGGTTTAATGAGTGAGAAAG
>ASY000479
CTTGCGGACTGGGAACGACTAGACTCCGTTCAAATGCATCGCGTAATTGCCCAGTCCACACGCTTCGCTCTTTATAGGGAATTTCCGGATCGTCGCAGGCGTCTTCGGGTGGAGGATCGTCCGGCTTGGCTTCCGGCTCAGCTTCTGGCTCAGTTGGCTCAGGCTCAGCTGGAAAGTCGATCCAGTTGAAATTCAAGCGGTCCTTTTTGCGTTTCCTCTTCTCCTTTGCGCTAAATGTAGCTTTTGTGGAAGGTTGGTTTCAAGTCCATCTTGGCTCGCTCGCGGAGCCTTCAGCTCGTGTTCATATTCTCCAAGTTAGCAGGTATCTAACCCAAGATCCAAATTAGCCGCTTCATATCTCCACCGATCCCGATAAATCGAAGGCCGGTATCTCAAGCTCGCCTCTGTGGCATATCGACAACCAATCCGAGCCCATCGTATAATGGAGAATATCGAAGTTTCTTCAGATTCTTCATCCGATTCTGTAATGACACCCACGCACACCTGCTTCTCTGACAAATCCGCCGAACTCGGTTTATCACCATTTCTTGCAGTGAAGACGGGACCCCCTCATAAGGGAGCGACTTTCGTCATTCGAGATTTGCAAACAGGCTGTGTTATCACACTAGTGGATGGCAACTTATGTTTGTTACCTGAAGGTAATGAGAATTTATTCGTCAATCTTGGTGACGGGCGCGGATGCCACTGGCGCTGTGTGGAAAATAAGGACCGCTGGTTAGGCTTCAAGAATACGGTTTCGGGGGAGTTTATCGGACATGACAACAACCAAAAGAACTGGCGTTTCATGGCAAAGGTAAAAGCTCATAATCAATGGGAGTTCTTCTGTGCCCGGCATCATCGCGCTGATGGTTATGAGATGCTTGTGAAGCATTGGGATGGCTTTCGGGCAATGAAAGCGGGCGGTACAGAGGATAGGGAGCTGATGGTTGCTGGTGAAGGACATGAGGGAACGTCATGGGAGTTTCTGGAAGTTGAGTCCGGGGGTTGATGTTGTCTGAAGTATAAAGAGGTTGAAACTTGAACAGTTTAGATGTTGCTTTAACTACGCTATTTGTTACGTGTCCGTCAAATGTCTCTCACTGAGCGCCATGGCTCGTAGGCCAAATCTGAAGCCAACGTAACAAGTAGTATGTCTTTGATTGATTCGGCTTCAGGCGATTGGCTTTCAATTTTACGACTCAGATATCTTCAATATGCTCTTATTACCTGCATTTGGTGGATGTTGGACGGACCTAGTACCTAAGCCTGCCACAGGAGCCGAATGTCAGGCCCTAGGAGCAGCTCAGTTCCCAGGGCCTTGTAAAGCATCTCTGGGATTAATAGAAGTGTCCAAAAG
>ASY000490
CTCGGAATCTAACAAAAACAATTTGACAACCGCAGCACAAGTAGATGAACAGGGAGGAATGATGTATCACCTGGTGCTTGGTGAGACGCCTGCGGATGGCGCGGGTCTTCTTGGGGCGGAGGTCAAGCGGGAGCAGCTTCTTGTTCTTGTACGCCTCCCTCAGCGCCGACTTCTGCTTCTGCGAGATAACCGTGAGCACCCTCGCAATCGAGGTGCGCACCACCTTGATCTTGGAGAGCTTGTTGGGGGCGCCGCCGGTGACCTTGGCGACGCGGAGGAGGGACAGCTCCGCCTTGAGGTCCTTGAGCTGGCCCTGCAGATCCGCCTTGTTCTTCCCCCTCAGCTCGTGCACCTTGATCCGGGCCATTGCTGCTGGCGAGCTGGTCTAGCGGCGGCGGCGG
>ASY000497
CGGGACTACTACCACAAGAGTCAGGCATCTCTCAAGCAATCTTTTTGTCCTTCAGTGGTCCTCTTGGGATTTTAGAGAGCACCTTAGCATCAAATACTACATACTGTTTCTTGATCTCGGCCATTGCCTTCTCTGCAAAGGCGTCCACCTTGTCATCGTATTTCTCATAGAACAGGGGCACGGTGAAGAGTACAATGACTCCAATATATAGCAAGGTTAGGAAGTTGAACCAGCTTCCCACAATGGATAGAACCCACAAACCAGCAATAGCATAAAGAAAGCTCTTCAGATCCCTTCCTGATGCAATCTCTCTCAAGACAGCAATGGCCCTATTGATTTCAACTCTCAAAGCAGAGGCAATCTCTAC
>ASY000506
CCGTCCCTCTCCTCCCTCCATCCTCATCCCCCGACAACCATGTTCACCCGTACCGCCCGACCCGCCGTCGCCCTCGCCAGGGCCGCCCAGCAGCAGCAGCAGCAGCAGGGCATGGCGACGCTCAGGGAGTTGGAGCAGAGGTTGAAGTCGGTCAGGAACATCGAGAAGATCACCAAGTCGATGAAGGTCGTCGCTTCCACCAAGCTCACCCGGGCGGAGAAGGCCATGCGTGAGGCCAAGAAGTACGGTGCTGCGAACAACGAGCTCTTCAAGCACGTCCCCGTCGAGGAGGCCGAGCCCAAGGAGCCCAAGATCCTCTACCTCGCCGTGTCCTCTGACGGTGGTCTCTGCGGCGGTATCCACTCCTCCATCTCCCGCGCTATCAAGAAGGAGGTGGCCTCGACTCCCGGCCGTCTCGCCATCATCGGCGACAAGCCCAAGGCCCAGCTCTCCC
>ASY000525
CAACAAACAAGGTTCACTTCATCCTGAAGCACAAGAACCCTAAGACTGGCAAATACGTTGAACATCACCTCAAGTCCCCACCCTCTGTCCCATATGACAAGCTCTCTCATGTCTACACGGCTATCTTGAAGCCGGATAACGAGGTCAGAATTTTGGTTGACGGGGAGGAGAAGAGCAAAGCAAACTTCCTGTCCGCTGATGATTTTGAGCCAGCACTTATTCCATCAAAGACTATTCCTGACCCTGATGACAAGAAGCCAGAGGACTGGGACGAGAGAGCTAAAATCCCTGACCCAGCTGCAGTGAAGCCCGATGACTGGGATGAGGATGCCCCAACAGAAATTCTGGATGAGGAGGCCACCAAGCCAGAAGGATGGTTGGATGATGAGCCTGAGGAAGTTGATGACCCAGAGGCTGCTAAGCCCGAAGACTGGGATGATGAGGAGGATGGCGAAAGGGGGGCCCCGAAGATGGGCCACCCCCACGGTTGAGGTGGGCCCGGGGGGGGGGGGTTGGGGGGGGGCCGGGGGGGGGGGGGGGGGGGGGG
>ASY000540
CGGCGAGTGCTGCGCCCGCTCCCACCGCGTACGGATGGCATTTGACGAGCTTCCCGGCCTTGGCGTATGGTCCGCAGCGGAAAGCGGACATTGGCGGGGGAGGCGGAGGGGGCGGAGGGGGAGCCTCCTTACCCCCAAAAGGGGGGAAGGGGATGGAGATGCTCGGCGGTCCGTGAATGTTCAGCGACTCGAAGAGCTCGTTGCTGACGCGTTCCATCGTCTCGAGCATGCGGTACGGCAGCTCGTGGAGGTTGGCCGGCACCTGGGCCTCTAGCCACTCCTCGAGCTGATCCAAGAAGGACAGGTCGTCTGGCATCCCGCGGGCTTCAGGGTGTCACGGTGTCGCCACTGCGCTGTGTTGGGTGTTGCGTAATGGGCGTGGTCAGAATGATGAGTCGTCTTTG
>ASY000561
GCCCAGTTCGGAACTGCTGGGGTTCGTTTCAGCGCCTTCACACTCAATGGGTTGTTCTTGCTCATTAAGCAAGTCCCCTGGTTCACATTGCAGACAGGATAGTCACTCGGACAGCAGCTGTAATTGTCGTCACAGCAAGTAGCGCCTTCAAGAGGACAGCATCCCCAAGAAAAGCAGTATTTGCCATACTCGTAGAGGCAACAGCAAGTGTTGCTGTCCGGACATGAGTAGTAGTTGTCACAGACTGCTGGCGGCTTTATAGGAGATGGTGGAGATGGACCGGGGTTTGGTGGGTTTTGGCCCTTCTTTATAGGGTAGGATGCCTCCATTGCAATACCACACTTTCCGTTAGCAGTGCCAGCAAGGTTTCGCTCCATTCTTATGTATCCGTCTTCTCCCCAGCTCAAACCCCATGAGTTCCTTACAATCCAGTAGTCCTT
>ASY000562
ACTCGACCTGTCGGCGGAGACCGAGTTCCGCTTGAGGTCTTATTCGCTCAGTACAGGAGGGCCAGGTCCAGATAGCTAGGCTCTTCTTTACGCCCTTAACGAACACGGTGTCGTCGAGTATGCGGACAGCGTAAGGGGCGATGTCGGTTTCGAGGACAGCGTGGGCTTTAATCTTTTGGCGGGCCGCGAAGTAGAAGAAATTGCCCACATTAACAATAAGGGTGTGATGTTGCAGGTCAAATCTGCCAAGGGCCTGGAGGATGGTGTCTTGTCCGTATGAGGGGACAGTGGTTACGATGAAATTGGAATGTCGAATGGCAATACCCAGGTCGCTGGTGGTTTTGATCTGATATTTGCCATTAATCTGTCCGCTTGCGTTCAACCAGCCGTCGTTATTCTCAATCATCGGGATCGCACCACGATGTTCCGGGTGGCCATAAAGCAGCACAGATTTTCCACGACTGGCCAGATCGGCGGCAAATGCACATCCGCAGGGGCCAGCGCCAATGATTGTGACCGACGACATCGAATCGAAGTTCTCTGCAGTCATGATGTTTCGTTGTGGTCTTGTACAAA
>ASY000586
CCTCGCTAGGGTTTCGTCTCCCGGTCCGGATCCAGCAGCAGCGGGCGATGGCGGCCGCGGGAGACGCCGGCGAGAAGAAGATGATCACACTCAAGAGCTCGGACGGCGAGGAGTTCGAGGTGGAGGAGGCGGTGGCCATGGAGTCGCAGACGATCCGCCACATGATCGAGGACGACTGCGCCGACAACGGCATCCCGCTCCCCAACGTCAACTCCAAGATCCTCTCCAAGGTCATCGAGTACTGCAACAAGCACGTCCAGGCCAAGCCCGCCGACGGGGCCGCGGCCGGAGCCGGAGCCTCGGACGCCTCCGCCGCCGCCCCCGCCGCCCCCGCCGAGGACCTCAAGAACCGGG
>ASY000596
ATGAGCAGGTCGACTGCAAGAATACGTTCTGGCCAGCTATATCCCTTGAACGGGATACCAAGAAGCCTTCTGGTCATCGACTTCCCACCATCCGCGCCAACCAGAAACGATCCCTGGAATGATTCCTCCGTGCTATCAGGAGTTCGCGCAGTAGCGAGAACGGAGTTTCCTTTCTCTTGGATCGCGGACAGGTCTCTCCCAAAATGGACCTTGACAAATCCAGTCGCGACAGCTTCATCGAACAAGACCTTTGCAAGCTCGCTCTGCGGCAAGATAAGAGCGCCAGAGACGCCAGTTCCCTCCGGAAAGCCTAAACGCGCAATAACATCGCCAAGTCTCTTCGCGCCTCCGACACCATCCGTGAGAGGTTTCCTCCAATATAGACCCTGCGTAGTAAAGCCTGCCTTTCCGGCAGAGTCGAGCACCCGCGCTTTCTCCAGCGCCAGCAACGCCGCTGCGTAGTATCCTGCAGCACGCGGCCGCTCGCACAAGTTCTCATTCTGCTCAAGAACGTCAACCCAGATCTCGGCCTGACCCAAGCGCAGTGCCGTTAATAGTCCCACCGGGCCGGCCCCGACGACGATGACCCTGTCAACACCGGACATTGGTTTGCTATCGGACATTGCGAATTGAAGAGGACGTAAGGTTAACGGGGAAGTCGTAGCTGTGCAGGTTTCACAGGTTTAGAACTTGGATGTAAAGTTTTCTATTGGCCTCGAGAAGTCTTTATTGTTCATCTAAGGAACGAGACAGCCACTGTACATATTTATAAAAAAACAGGTGGTCGTTTATGCATGAAGCGCAGATCGTATGTTTTGCAACATAGACAGACGACGTCGAAATTGGTTGGGAT
>ASY000606
ATCAGGGGATAATGACTCTGGAAAATCAACTGTGAAATGAATGTACAGCTTTCCTCTCATGAATGGCTTTTGATACATGGGCATTCCTTCGTCATTTATGGCCTTGAATTGATCAGGCTTAACAACTTCTCCAGGTTGTGATTTGATAAGGAGCTGCCTATTATCTAGGTGTGTTAAGATATATTGGAAACCACAAAGGGCCTCAGTTAGGGTCAATGTGTGCTCAAAAAAGAGGTCATCTCCCTTTCGCTTGAACTTTAGGTGCTCCTTCTGTTGCAAGATAAACACTATATCTCCAGTGACAGTATCAGGAGCTTCATCAGCCTCTCCAGGGAATGTAATTTTTTGACCATTCTGCATTCCCTTCTCCACATGAACTTCCAAAACCTTCTTCTCCTGCACTACCTTCTCTCCCTTGCATTGAGGGCACCTGTCTTTGTCATTAATAGTCTCACCAGTACCCTTACACTCATTGCAAGGGTGCTGCATCTGCTGAATCATAGATGGGCCAAGGTGTCTGATAGAAACTTTCATCCCAGACCCTTGACAACCAGAACATTTCAT
>ASY000608
CGGTGATGTCAATCATAGTAATAGAGTCTTCTTGATAACCGCAATCTATGAGCATACGGATATATTGGTCCCGAGTCATAATATTTTCCCATGGAACCTGTAGGCCGAAAAACACGACACGGAGCTTTATGCGGTCGAGCCATGAGAGATTATCGGGAGTGATAATGTCTGTTGCCATAAGAGAGGCGTCCATGTCTTGACCCGCATACATTAAAATACGTTTCCGGTCTGGCGCGAAGTGATAGAGTGTGTCCAACGCGAGTAGCCATAGCGAGTGGGTTCCCGTGGCGGACTTTTGTTGAAGAGAGAGCTGGTCGAGCTTGCTGCGTAGACTCTCTGGCCACGAAGACGGACTGGCGGCGTCGGCACAGTATACGTGGTTTCGGCGAGAGCGACCTTCCACCGGGACCACTTTGTCGTCAGCCGCAAGGCGCTTGGAAGCATTATCCGCTTGACATCCATTCAAAGTGACCCCAATGTACTGGTCAAAGGTCGCAGGGAATTCTCTTCTAAGGAAACGCGCCGGTTCAGCACAGCCACAGCCCACCTCCAGGACAGAAAACCGCTCATCACGGCAACCGAAAAGGCCGGCTGCCCTCAAGAGCTCTTCAAACAAGTCCTGGCAAGCTTCGGGAAGGGACTGTGGGTTGTTCTGCCATAAAGTCAGCGAGAAAGGCTTGCTGAAT
>ASY000617
CATATTCACTCCCCATGGTCTCCTCAATTGCCATCCGAAGAGTCGTAGAATCCAGTTCATCTTCCACAATTATCCTAGAACCTGCTACATCAGACATCAATGTAGCATTCTTCAGCTGGTGCCCTTCCTCCTCATCTGGGGATGGTATCAAAATTGCAGGTTTTCCTGTAGCCAATAACTCAGAGCAAGTCATTGCCCCAGCTCTAGAAACAACCACATCTGCAGCGGTGTATGCCATATGCATATTATGCAGAAACGGTTTCAAAATCAATCGAGGATGGGTGACAATAAGGCTATCCATCTCATCATAGGTCTCAATACCAG
>ASY000618
AAGGGACTTCAGGACTACATCGACGTCTCCACGGTCCACCCCCACATGCTCGAGGGCGGCTGGCACTTTGTCAAGCCTGAAGACGCGTCCAAAACCCCCGCCCCTGCGTCTGCCCACTCGTTCGACACCTTCCCCGCCGCCACGGCCGACAAGCTCTTCGGATCCTCGTACATCTCCGAAGTCTACCGCCAAGCTCAACCAGACTACAGCGCCCGCTTCACCGTCCCCGTCATCTGGGATACCAAGGAGGGCAACATCGTCAACAACGAGTCGTCCGAGATCATCCGCTTCCTCAACTCGGGTTTCAACTCGATCCTGCCCGACGGGCAGGCGAAGGAGCTCGACCTCTACCCCGAGGAACTGAGGGCGGAGATCGACGAGCTCAACGAGTGGGTCTACAACGACGTGAACAACGGCGTGTACAAGTCGGGTTTCGCAACCAAGCAGGACGCGTATGAGACCGCGGTCACAAAGTTGGAGGAGG
>ASY000627
TCTCGATACGTATATATAAATATATTCAAGATTCAAGAATGAACGAGTCTATGAAAAGCCCCTCAATAGTTAAGAGGCTTTGTTCTTCTTCTTTAGGACAATGAAAGGCAATAAATAAACACACAAGACATGAATCTCTAGCTTATGAGATAGAAAAATAGTAACTATGAGGACGACGGCGAAAATAGGTTTAAGTTCTTGCATCCAAGGCCAAGATTGTGCTGAGATTCATGGGGCGCATGTAGTCAGTGGAACCGCCCAAGATCTGTTGGACTATAATCCTGTTGGCCTTCTCAGACGGGTGGAATGCATCCCAAAATGCATATAGGTCTCTATTCGGACACAAGTTCGATAGGAATGTGCATAGTCCGATACCATTGTAAGGTCCTTGCCCGCAGCATGCCACCTTCGATGTCACAAATCCGTATGCTTGAGGGTCGCTGATGAAATCCATATGCATTCGGTGGGCGTTCACAGCTGAGAAAATGTTCGATCCAATTTCATTGTTAACCTGCTGAACCATGTCGATCAACTGTGGGTTGAACAAAGCAGCTGCGCGTTGCAACTCCACCGCGCACTGTCCGTTGATCCCGCGTTGCGCTAGCTCTGCCGGCACACATCC
>ASY000631
AACGGGTTGATGATGCAGTTCCACACGATGGGCTTGAGTACGGGCTCCAGCTGGTGGGCATCCACGTCGACCCATACATCCACCATCGCCGACTCCTCGAGGCTGCCTGCTCCTAGAAGCCCGGGCTTGTGTTTGCGGAGAATATGCCTTGCAATGGCGCGGGATTGGTAAAGCGTCAGACCGCCGTCTTCGAGCACCGGGATCTCACCGAAGGGGTTTCTGGCGAGGTGCTCCGGCCGCCGGTGGTCGCCGCCGTTGCGGCTCATGGGCACGAGCTCGTACTCGGCGCCGGCCTCCTCCAGGGAGACGAGGACCCGCGCCATCCATGGCGACACCGCCCAGCCGTACACCTTCATAGGCTCCATCCCTTCTTC
>ASY000632
CATGCTCCTCTCGCAATCTCCGAAGTTTCCCAAACTTGTATACAATAATGAGAGTCACCGAGAAGGATAAAGCCAACCCAGTCGTGATTGTAGTCAAGAGCGCCATTATAGACCAGTCACCGTTTTTTGCGGTGTATATGTTGACAATGGTTGTCAGCAAACCCGCCAGGCTATTGAGGCAGGTTGGTCTATTTAGTTGCGTTAGCTGAAAATATGGCTTTTTATGACCGGGTGGACTTACATGAATAGTCGATTAATGAGCCAAATGTAATTGTCACGTCGTTCCCAAAAGAGCCAGAGCATACAAGCTGCGCCAACCACGAGGAAAGAGCATGCAATAGCCAGAATTGGTGGGTTCTGGATAGTACCAACAATTGCCTGGCCGGTTTCAGTGTCGCTTAAACTGCCGTTCAGAGTGTCTGATTTCTGTAGTGAAGTGAACGTCCCTGGGATAACTAGGTATCCTGCAAGAAGCACCCAGTTCGCCGCACCGGAAGCTATATTAAAATACCAGGGTATGAAGTCCAAATCAAGAAGCATCTGCATATAATGGGTTTTAATAGGCACAGTATTGCTTCTCGATAGAGACGAGCGGTTGTTGAGAGTATCTGACGCTGAGGGTAGTT
>ASY000636
GGCACCGGTCGTTGTCCTCGAAGACGCAGATATCGAAGGCGCCGTCGAGGCTGTCGCATATGGTGCTCTGTCCAACAGCGGACAGATATGCATGTCCACGGAACGGGTGATTGTCCATCGCTCGGTCGCAGCGGACTTCAAAAAGCGACTGGTAAAGCGAGTGGAGAGCTTGCGAGTAGGAAACCACATGGTGGACTCGAGCGTGCAGCTCTCGGGCCTGTTCACTGCCGCATCTGCCGCACGCGTGTTGAATCTTGTTAAAGACGCCGTTGCGGCCGGTGCGACACTTCTGACAGGCGATATGAGGCTCCACGGACCATGCGGCACAGTTCTAGTCCCTCATATCCTGGAGAGCGTTACGCGCGACATGGATCTCTTCTGCAAAGAATTGTTCGGTCCCGTCCTGTTTATATCCGAGTTTGATACCGACGAAGAGGCCATCTCACAGGCCAATGACTCGAAGTTCTCCTTGTGTGCGAGTGTCTTCTCCCGGGACGTTCTCCGCGCAATGGATACGGCCAAGCAGATCCGGACGGGCAGTTGTCATGTCAATGGACCAACTGTCTATATCGAGGCACCGCTTCCGAATGGGGGTGTTGGTGGTGCGAGTGGGTATGGTCGGTTTGGAGGCATAGCGGGTATCGAAGAGTTTACGGAGAGGCAGATTGTTAGTCTGGCGAAGCCGGGGATGAAATATTTCTTCTAGTGTAATGTACGATTTAAGTCAATATAGTTTGTGTTTTTCTCGTGAATTTTCAAGAAGAATGCTAGTAAATAACTGCCATGGAGTGGTGCTGGGATAGACCTGTGACGGCGATGTAGAAGGAGAGCAGGAATACATGACAGCAGGGGACCTTATCTCAGATTTCATCTCTACTGTAGAAGCACTGTGCATGAAAGGGTCTCAGATGCCATCGCATAGGATGGGGCATTGGTAGGACGTATTTTCCCGAATATTTGCTTTCCAAGTTGTTCACTCACTATAGATACTCGATTGTTTAGAATACAAGACCCCTATATATAAAGGCTCTCCATGTATACCCTAGCCCCTGCTCCAGCCCGGATCCCCACCCTTGTGTCGAATCTCCTTGCCTCGCCACATCAAAATTCCAATAGTAAAAGGGAAGAAAAACACGGTCAAAGCAGCAAACAATCC
>ASY000637
CGGCTGTAGAAAGAATTGTTTCAAGGCAATCAGAATGGCCATAATGGGCAGCATAGTGCAAGCATGTTCGTCCATTTTTGGAATCAAACATCAAAATATTGGCCCCTGCATCTATGAGCTTTTGCACGCACAATATTTTACCATGCATTGCAGCCAACATAAGAGGGGTCTGCTTATGGCGATTAAACACGTCAGGATTGACAGATCGATCCAAAAGCCAAGAAATAACATCGATCTGGCCACTAGCAGCAGCAACGTGAAGCAAAGATTGACGGTCGTAGAGAGTGATTTGTCTCAAGAGAGATGAATCTTCGTCCAACAAATTCTTCAAGGTTTCCAAATCCCCCAATTTCACAG
>ASY000641
CACTCTTCGACAACCTCTCTTGTCGGCTCCATCCCTACTTGCATTCAAATCGCTTACCCAACTTTTAGACTTAGAGAGAGCAAGTGAAGCCAGGAGGAGGGGTCTTGCCACAAGTGACAAGAAGCTGAAGAGCAATAGGCACAAATATGTTAAGGTTAAGAAGCTTGAGTTTAAGAGTAGTGCACAAGCACACTGCAGCTTCTAACTCCACAAGCCCTTGCAGCACCGGGCAACACTCATTCACGGCGGGGTCTCCGAGTCCGATATGGACCAATCCTCCGAGTAGATCGACACAAGCCCCCAATTTCAACGAGTCAATCGGGCACGTGTCGTGAGCCGGGGTGGTAGGTGGTGGCGGGCATGGTTTTTGGACGGATGGTGGGTTGGGGAGCACGGGTGGTACGGTGACGGGTGGGTTTGGAAGCACGGGTGGGAGTGTGATAGGGGGAACGATAACGGGTGGTCTAACGATCGGAGGGATGGTTACGGGCGGTCTAACGATAGGAGGGATGGTAACGGGCGGTTTGACGATCGGCGGGAGGATGGCGGGTGATTTAGGAGACTTGGGTTTGCCTTTGTGTTTGTGTGTTGGGGGTTTGCCGCAATAGCCACAAGCAAAGATGGGTGTGAGAGAGGAAAGGAAGAGCATGGAGAGGAGGAGAAAGGCGGATGTTTTGGAGGAGGAGGACTTCATTTTGTGGAAGTGAGGGGAAAGAGTGTTGATTGGTGATACCTTATCCGTCCT
>ASY000651
CGCAGCTTTTCTCTCACTATAATGTCCCCTCTGGATGATCCTATCGAACAACTCACCGCCGCTACAAAGCTCCATAACAATATGAACATACAAAGAATCTTCATAAGCACCCTTGATAGTCACAATATTCTTATGACCAGCCAAATGGTGCATGATCTGAATCTCTCGTCGAACGTCCTCGACATCCTCCTTTGCAATCAACTTCCTCTTGGAAATAGACTTACAAGCATACTCAATGCCAGTAGTAATCTCAGTACATAAATAAGTAGTTCCAAACTGTCCTTGTCCTAACTTCCGTCCGAGCGTGTAGAGATCTCGAATGTTAGCGGTCTTATGACCCAAAACATAATACGCTTGGTTCTCAGCACTTTTCCTCATGGTGTAGTCTTTCTTTGTGGGACTTAAGAAGGTGGGATTACAATCGTTGTCTTTGGACTTGATTTTGTTTTCTTTAGCAAACTCTTGAGAAATAAGATTGTTAGTACTGATGCTTGAAGGTGAATGATCAGCAGAAGTGTTGGTATTGCGCTTAGAATTAGGAGTTGAGCTGTCCTCGGGCTGGCTGTAGCCCTG
>ASY000652
TTAAGGATGGCAATGATAAGCACCATAAAGGGTGGGAAATCAAATTTCCAGATCAGAGCTAGCAACATGAATCCAAGCACAATACGAATGGTGATTGAAACTGCATAAATAGTGTAATTCTTCATTCTCTGGAAAATAGCACGGCTGGTCAACACAGCGCTAATGATAACACTGAGACCAGGCTCAGTGAGGACAATGTCAGATGCACTCCTAGCTGCATCCGTTGCGTCAGCCACCGCAATACCAATATCAGCCTTTTTAAGGGCAGGAGCATCGTTGACCCCATCACCAGTCATTCCACAAATATGTTTCCTAGCTTGCAGGCGCTTAACAATCTCATACTTGTGTTCAGGGAAAACACCGGCAAACCCATCGGATTTTTCAATTAGGTCATCAATTGGCAAAGCAGCAATCGACTCATCCTTACTCTGACCAAGCAAAGAAGAGGATGGATACATGTTGGTACCCATGCCCAAACGACGACCCGTCTCCTTTCCAATAGCCAGTTGATCACCTGTGATCATTTTCACATTGACTCCCAAGTTCAAAGCCCTTCTTATAGTCTCAGCACTGTCGTGTCGGGGTGGGTCAAAAAGAGGTAAGAGAGCAATGAATTGCCATGGTCCACCAGGGCTGTCCTTAGACCCTTCTGGCACTTCCTGGTATGCAACAGCCAGGGAGCGCAACCCTCGCTCTGCAAACTTGTCAATTACAGCATGAACTCTTCGCT
>ASY000656
GTTCTCCAGGCTCAAATGTTGCTGGGGTACATGAATACTCTGACCCTGTCACCCATGGACTTTGGTGGGAGATTAGACTTGAACTTCGCTCTAACGATGCCACTGTTACCATGAGGTCTTGCTACTTTGCCCCAAATGCAACGATAATGGGATCCATTCTTCTTCACTTTAGCCTTGTAAATATATGCCAATCGTTTCCCTTGGTACCAAGAAACCTCATCCTTAGAATTAACACCCTCGATCTGGAGTAAAGAAGTGTTTGGGTACTGGTTCGACTTCGACCTCTTGTAGCCGAGAATTGTTCCCCTGGTGTAGAGTCTGACTCTCTCTCCTTGCCTTCCCTTCACCATCTTCGGCGGGTTTCTGCTTCAGC
>ASY000663
CGACTTCTCCACCAGCAAGGACCTCGTCGCCGACGTCCGCGCCGCCACCGTCGACGGCGAGGGCCCCCACGCCGCCCTCCTCGTCGCCGCCCAGGAGAAGCCCTTCCAGCAGGCAACCGAGTACCTGCGCTCAAAGGGCGTCCTCGTCTGCATCGGCCTGCCCGCCGGCGCCAGGCTCAGCGCCCCCGTCTTCGACACCGTCATCCGCATGATCACCATCAAGGGCAGCTACGTCGGCAACCGCGCCGACACCCAGGAGGCCCTCGACTTCTTCCGCCGCGGCCTCATCACCGTCCCCTTCAAGACCATTGGCCTCAGCCAGCTGCAGGACATTTACACACTCATGCACGAGGCCAAGATTGCCGGCCGCTACGTTGTCGATC
>ASY000669
GTTTAGACCGCCAAGATTACGTACGGGCACAAATTCTCTCACGAAAGATCAATCCTAGAGTTTTTGAGGCTGATACTTCGAAAGAGAAGAAAAAACCTAAAGAAGGTGAAGCTGTAGTGGAAGAGCCTCCTGCAGATATTCCATCGCTGTTGGAGTTGAAGCGGATCTACTATGAACTAATGATTCGGTATTACTCACATAGCAATGATTATCTTGAAATTTGCCGGTGTTACAAGGCAATATATGAGATACCTTCTGTAAAAGAAGACCCAGAAAAATGGATACCAGTGCTAAGGAAAATATGCTGGTACCTGGTTCTGTCTCCACATGATCCTAT
>ASY000681
CTTCGACCGGGTGGGTCTTTTTTCCTTCATATCTGCGGCCACGATTGTCCGCTCCAATTTCAACGATCTTAATCGAGCCACCTCGAAACCATTTATTTATTTATTTATTTTTCTTCCAACCTAAAACTACGATCATAAACCATCGAAATTGGATCAAACGGCATGGAATGGATACATCACTGGCAACTACACTCTTCAACCGGAGCAGAGCAAAACCCTAGACGGCGGTGGCGGCGTCGGCCTCCCGACTCTCGAACTTGATGTATTTGTACCATTTGGCGCAAAGGATGTAGACGACGAGATCCGCTGCCGTGAGGGCGGCTAAGAGGAAGTAAAATCGGTCTAAATGACCTCTGTTTAGGTTTCCGGGGATCCATCCCGGCATGTTATCGGTCGCCGATATCTTCATCACGATCGTCACCAGCAAGCTGCTGACGTAGTTACCGAAGGAAATCGAGGTCATACATAGGGCGCTACCGAAGCTTTTGAGTCCGTCAGGTGCCTGACTGTTGAAGAATTCCAGTTGGCCGACGTACATGAAAACCTCTGATGCTCCGATCAATACATACTGGG
>ASY000692
CTGTGTTCGAAGTTCTTAGAGCGCTTCCAGCAACATCTTTGAACAATCATGTTTGACATATCATGACTGGCTGCTCGAGAATATTTATGAACTATTTGCCATTGGGTATATTATCGGTCTTACGCTCATTCTCATTTCCAATTTTTCGGCCCCTTTGCCGCCCTGGATATTTCGCGCGGCAGGGCTCCACAATGGCCGAGAACCATCACATTGAGTATAACTGGATCAGGGGAGTAGAGGCACTCGAAAAATATCGGCCTGGAGGTTATCATCCCATCAACATCGGGGATGTGTTAAATGACAGATATCGCGTTGCGGATAAACTCGGCTTTGGGGGCTATTCGACCGTGTGGCTTGCCCTGGATACGCACTTGAAGCAATATGTTGCAATCAAGGTCAATATAGCAGACTCGCTTCCCCGTGAGACGAAAGCCCTCAAGGCGCTGTCGTCCTCGCTCGCACACTCCAGACGTGATTCAGTACCTGTATACCTGGATGAGTTCGAAGTGCAGGGCCCTAATGGAAGACATACATGCTATACGGTGACCCCTGCACAATGCAATCTCAGGGAAATCTCATTTAGCCGTCTTTTCTCCCTTGAAGTTGCTCGGGCGCTGTCATATAGAATTGCACAGGCTGTTGCCTATACACATTCTCAAGGCTATGTTCATGGAGGTTTGCTATGCAATCACTCGTCTACATCGTGTTTATAGCAGTACGCTGACATTAGCAAACCGTTGATTAGATATACATCTAAGCAACGTCTTGCTCAGGCTTCCGTCAAGCTTTGATGGCCTTTCCATCGAGCAATTCTATGAAAAGTACGGTGAGCCGGAGACAGTCCCTGTCACACGGTGCGACGGGGAACCATTACCGCCCAATGCACCAGCAAAGGCAGTTGTGCCGATATTCCTAGGGAAATATGCAGAGGAACTCACATTATCCGAGGCCCAACCACTTCTTAGTGACTTTGGCGAGGCGTTTTCACCCGCCTCAGAAGATCGGCTTGGGCAAGACTGCCATACGCCACCCGCGTTTCGAGCTCCAGAAGCTAAGTTCGAATCGCAGGCGCCACTTACATACCCCTCAGACATCTGGAGTCTGGCCACAGCAATCTGGGAGATTATGGGGATGAAAGCAGTTTTTAGCACTGAATTTGTGCCGGAGGATGAGATCGTGGCTCAACATATCGATGTACTTGGGCCTATGCCCTCGGAGTGGTGGCGGCGGTGGGAAGGACGGCCGCAGTTTTTCGATGAGGATGGGCGTCCAATAGAATCCTACAAGAAAAACAGATGGCCTCCGCTTCAGGAGTCATTTGAGGACGGTGTGCAGAAGTGGAGACGGAAAATGGGAGACGAACTGGGGGAAAGCGAGAAAGCTGCGTTTCTGGATTTGATGCGCCAAATGCTCGCTTTCCGGCCGGGGGAGCGACCAACGGCAGAACAGGTACTAAGGTCGGAGTGGATGGTCAAATGGGCATTGCCTGATTATAAAAGGAGCTGAACTACACCTTTGAACAGCTCAACCCATATGATCCATGTAGCAATGGTTATGTCAAAGTATTTGTGCACAGCTTTGTACCTATGCAAGGCTCAGGGCTAGCATGTCGGAGTCAGAAGTTTAGAAGTGACTCAGAATGTATGGTTCATCATGTTAAACATTGCGCAGAGCGGGGAAATACAGAAAATCGACACAGGGAGGGCAAATGCTATATATAGCCCTACCTGAAAAGGCTTGGATTACCTTAATA
>ASY000701
CGAAAAATTGACATCTCGATTTCCCGAATGTGTGTGCACCAGATAAGGCAACAAGATCAGTAGAATCAAGATCTACTCTATCGAACTTGCGTTTAAGTTGTGTAACATTTTCGAAAGGACTTGGAAGGCCATCTATTGCGCCTTGTAAATTTGCCCTTCTACTGTCTCTTCTTCCTAGTTGTACCTCCCAACACGGTCCTCCTGCCAAATTAACTGATTCCACGGAAGCTATAGCTAAGATGTCAGCACATGAAACAACACCAGGACAAGCCTTTTCGACTGCAGCTTTGATGTTATTAACAATGTTAAACCCTGTAATATTGGC
>ASY000711
CCTCCTTGTAGTCACCGTGCACCTCCATGAGCTTTCCCAGGTCGAACTTGGGGGCCTTCAGGATCTTCACCTTGCGGACATACACGTTCTGGAGGGGGAAGATGCTTGAGGTGGCCTTCTCAATCTCCTTTCCAATCACCTCAGGGATGAACTTGTTCACAAGCTCCTTCAAGTCACAGCTTGCAGCTTGGTTGACCATGATCTCAACCATCTTGCGGCGGATCTGTCTGATCTGACTTGCTTGGGCATAGCAAGTGCGCTTCACCTGGTTTGGGCGTCTCTTCGTGAAGCCAATGGTGAACATGCGGAGCATGTAGTTGTCAGTGGTCTTC
>ASY000724
CACCATTTCTACTTATTCTTTTTATTTCATATTTATAATCTTTCGCAATTCTTCCTTCTCTTCCCCTCACGAGCCCTCATTACTGTGAGGGATTTTCTTCAATCTTTGCTCATCAGCTTCCTCTCTCATGGCGTCCAAGCGGATCTTGAAGGAACTCAAGGATCTGCAGAGGGATCCTCCTACGTCTTGCAGTGCTGGTCCTGTAGCTGAAGACATGTTTCACTGGCAAGCAACCATAATGGGACCACCAGACAGTCCCTATGCTGGTGGTGTCTTCCTTGTCACCATTCACTTCCCTCCAGACTACCCATTTAAGCCTCCCAAGGTAGCGTTCAGAACAAAGGTATTCCACCCAAATATAAACAGCAATGGAAGCATTTGCCTGGACATATTGAAAGAGCAATGGAGCCCTGCCCTAACCATTTCTAAG
>ASY000736
TTCCCATTCCGGAACCCGTTCCTCCTCCCAAAGAATGGCATACCTGAAACCCTTGCAAGCAATCGCAATTCTCGGCTTCCTTTCTAACTACGTCGAGAACGGAATCGATAAGCTCCGCTCCTTCAGTGTAATGTCCCTTAGCCCAATTGTTTCCGGCGCCCGACTGTCCGAAAACGAAGTTATCGGGTCTGAAAATTTGTCCGTAAGGACCGGATCTTACGCTATCCATGGTACCGGGTTCCAGATCCATTAAAACTGCGCGGGGAACAAAACGGCCACAACTGGCTTCGTTGTAGTAAACATTGATCCTCTCAAGCTGAAGATCAGAATCTCCCTGGTACTTTCCGGTAGTGTCAATGCCATGCTCGGCACAAACAAC
>ASY000740
CGGTATCAGATGCACACTTCTTTTTCGTCAACATCAGCGGCTGCTTCAGCCTCGGCCTCAGCCTTGACGGATGGAAGTTCAGATATCTCCTTTTCCATCTTGTCAAGGAAACGGGACATGACTTCCAAACTCGTCTCATCAACGAGCCTTGGGACCGTGTGGCCCTTTGGGTGACGTATAATGAATGGATCCACAAATGACTCTATGAGCTGTTCACCATGGGGTTTAAGGAAGTCATTGTCGCCGAGGAAGTGAAGCGAGGGGATTTTGATCATGTTGGCGTAGGCCTTATCGGCTATTGCGGGTGAGCGGAACTTGGCGCCGCCTATGATTATGAGGTACTTGATCTTAGGAACTCTAGTCAAGGCCAATCCTTGTTCTTGGAGCCCCGGAAGTGCGCCAGATAGAATCGAGCCCTGGGAGAAACCCATTAGTCC
>ASY000754
CGCCGCCTCGTTACAGACAGCGGGAGCGAAAGAGCGAGCGGTGAGAGAACTCCGGGAGAGGGCGGCGAGATGGTGCAGCGGCTGACATACCGAAAGCGCCACAGCTACGCCACGAAGTCGAACCAGACTCGCGTCGTCAAGACCCCAGGTGGGAGGCTTGTGTACCAGTACACCAAGAAGCGGGCGAGTGGGCCAAAATGCCCGGTTACCGGCAAGAAGATCCAAGGAATCCCACACCTGAGGCCTACTGAGTACAAGAGGTCCAGATTGTCAAGGAACAGGAGGACTGTAAACCGTCCTTATGGTGGTGTTCTGTCTGGTCCTGCAGTCAGGGAGAGGATCATTAGGGCGTTTTTGGTGGAGGAGCAGAAGATTGTGAAGAAGGTGCTTAAGATCCAGAAGACCAAGGAGAAGACCACCAAGAGCTAAACAACTGGGCGAGATAGGCGTCGCGGTGATGTTTTGTGTTTCTCCGAATTTGTTTTAAGCAATCAAGAATTTTCTCTCTTGGGATTTGCAGAATCCTGGTTCTAGTATGTGAGGG
>ASY000763
GACAATTCCAAAGTCAACCCTCTTCCCCATGTGTGGAATGAATCTGGCATTTGACCGTGATCTGATCGGCCCAGCAATGTATTTTGGTCTCATGGGTGATGGTCAGCCACTTGGTCGCTACGACGATATGTGGGCTGGCTGGTGCATGAAGGTTATATGTGACCATCTTGGATATGGAGTGAAGACGGGATTGCCCTACATTTGTCACAGCAAAGCAAGTAACCCATTTGTGAACCTGAAGAAAGAATACAAGGGAATCTATTGGCAAGAAGAGCTAATACCATTCTTCCAAGCTGCTAAACTTCCAAAAGACTGCACCACAGTGCAGGAATGCTAC
>ASY000766
CTAGAGTAGGCCTCCACACATCGTAGACGCGTTACCAAGCTTGAGGCTCAAGTCTGATGATGTTTGGGGTATCAAAAGGGCTTGTTGTGCATTTAGTCGACCTCCTCGACGGTAGGGCCGTCATCGCCACCCTGGTGAGGAGCGCCGCCAGCGCCAGGGAAGCCACCGGCACCGCCGGGCATGCCACCGGGCATGCCACCCTCACCACCAGCTCCGTAGAACTTCATCATGATGGGGTTGGCGACACCCTCAAGCTCCTTCTGGTGAGACTCGTACTCCTCAGTAGAGGCCTGCTGGTTGTCATCGAGCCACTGGACGATCTTGTCAATCTCAGACTTGAGCGTCTCCTTGTCGGCGGCCTCAATCTTCTCATCGACCTTGGGGTCGTTGAGGGTGTTGCGGAGAGAGTAGGCGTACGACTCGATCACCGTATAAAGCCCCACA
>ASY000768
TCGGTGGTGGCTGTGGTAGTGATGGTGACCAGTAAGCAGACGAAGCTCATCCAGCTCCCGGGGGTTCCTTTCCTCATCCCTAATCCTGCAAAATTCAATTACTCTCCGGCTTTCATATACTTCGTAGCAGCATTCAGTGTTGCTATCTTGTACAGCCTCATCACCGCCCTCGCATCACTGTCCCTCATCTCGAAGCCCATCCCTGCAAAATGGCTTCTTATCCTAATAACTTTGGACGTCGTGATGCTCGGGATAGCAGCTACAGCCACAGGCGCAGCGGGAGGGGTAGGTTACTTAGGCCTCAAGGGAAACTCTCACGTCAATTGGTTCAAAGTCTGTGACCTCTATGGCAAGTTCTGTCGCCACATCGGTGCCTCTGTGGGCGTGGGTCTGTTCGGGTCCATTGTGCTCGTCTTGTTGGTCATCTCCAAT
>ASY000783
AGATGCTATCCCGGTCCATCAGCCACTCGCCTCGTAGACTCTCAAGACACCTGGCACCGGTAGCGAACGCTTCCAAGATGGCCATCGCGACACGACCCCTCTCCGCGACCTCCACCACCCGGTCCGAGCACCCGCTCTACGCCTCGCAATCCACTCTCCCTCACCTTCCCGTGCCCTCCCTCTCCTCGACGTTCCACAAATACCTCGAGACCCTCGTCCCGCTGCAGTCCCCCGCGGAGCACGCAAAGTCCATCGAGATTGTCCAATCGTTCCTCGCTTCGGATTACTCCAAGACCCTCCAGTCCCGTCTCGAGAAGCGCGCGGCGGAACGCGACTCGTGGTTGAGCGAGTGGTGGAACGATGCGGCGTACATGGGCTACCGGGGGAGGATCATCCCCAACGTCAGCTACTTTTACGTGCACAAGCGAGGTCTCGGCAAGGGACAAAACCAGGAGGACAGAGCTGCGGAGCTGGTGCGAGCGGTCGTTGAGTTCAAGAAGCTCGTGGATAGCGAGTTGCTCGAGCCGGAAAAAGTCAAGGGACAGCCCCTCTGCATGGCCTCTTACAAGTACCTGTTCAACGCCACGAGAGTGCCCACAGCCCCGGCAGACATTCCCCTCGCGTACGAGAGAGATCTCAATCACATCGTCGTCCTCCGCAACAACCGGTACTTCAAAGTGGAGGTCGCCGACAGGGGCAAGGCGGAGATCGCAGAAGCGCTCCGCGAGGTGTAGAAGCTTGCGGATGGCAAGGAGGGCGACGGTCTGGGGATCCTGACTTCCGAGGACCGGGACGTCTGGACAGAG
>ASY000794
GAGAGGAGAGGAGAGAGGGAGGCGACCACCAGCAGCCGATAATCACTTCGCAATGGTTCTCAAGACTGAACTATGCCGCTTCAGTGGTGCCAAGATCTACCCCGGGAGAGGAATCAGATTTATTCGTTCAGATTCTCAGGTGTTTCTCTTTGCTAACTCAAAATGCAAGAGGTACTTCCACAACCGCCTGAAACCAGCCAAGCTTTGCTGGACTGCTATGTACCGTAAGCAGCACAAGAAGGACATTGCAGCAGAGGCTGTGAAGAAGAGGCGACGTGCTACCAAGAAGCCATACTCAAGGTCTATTGTTGGAGCAACCTTGGAAGTCATCCAAAAGAAACGGGCTGAGAAGCCAGAAGTCCGTGATGCTGCAAGAGAGGCTGCTCTTCGTGAAATTAAGGAAAGGAACAAGAAGACCAAGGATGAGAAGAGAGCGAAGAAAGCAGAGTCATCTGCCAAGGCGAAGGTCCAAAACAAAGGT
>ASY000799
CAGCAGATGGGGTTTCCCGGCCAAGTCGGCGGTGGCGCTCGACCTTCTTCCATAGAGACTGGCACCAAGCTCTATATATCCAACCTAGAGTATAGCGTCTCTAACGAGGATGTCAAGGAACTCTTCTCAGAGGTTGGTGATCTGAAACGCTATGCAATTCATTATGATAGGAGTGGAAGATCAAAGGGAACAGCAGAAGTTGTCTTCTCCCGTCGACAAGATGCTTTAGCAGCTGTGAAAAGGTATAACAATGTTCAACTCGATGGCAAGGCAATGCAGATAGAGATTGTAGGCACAAACATTGCAG
>ASY000804
TTCAGGTGGAAGATGGTGTTCTCATCGAGGTACTTTGCGGGGATCACCGGCTTGATGACATGCTCCTTGAGGTCCGCAGCAATCTCGTCGTTGGTGACGGTCTCGTCGTGCTGGGTGGAGATGAGGACGGTGTGCACACGAACAGGTACCATGGCACCATCCTCGTTTAGGTACTCAATGGTGACCTGGGTCTTTCCGTCAGGCCTGAGCCAGGCGCAGGTGCCATTCTTGCGGACCTCGGTAAGGCGAGCTCCAAGCTTGGTGGCGAGCATGTGGGTGAGGGGCATCAGCTCAGGAGTCTCATCGGTGGCGTAGCCGAACATGATGCCCTGGTCACCGGCACCGATCTCTTCGGGGCGCTTGGTGAAGTGTCCGTGAACACCCTGGGC
>ASY000806
ACTCGACATCCGTTCTCCACCCTCCCTTCCCACTTCTCACTCTCTCGGTTCATCCAGTCCCTCTATTCCCTGTCGCCCCCACCATGGCATCCGTCGCGATGGACCTCCTCCAGAAGTACGCGCCCGTGGTCGCCGAGCACCTCGTCACCGTCAACGCCACGACGGCGCAGAACCAGCTGTACGGCGACGTCGACCTCGGCGGTCTCAGCTGGCTCGAACGGACCTGGGCCGCGTACTACATCTGGATGGGCAACCCCGTGCTCGCCACCGGTCTGCTCTCGTTCTTGGTCCACGAGGTCGTTTACTTCGGCCGCTGCATCCCGTGGTTGATCATCGACGCGATCCCCTACTTCCATCAATGGAAGCTCCAGCCTAGCAAAGCCGTCACCCGCGCTCAGATCCTCAAGTGCACAAAGGTCGTCCTCCTCACCCACTTCACCTGCGAGTTCCCCCTGATCTACCTCTTCCACCCCATCTGCTGCTACTTTGGCATGTCGACGTACGAGGTCCCCTTCACGCCGCTTCCGATCATGGCGGCGCAGATCGCCTTCTTCTTCGTGTTTGAGGACATGTTCCACTACTGGGCGC
>ASY000811
TCTCCACCGGCCTAAACATGTAAAACATAACCAAATAAAACGCCAAACTCGCGGTCTCCTCGGCGGCATTACTAACCCATTGATACTTGTAAGCTGCAATCGTCCTCAAAGCAAACACCACAATTCTTGTGAAATACAAATACCCAATCACCACAATGTAAAACTGCCTAAACAGGGTCAACTTCGCCAAATTCCTTGCAGCCTTCCCATCGGTCTTCGAAGTTTCTCTCAATGAACGGATCGACCAAACAATTGGGAAAATAATAGCGCAACAGCAGACGATGTCAACCAGCAAAAACAACTGATTCCATGTCACCCAATCTTTAATAAAAGGCCCAG
>ASY000818
GATGGGGGAAGGGTCTTGAACCTCTTGTCCAAAGCATTCTTATTAGCTTCCTTGTTATCATTGTTGTTTTCACCGCTGTTGTTCTTGTTACTGTTCTTCTTCCCAGTCTTTCCTCCTTTTTCTTCTTCAACCTTCCCACTGTTCTTGTAGTTCTTCAGATTTACAAAACTGTTACTGTTAAAATTCCCAATTTTCGAGTAAACCCCTTTGTTAAAGCCTCCATTAATACCCTTTTGAGCACCTCCAATCACAGGATCCACCCCCATATTAGCAGAATTAAGCTTCCAACCATCATTGAAGGCATTAAAATCAGACCCCTTTGACTTGAAACTATTCCACCCATTATCAAACACATTGAGTGCATTCTTTTCATACCCAGTTGAACTCAAATTCATACTATTGCTGGTAT
>ASY000823
CAAGTGAGTAGAGTTCTTCCTTGGCATCTTCATCTTCGTTCCTCTTACGAGCAATGCGAACCCTGATCCTCCTTGGGACACTTCGGATACCTCGGCTCCATATTTGCTTGTTAAGCTTGACATCCACCCTAACATCAGTGGTTCCCATTGCCTTCTTGGCAAACTTCCTGATCTCCTTAATGGCATTTGGTGCCTTCTTCTTGAATGTGCATCCATGTAGACGCCTGTGGAGATTAATGGTGTACTCCCTGGTAACGACCTCCTCTTTCCTTCCCTTGGCGGCGTCAACCATTTTCGATCTTCTACCTGTATCCGACCTACTTGCTCTTAGGAGGGAGATTGAAAC
>ASY000832
CGCGCCTGTCCTCGCTTCCTACTCCGCCGATGCCAACGTCGACGACTCCTCAGTGGACCAAGATGGAATCTAAGAAGGCGTGGAAGACCATCTTCCGCCTGACGCTCAAGCGATCCGATCCCAATGCCCCGGACGAGGTGGATCACCTTCGAGTGGACATCGACAGTCTTCAATCGTCTGGTGCGTCTACCCCCAGCGGTCGGCATGCCTACGCCGGTCTGGGATCTGGGGGAGCTGGCAAGTGGGTTGGGGGAGACGGTTCCGGTCCGCCGTCGAGCACCGAGCGGAAGCTGGCAGCAAGAGAGG
>ASY000835
TCTGAGATGCACATCCACTTGTAATAACAACAGGTACACCACCCGTTGAAGCCCAGACAGCAGCCTGGACTTTAGCTGTCATGCCACCTCTACCAACACGGGACTTATCTCCAAAAGTAATTTCATGATAATGCTTTTCTTTGATATAAGTATGTATTAACTTTGATGAAGGTTCACTTGGTGGACCGCTGTAGAGGCCATCCACATCACTAAGTAGAACAAGGAGGTCAGCTTTCAGTTCCAATGCCAGTAGCCCTGCCAAACTGTCATTATCCCAGAATATACCAGATGAATCCTCATATGGAGCCTTCCTGGTACTGATGGCATCATT
>ASY000836
TCCTTCGTATCCTTGGGCGTTCAAGTACCTGGGAGAAGCTCCGATGAGGATGAGATGCTTGAAGAGGTCAGGTCTTTTAACAGAAGCGATGCATCCCACCATGGCGGACATGGAGTGCCCTACAAGAACACAATCCCTCAGCCCCATCTCATCCATGAGACCCACCAAGTCATCCGAGTACGCATCCAGTGACGTGTACCTATCCGGTTCAAACCGGGTCAAAGCCTCCCCCGAGAAATTCCAATCGAACACAACCACTCTGTGTTTCTCAGCCAAGCCGGGGACCACATCGTCCCAAAGGGATTGCCCCGTCCCGTAGCC
>ASY000845
ATTGGAGCTCGGAGGAAAATCACCATTCATAGTATGCAAGGATTCAGATATTGATCATGCTGTTGAGCTTGCACACTTTGCTCTGTTCTTCAATCAAGGTCAATGCTGCTGTGCTGGGTCACGTACATTCGTCCATGAAAGTGTGCATGACGAGTTTGTTGAGAAAGCAAAGGCACGAGCATTGAGACGCTCAGTCGGTGATCCTTTCAAGACAGGCATAGAACAAGGCCCTCAGATTGATACCGATCAGTTTGACAAAGTGATGGGGTACATAAAATCCGGTATTGAATCCGGAGCAACCCTTGAAGCTGGAGGAGAAAGACATGGC
>ASY000853
ACCCCTACACACGGGCTTTCCGGCGTGGGCGCCTTTGAGGGCGTCGTGATGGAGATCATCGTCACCTTCGGGCTCGTCTACACCGTGTACGCCACCGCCGCCGACCCCAAGAAGGGATCCCTCGGCACCATCGCCCCCATCGCCATCGGCTTCATCGTCGGCGCCAACATCCTCGTGGCCGGCCCCTTCTCCGGCGGGTCCATGAACCCTGCACGCTCCTTCGGCCCCGCCGTTGCCAGCGGCGACTTCACCAACATCTGGGTCTACTGGGCCGGCCCGCTCATCGGCGGTGGCCTCGCCGGCGTCGTCTACCGATACCTATACATGTGCGACGACCACAGCCCCGTCGCCGGCAACGACTACTAAGCCAGCCATGGGAAGAGTCGTCGGGTCCATAATGCCTTCGGCAACATAAAAGTG
>ASY000864
GTCGGGCTCGGGAGGAAACACCCTCTACACATCGAATACGTCCACCTGGGCGCCTGTCTAGGCTTCATCCAGGACATCATGAACGAAGCCATCCTGTCCCACCCGCGACTGCACATTCAGAGAAAAATCGCCCTCGTCAAGGCTCTCAACAAGGTCATCTGGGTCCAAAATGACCTCATGGCAAAGTGGCACGTCAAAGATGGCGCCGAGTTCGAGACCCCCGACTCCGACATTGAGATTGAACGCGAGGGCTACCTGCATGGCAAGAAGATACTGGAAGACGATGATATGAAGGATACTGCGGATAGCAACGGCTCGCCTGATGGAGAGGAGAGCAAGTCGAAGGTAGTGCGAGGGACATGTCCCTTCTCTGGGGTCTCAGCCGCGGGAGCGTCAGTGAAGCATGATTCCGAGGAGACGGCTCAATGAAATCGAGACGAGGTTGAGGCCAATGCTGAAGTTGAACGGGCTCTTAATTAGAA
>ASY000865
TAGATGTAGGCGGTCTTAACACCGGTGAATTCAATGACCCAGGTGTTGCTGTAGATGTAGGCGGTCTTAACACCGGTGAATTCAATGACCCAGGTGTTGCTGTAGATGTAGGCGGTCTTAACACCGGTGAACCCTGCGGCCTTTGCAAGCTCCTCGAACTCCCTCAGGTTCCTCTCCTTGCCGCCTGCGGTGTGCGTGAGCATGATCATGTCGCTGAGGGACGCCTGCTGCCCCCTGGACGTGGCCTCTGGTTTGACGGGCAGGATGCCTTCGACGACAATAACCTTGCCGTGCACGGGCAGTGCGTCGTAGCAGTTCCTCAGCAGGGTGGCGCAGTGCTGGTCGGTCCAGTTGTGGAGGATCCACTTGAGGACGATGGCGTCGCCGCTGGGCACGTTCTTGAACATGTCGCCGGCGACGTGCTCGACGCCGGGGGATTGCGGCGCCTCGGCGATGACG
>ASY000867
ATTCTGCGCGCCGTTCGAGGGGTTCAAAAGCACAACCGAAGGAAAGGTGTCATTGAAAAGACTGTTGGCGATGAGGCCGCAGGGGTAGATTGGCTTGCCGTTCGACGAGGTGATTGGTTTGCAATCGCCGCTGTCGAGATTGGACGCCGATCGATAATCGCCCTTGAGCTGGCTACTGTCAAAGCTCTGGACATAGCGGCGATGGTTTTGGTAATAATTGGTGAGCTTGTAGTATAGAAAGACGCCCGGACCTAGATCGTATGGCACGTTGAACTGAATCTCGCACATGGCTTGCTGACCGACGGGGCGAGAGCTGACATTGCTAAACGTCCACGTCGGCGGCGTCACGGCCTCGCCGCCGGACCCGGCCGCGAGATCATAGCCATATCCACCACTCGGCATCGCCTTGTACGAGCCGTCCGTCGGAGCGTCCGTGTCGCAATTGGTATAGTC
>ASY000871
CAGCCATGTCGCTGATCGCGGGTGAGGAGTTCCAGCACATCCTTCGTGTGCTCAACACCAACGTCGACGGTAAGCAGAAGATCATGTTCGCGCTGACCTCCATCAAGGGTGTGGGCCGCCGCTTCTCCAACATCGTCTGCAAGAAGGCCGACATCGACATGAACAAGAGGGCTGGAGAGCTTTCCGCGGAGGAGATGGACCGCCTGATGGCGGTGGTGCACAACCCGCGCCAGTTCAAGGTGCCGGACTGGTTCCTCAACAGGAAGAAGGATTATAAGGACGGCAGGTTCTCCCAGGTCGTCTCCAACGCCGTGGACATGAAGCTCAGGGATGACCTTGAGAGGCTCAAGAAGATCAGG
>ASY000879
CACAGCATTGACAATGAGCTTGAGGATAAAACACAAACTAAACCAATTGTGCGAACATCACTGGCCCTTTGCTCCAGTGTTTACATTGCCACAAGTTTCTTTGCTTATCTTCTCTTTGGAGATGGTACACTGGATGATGTGCTCGCCAACTTCGATTCAAATCTTGGCATTCCTTTCAGCTCTGTCTTCAATGACGTAGTCAGAGTGAGCTATGCTGCGCACGTCATGCTTGTCTTCCCCATCGTCTTCTTTGCCCTTAGGCTCAACTTGGATGGGCTACTCTTTCCCACGTCGAGGCACATTTCTTATGACAATAAGAGATTTACAATCATAACCATCTCGCTCCTCGTGGTTATTTATACTGCTGCCATCTTCATACCAAGCATTTGGGATGCATTCCAGTTTACTGGTGCCACAGCTGC
>ASY000881
CTTCAACGTGAAGAACGTTGCTGTCAAGGATCTGAAGCGTGGGTTTGTTGCATCCAACTCCAAGGATGACCCTGCCAAGGAGGCAGCCAACTTCACCTCTCAGGTCATCATCATGAACCACCCTGGTCAGATCGGCAACGGCTACGCCCCAGTGCTGGACTGCCACACCTCCCACATTGCTGTCAAGTTTGCTGAGCTGGTGACCAAGATTGACAGGCGATCTGGTAAGGAGATTGAGGCTGCGCCCAAGTTCCTGAAGAACGGTGACGCTGGTATCGTCAAGATGATTCCCACCAAGCCCATGGTTGTGGAGACCTTTGCCACTTATCCTCCTCTTGGTCGTTTTGCTGTCCGTGACATGAGGC
>ASY000889
CCCTCGGCGATCATCTTCAAGCCCTCGCACTTCTGGCAGATCATCGCCTCCAACCTCGGCCTCGTCGCTGCCATCTCGGCCCTCGCCTACTGGTCCTACATGCGCAGCTTCACCGAGATGATGGTCATCTACGGTATCCCTTACCTCTGGGTCAACCACTGGCTCGTCATGATCACGTTCCTTCAGCACACCGACCCCATCCTCCCCCACTACTCGGCTTCCAAGTGGACCTTTGCCCGCGGCGCCCTCGCGACCATCGACCGCAACCTCCTCGGCCCCATTGGCCCTTACATCACCCACGGCATCTGCGAGACCCACGTCGCTCACCACATCTCCTCCAAGATCCCTCACTACAACGCGTGGGAGGCCACAGAGGCGCTCAAGAACTTCCTCGGCCCGCACTACCACAAGTCGGACGAGTCCATGTTCACCGCGTTCTACCGGTGCTACCGCGACTGCATCTTTGTCGAGGACGGCCAGGACGTCGTCTTCTACAAGAACGCCTCGGGCATGGCACAGCGTGTCCCCGTTGAGGAGGGCGGCAACATCTCCGACG
>ASY000897
TAACACATCCCATTGCCAGTGGCTCAACACGAGTGGCTGAAAATGATGACCATATTTTCGCGTCGGTCTGGACCTCAACGCAGCAGCCTTGTATCCAGTTAATTCCCGAGGCTCCAGGTTCCAGTAAAATGGGCTCTTGTTGGTCGCGAGTCTGTTTGGCTGAGAATGCAATTGATCGCCGAAGAACTAGCGCCTTATGATGACCGTGTCGGACAAGTACTGCAGAGCACTTCAGCGAAATTTAAACTTTTTCGGTTTGGCGATAATAACCGGAGACGGCCAAGAAATGTTCAGGGCAGCTAGAAGGCTCACCCTACCCGCGCAAAGGTACGAGCGAAGGCCGACCGACGAGGTAATCATGATATGGACCCTGCCACGGAAGTAGGGTTTTCGTACTCGCAAATCAGGGCAATCATAAAGCAATCGCCTGACCGGAGATCGCACGGACCTCTTTGTCCAGGTTTGGGAGCCCGAGCGCTATCACTATGACAGCGAAACTATCGAGTCTCTTATCGAGCAAATTGCTGGCTGTTTTGCACTCGCTATGCCTCGTCCATCCGTCAACGTTTCTCCACCAAAACTTTAAAGGGCCAATTACTAGGTCTGTGAATACTCGATGACTATACAAATTAACCTGTATATGATCTAAGAAACAATATCCTACGTCCTCAAGGAAGTCAAGCAGCTAGGCTGGGCATCGGGATAACAGACAAACGTTTGAGGGCTCTAATAGCCTTTGCACCTAGTCTTGCCTTCGCTGCTCTGCCTCGCTCATCTAATCCATCCACATCTTTGCTAACTAGTGCCACATCTTCATGCCAGCGCTGCAACATTGTGCTCAGATCATGAGGATCATTGAAGGCTTTAACAGTCGAGTCCAGGTACGTGTCAAATAGATTCCACTCTTCCGTGTCATCAGGTCCGTCACTCTCATATGGGGCAAGAGTAACAAGAAGATTGTGGTACTCATCATGAGGCAATCCGGTCGGCTTCATATGCTGCTTATACTTCGAGGAACCCGCCTTGCGCAGCAGGGCTAGGAAGTCTGCATAAACACGTTTCTCTTCTTCGGATTCATCACAGACCCCATCGCGTTTATCAATCCATTTCCCATGGGTCACTTTCCATTCGAGGACCAACCGTTCAACTCCGCCGGGTACCAGATAATTTCCGTCTAGCACACTACCCGCATTTATCCCTCGAAGTTTCCACGTTTGTCGCGTCAAGGGTTGGATTCGATCTAGGAAGTCTGCATGGGTGAAATCGGCGAGTTTCTCGAAGCAGTGGATGTGGTAGAGGCCTGCAAACAAATTTGTAATATGATAAACATCATATCTCATAGAGGAAGATAAATAAAACAGGCCCGAGGGGATTCGTGACTTACTGGCTGATGATTTGGACCAACCACCGTAAATCATTGCCGGGTTCATAGCGAGACGTAGTTCGCCAGGCATGATATTCTCATCGCAAGTGGGAAGTTTACACTTGGCTCCCCTTCTAGAGTCCGGTGCCATTTCGATGAAGAATAACGGCTGAATCTGCGGAGGGGAATCGGCCGGAGGATCACCGGGGTTTGGTCCAAGGCCAAGGTGTTGACGAAGGAGCTTTCTCTCTATTTCCAATGGATCTGGCTTCGCATTCGGTGGGAAGGACATGTTGATGCTCTTGATATCTTCTTCAAAAGCTCCTTTGGAAAGAATGGGATCTAACTACGATAGGTTGCGTGATAAGGGAAAAGGTAAGATTATAAAAACAGTAGTACAAGATAACTTATGGAGGGGAAAAGCGGATGAGAAAGAGACGGTTGAAGCAGTGAGCGCTGAGCGACGTGGTAGCAGAGGATTAGCGCCTTCAGCGAGGCGACCAGCTTCAACTTACATCTCCATTGGTTATCATCTGAACCCCCCTCTAACTTCAGCGCATCGATTCCATCCGCCGACCTGAGACATCAAGGAAATCGGAAAGAAGGCTGCAACTAGCGTTCGTAGCAGGAGTCTCCTTTCTAGTCCAGTGCAGTAGATATGTGCTCCGCCTGTACATATCCACAGAGCTTTCCTGGTCTCTCCTAAGCAGATCCCGAATACGTAAGGCGGAATGTCTTCAGTCGTACTAACCAAACTAATTCCTCCCTCAGCGTCCGGAAATAGAAAGCTAATAATACAGCCAAAGGCAGTTAAATATGTTTAAGAACTTCACCTCGGGCAGAAGCTCCCACATTTTAATTTAGAGAACACAAGCAGAATTTAAACAACAGTCAGGTCTGCGACAGGCAACTTCGAGGTCCGTGGACGAAATTCGTCGCCTGGGAATCATCCACGAAGACCTCAGGCCGGAGAATATTCAGTGGAGTGCTGGACAGCTCTTGCAAGAATTTTGTCAGTGTCGCCCAAACATTGTGAATCACCGTTAATCATGGCGTTCACTAAAACAGGCTCTTATCGAGTCTGTTTGGCTGAGAATTGATCGCCGCGAGTGCTGAAGGACTAGC
>ASY000923
CGTCGATATCTGAATCCTCAACTTCTCTTCACTAACTTAGTTTTCTTTAATCGAAAATGAGTCGAGGAGGTGCAGCCGGTCCCAAGGGGAAGAAGAAGGGAGTAACCTTCACAATCGACTGTTCTAAGCCAGTGGAAGATAAGATTATGGACATTGCTTCGTTGGAGAAGTTTCTTCTCGAGAGGATTAAAGTTGGAGGCAAGGCTGGAGCTCTTGGGGATTCCGTCTCTGTTACTCGCGAGAAGAGTAAAATTACCGTCACTTCTGACAGCAACTTCTCCAAGAGGTATTTGAAGTACTTGACTAAGAAGTACCTGAAGAAACACAATGTGCGAGATTGGCTACGAGTGATTGCTGCC
>ASY000926
GTAGAGAATGTAACCACCCACCGACGAAATCGAAACCGTTCCTGTGTAGACGGTTGACAACATCGGTATCGCAAAGAGAATAAAGTATGCGATATGTTCCGCGAATGGGTGAATGACAGATGTAATGGGCTCGGTAGCGATGGAGGAATGATGATGAGAGTGATAACGTGAGTAAAGATAGTGATGATGCAATGCTCTATGAAGCCAATAGTACAGAAACTCCACTGGGCCGGCGTGAAGTAACGCCGTTAAGATGACGCCGTCAGTTCTCCATATTGGCACGTGTTTTGCGCCTTCCAAACCCCAATTTCCCAGGTAGAATAAGAATCCGTTAAATATTATCTGATCATCCCAGTTTCGCTCTCGGTCGACTTGCTCGAAATCAATGCTCTTATCGACGATGAGATTATCGCCCTTAGCGGTACGATAACGGGAAAACGAAATCCAAAGTTGATTATGAAGTATCCTCACGAGAAGAAATGGAATTATTATGAGAGGAGTCGGATCTGCATCGTCCTTGGTCATGTAGGAGTGTATAGTGTGATAAGCCCATGGTGCAAGAACCAAATACTTGAAGTCGCCGAGCGGAGCCCATGGCCATTTGGTGAGAAAACCAGGGTTGGAAGCCATTAGAGAGCAAGCTTGCTTTAGTCTGAGCTTTCTTCTAC
>ASY000981
TTCGTATCCGGTAAGAGATGACGTCCAGGAAGATGCTAATCGACGGTGAAACAAATCAGAATCAGGCGAATGATAACGCTCACTCCGACTTTGATTTTGATCTGTTCGTCATCGGCGCCGGAAGCGGCGGCGTTCGTGCTGCTCGCTTCTCCGCCAACTTCGGGGCTAAGGTCGGAATCTTCGAGCTTCCATTTCATCCAATCAGCTCAGAAGTTATTGGAGGAGTTGGCGGAACATGTGTTATTCGAGGCTGTGTACCCAAAAAGATAATGGTTTATGGAGCAGCTTTTGGTGGTGAACTTCAGGATGCAAGGAACTACGGATGGGATTTGAATGAAAAAATTGACTTCAACTGGAC
>ASY000985
CCAAGCAAAACCAAATCAAAACTCCATGACTTCATGTCCTCATCTTCCACGCGCACAAATTCCATGGATTTTCTCAAGAAAGCCTTAGACGGTGGCCACGACTCCGACCAAAAATCTTCCGACCAATCCGGCCATTCGAACTCCGACCTCTTCTCCAGCGCTAAGGTGGTGGCCGAGGCCGCTCAAGCCCAGTTCCAGAACAAGAATTCCGACATCAACAAAGGGGAAGTGGCCGGCGCCGCAGCTAACCTCCTCGACGCCGCCCAAAAATACGGCAAGCTAGACGAGACCAAGGGGGTCGGGCAGTACGTGGAGAAAGCGGAGGGCTATCTCCGGGGGTACGGCCAGTCTGCGGGCGC
>ASY000989
GAAGGAGTGGATGAGATTCAGTATTGCATTTTGGCACACATTTCGTGGGACCGGAGGCGATCCCTTTGGTGCTGCCACGAAGTTCTGGCCATGGGAAGATGGTTCCAACTCAGTTGAAATGGCTAAGACAAGAATGAAAGCAAACTTTGAGTTCCTTGATAAGCTTGGTGTTGAACTTTGGTGCTTCCATGACAGAGACATAGCTCCAGAAGGCAAAACCTTGGAGGAAACAAATAAAAACCTTGATGCAGTTGTGGAACTTGCAAAGGAGCTTCAGAAGGGTTCCAAGATTCATCCTCTGTGGGGAACTGCTCAATTGTTCATGCATCCTCGTTACATGCATGGTGCTGCTACAAGCCCTGAGCTTGGTGTTTATGCATATGGTGCCGCC
>ASY000990
CGACGGCAACAACACGATTCACGGAGGCCCCAAGGGGTTCGGCAAGGTCATTTGGACGGTGAAGGAGCATGTGAGCCATGGTGACTCCCCATACATCACCTTCTACTACCACAGCTTGGATGGAGAGCAAGGATTCCCAGGTGCTCTCGACGTGTACGTGAAGTACCAGCTCTCCCGCCCGTACGACCTGAGCATCCGCATGAACGTGACTGCGAGGAACAAGGCGACGCCGGTGAACCTCGCGAACCACGCGTACTGGAACCTGGCCGGTCACGGCAGCGGCGACATCCTCAAGCACGAGCTCCAGATGTTCGCCTCACACTACACGCCCGTCGAC
>ASY000997
CATTATAAGGAATGTTGTTTTCTTGGAGGCAAATACAGGAGTTCGATACAACATTGGCCAAATCCTCCAGAGTACTCCCGCCTTCGAAGAGGAGACCCCTGACGGGATAATTCAGAATCTCAGAAATCTTCACGCCACTATCAGCAGTGGTTATCTTCCTAGTAGGGGCCTTCTCAATCGGGAAGGGTACAGCCAAGTAGTAAGCCTGGAAGTGAAGGTGATTGATGGTGGCAAATGCACCTAAGCTGTTATAGCCCAACCTGAAGTAGGGATTTGCGGCTTCTTCAGCCATGTGAAGTGCGAGCAGGAAACTGTCTCTGTCAATACGCTGGGGCAGGCATTCGAGAACCTTAGGAATCAGCAGGACATGGCCGTATTCAATAGGGCTAACATTAATAGCAACAACACTTGGAGAGCTCTCGGGGTCGATGGGCGCATCAGGGAAGAACTGGATTTCACCATCATCACTCGCTTCAAACTGGAAGAGCAACTCTTCCTGCCCAACCTTAGTGAAGTTGAAC
>ASY001002
CCATCGACACTTTCCATCGCATACCTTACGGTCTCGCTCCGACCGACATTGAAGAGGTAACAACCAACCTTCGACATCACACAGGCTCTCTGTTTGTGTCCTTTGTGTCGACTGAACGACCACAACACCGTCGCGGTCATTACATCACCCGGTGAACGCTTCTCACCTCCCCGTGTCCATCGCTTCCCCATCACCCACACCGCTACCACGCTCATGGCCACCGGCACCGCCGCCAACTCCACCATGACCTCCTCCACCACCCTCGCCTCGCACCCGACCAAAGAGTCGGGCTCTCCTCCCTCCATCGCCGCCTCGACCCACTCCCACGACAGCGGGGTCACCAAGGAGAAGGCCGCCCCCGTCGTCGTCGCCGGCGGGAAAGACAAGAACGCGCCCAAGTCGGCTCCGCCAAAGGGCGTTTCGGGGGGCATGCAGGCCCCGCTCGAACTCCCCCGATGGAGGTTCTGGCTCGTGTTCGTCAGCTTGATGGTGGCTATTTTCCTGTTTGCCCTTGACCAACTCATCATCGCCACTGCCATCCCCAAGATAACGGTCGAGTTCAACTCGCTTACCGAGCTGTCATGGCTCGCCTCTGTTTTCTTCCTCACCCTGCTCGGCTTCAACCTCATGTACTCGCAATGGAACCAGATCTTCCCCTCGAAGCACGTCATGATGTTCGCCGTCTTCATCTTCGAGGTCGGCTCGCTCCTGTGCGGCGTGGCCCCCTCGATGCGGGTCCTCATCCTCGGGCGGGCCGTCGCGGGTGTGGGAGCCGCCGGTATCTTCAGCGGGGGTATGATCGTCATTGCGGAAATCACGGCGATACACGAGCGGGCGCAATACTTTGGCTTGTTTGGTGTTTGCTTCGCCATTGCTTCCATCATCGGACCTCTGGTCTGCGGCGCGTTCGCGCACCACGTCTCGTGGCGATGGTGCTTCTACATCAACCTTCCGTGAGTCGTCGCGATGATGTACACTACCTACACTTCCCCGATTCCTCCCGTCCGGCGTTCCCTCGTCGCTCACCTTCGTCCCCGCTGACCCGCTCCAGCATCGGTGGCCTCGCGCTGGTCATGCTCTTCCTTTCCCTGCCCGCTTCCCCCCCGCTCGGCCGCGGCGACTCGTACAAGGGCTACTCCAAGGAGATGTTCTGGCAGGTCGTCAAGTGCGACTGGCTCGGCGTGGCCATGGCCATGGCCTGGGGTTGCTGCACCATCCTCGC
>ASY001006
ATCTTTCACTGGCAATGCTGAGAAATCTGCCAAAAGAAAGAGGAAAAACCAGTACCGTGGAATCCGCCAACGCCCATGGGGTAAATGGGCTGCTGAGATTCGTGATCCCAAGAAGGGTGTTAGGGTCTGGCTCGGAACTTTTGATACCGCTGAAGAAGCTGCTAGGGCCTATGATGCTGAGGCCCGCAGGATCCGTGGTGATAAAGCCAAGGTTAATTTCCCTGAGGAGGTTCCAATTTCTAACAAGCCAACTATTAAGGTCAATCCAAGGAAATCAATTGCAAAGACAAACCCGATACCCTTTGCTATCAACTCTGAAGGTGACAGCCTCTACAACATGATTAGTTTCGGGGAAAAGAAACCATTAACTAAGCCGAGCTGTTATATCAACTCCTCACCTATTACCGGAGAGGCAGAAGAACTTAAACCCTTGATCACGAAACCCTGTGATGCTGGAGCTATGCACTTCAATTCTGATGAAGGTAGTAACTCTTTTGATTGTTCTGAATTTGGATGGGGAGAGAATCACCA
>ASY001023
CTCGGGGGTAGGGCCGCCGAGGAGATGGTCTACGGCCACGACGACGTGACCAGCGGATGCTCGAGCGATCTCATGCGGGCGACCGACGTCGCGTCGAGGATGATCAAGCACTACGGGTTTAGTGAAAAAGTCGGGCTGGTCGCGCATGGCGACGACGAGTCGGTGTACCTCAGCGGGAAGAAAAAGGACGAGATTGAGAGCGAAATCAGGTCATTCCTCGACAATGGCATGGGCCGCGCGGTCAAGCTGCTCAGAACCAGAGAAGACGAGCTGCACAAGCTCGCCACCGCTCTGGTGGAATACGAAACTCTCTCCCTCGACGAGGTCAAGCTCGTGCTCGCCGGGAAGAAGCTCGATCGACCCACCGACGACGGGGAAAAGCTCATGGGCGAGGCGGAGCGGCGGCACGAGG
>ASY001035
CCCTTGGTGTCATAAAGAAGCCTGTAGTTCTCACCAGTCTTGGGAATGGAAATGATGTCCATGAACCCAGCAGGGTAGGTCTTGTCAGTGCGGACCTTTCCATCAACCATGATATGACGCTGCATAAGGATAGATTGCACTTCACGGTAGGTGAGAGCATATTTCAGTCTGTTCCTCAGGATGAGGATCAGAGGCAGGCACTCCCTGGCCTTGTGAGGACCAGATGATGGCTTGGGGGCAAAAGCTCCACCAAGCTTGTCAAGCATCCAGTGAGACGGGGCATTGAGCCTCTTCAGATGCTTCTTCAAACCCCTAGCCATGGTTGCGAGCTCGGGCTAGGTCGCCGTGCTTCTCCTCTTCGGGCACCGCCGCCGCCTGCTCCTTCT
>ASY001040
AATTTACCAAATAGGTAAACTTATTAAAACTTTCCAACTCAAAAGGAAAAATAACCCATACGAAGCAAATAAAACAAACCAAGAATTTGCAAATAAAAATTCTAAAACAAACCCACATCAAAACACACTTAACAACATATTATATAAAATACAAAAGATACTGATTAATTAGACTCACCACTGATTCCTCGACTTCTAGTATCTTTTTTTTTTTTAAAGAAAAAATTAGACTCAACACTGGAATCCCTTAGGAACATTCTTTTGGCAAACATTAAGGAGCAAGCTAAGGGAGAGAGGAACATTAAGGTTGATACCCAAAATGTCAGCCTTAATGGCAGTGCAAAGGCAAACAGCAGCTTCAAGATCAGCAAGACCTTCGATCAAACTACAGCAAGGGGTCACTGGGGGCTTGCCAATCGTAATGTCGAGAAGGCCACCGAGCAGTTTGGCGCAGACACCGAGTTTAAGGGTGTCCCTAGGGCATTTTCCATAGCCAGATGAAGGGCTTGGCTTTGGGGTTGGCTTGGTTGGAGGGCATGGCTTGGGTTTGGGTGGGTCAGGGATATAGCAATTGTTACAAGCTGAGACAAGAGTGAAGAAAAGGAGATTGAGAGAAAGAAGGAAAGCAAGAGAGGTTGTCGCTTTAGACGCCATTAGGCTTTCTTGCTTTTTGGTTTTTGGTTTTTCTTTACAAGAATTTTG
>ASY001051
CTCTGATGTTTGACTACCACAGGCAACATGGGATCGAGATAAGGATTGCAAGGATTTTTAACACCTATGGACCCCGGATGAATATAGATGACGGTCGTGTCGTCAGCAACTTCATTGCTCAAGCAATCCGTAGCGAGCCTTTGACAGTTCAAGCACCCGGAACACAGACAAGAAGTTTCTGTTATGTCTCTGACATGGTTGACGGCCTCATTCGACTAATGGAGGGTGATAACACTGGACCAATCAACATTGGAAACCCAGGTGAATTTACAATGCTCGAACTGGCGGAGACTGTAAAAGAGCTCATCAACCCTGCTGTGGAGATCATCATGGTGGAGAACACACCCGACGATCCTCGTCAAAGGAAACCCG
>ASY001060
TGTCTCTTGAGATCCTCCTGCATGGTATCATTGTTGCAGACAAAGATGTATCCACCAAGAACTTCATTCCTTGGTAGCATCTCGCTTGTTGGTAATGTCTTGAAGCGCTTGTCAACAGAGTTGTTGTTGCTGTTGCCTCCATTGTTGTTGTTACCACCATTGTGTTTGCCGTTTGCTTCCTTCCCATTCTGATTATTCGGATATTTGTTGACCCCGACATTCATCTTGAATGAATTGACATTACCGTTGTTTCCCTTGGGGTACATGGGGTTCATGTTATAGGCCATGTTGCGGAAAGGGTACTTCATGGCAGCCTCGTTCATCTTGAG
>ASY001061
CTCATATGAATCCAGCGGTTACTATTGCTTTTGCTGCTGTTCGGCGATTTCCATGGAGACAGGTTCCACTTTATGCAGCAGCTCAATTAAGTGGAGCTACGTCTGCAGCCTTCACACTACGCATATTAATGGATCCAATTCAAGATTTAGGTACTACTTCACCACATGGACCGGCTTTGAAAGCACTTGTTATGGAGATTGTTGTCTCATTTTGTATGATGTTTGTCACTTCTGCGGTTGCCACCGACACCAAAGCTATAGGAGAGCTTGGAGGCGTAGCTGTGGGGTCAGCTGTATGTATCTCGTCCATCTTTGCTGGGCCAATATCGGGTGGATCGATGAACCCAGCAAGATCAATAGGACCAGCC
>ASY001064
CTTCAATCTTTCACTTGTATTCCAGAATCATGTTGTTCTCGGGTGCCAGCCCGACGCAAGCCCTCATTATGTTCTCTAGCATTGCCCTCTGCTTCGACAACGCATTCACCACTGGTGTCCCTGGTGGAACAAGAGGAGCCTTGGTAAGATAGCTGAGGATTGTAGCAACAGGATGGAATGAGTGGAACTTGCCCTCTCCTTCAGCTTTGAGCTGGATGCGGCTGCTGAGCTCGGCAAGGAGAACCAAGTCGAGGATGATGGGTGCAGCCAATAAGGAATCCTCACAGGTGTTGTGCAACACTATGGTGTTCTTTCCTCCCATGAAAATCTCCGAGGTGTACTCGTCCATGGCCCTTTTGCT
>ASY001065
CGGCCTTCTTCACGTGCGCGTAACACTTCTACAGCTGCAAGGCTGGTAACATATATAGCTGGCTGACTGATCACTGTTGAGTTCAGCTTTTCTTTTGGTCCATCGATGCAAAGATTCAGCAAGTCATAGCCAAGTATATCATTTGCCTTATCAAATAGTTCTGCAGCTGCTCGAACATTAAGAGCTTCTTTACCCATTCCAACAGCCTGAGCACCCTGGCCGGGGAAAAGGAATGCGGTGGTGGGTTTGTAGTCGGCGAAGAGCGTGTCGGCGCCTGCTGCCACTGCCGACCCGACGGACACTCTAGTGGAGACCCGAGATCTGAACGGCGCCCTGAGGGTCGTCGCCGGGCTCGGCGCGGAC
>ASY001074
TGTACATCGAATCCCCCTCTCGGACAAGTCCAACAACATCGTCCTGCGCCGCCTCTTCATCACTTGACGCTGCCACTGCTCCCACGCGCCCTTCCTCACCCTCCAGTCCTCGCTCTCACGCCCATCATGGTTCTCGGCCGCTTGACCCACTACGCCTTTGATGCGCTCGCCGTTTCCGCCATCTTTGCAGGAGTGAAGAAGTCGACCGGGTTTGCGCCCGCAACCAACCTCATCCCGGACTCATCGATAAAGTCCATCGCCGACTCGTACTTCTCCGCAGGCGAAGTCGTCTTCAACATGATCACCGGACAAGCCGTGACGAGCCAGTATTTCAAGAAGTCGTAGGGCGGTAGGGCGGGGGTTGCGGTGGGATTCTGCG
>ASY001078
TTTACGATTCACAGACATGGTAGATCAGGGAAAGAATGCAGCTTTAGATGCGGATTTTCTGGTCAAAGAGCTTCGAGATGAGTTCGATTCTGGCAAGACGAGGAGTTATCAATGGAGGATAGATCAGCTGAAGGGAATCTCGAAGATGATCAAAGAGAGGGAAAACGACGTCGTTCAAGCTCTCCAAATTGATCTTTCTAAGCCCCGGTTTGAAACCTTTATCACCGAGATTTCTACCTTGAAGACTTCATGTGAGTTAGCCATACGGAAGCTGAAATGCTGGATGAAGCCAAAAAAGGTCAACTCATCACTGATAACATTTCCCTCATCAGCCTCCATCGTCTCAGAGCCTCTAGGACTTGTACTCGTAATCTCTACATGGAACTACCCATTTCTGTTATCTCTTGATCCCGTCATCGGAGCATTCGCCGCCGGCAACGCCGTGGTCCTTAAACCATCGGAAGTTGCTCCAGCCACCTCTTCCTTGCTCGCGAAGCTCTTACAATGCTATGTTGACAGCTC
>ASY001101
GTTCCAGCATCGCATAGCGACTAGACCGTAGAAGCTCCCCGACTCTCACCAGCATATCAACCATCAACCCCACCTGCTTCAGCCCAACCCACCCAATTGTGAATCTCTGCCCATCATGCCCAGCCGCCAACACCACGACGAGTTCGAGACGAACCAGTTCCTCGGCAAGGAGCTCCAGTACTTCTCCCAGGCCGGTTTTGACCTCGACCGGATCCACATCAAGCGAAATGCGCCCGTCGCTACGCTCTATGAGGACGCCATCATGAACGAGGGAGCGGTCATCTCTTCCTCCGGCGCTCTGATCAACTTCTCGGGGAAGAAGACCGGGAGGAGTCCCAAGGACAAGCGAATCGTCTACGAGGAGACCAGCAAGGACCACATCTGGTGGGGGCCTGTCAACATCAAGATGGACGAGCACACTTTCGAGATCAACCGCGAGAGGGCGATCGACTACTTGAACACGCGAGAGAACGTCTACGTCTTTGACGGATTTGCGGGTTGGGATCCCAAGTACCGGATCAAGGTCCGAGTGATTGCCTCGCGAGCGTACCACGCCTTGTTCATGCACAACATGCTCATCCGCCCTACCCCGGAAGAACTCGCCAACTTTGGCCAGCCCGACTTCATAATCTACAATGCCGGCCAGTTCCCCGCCAACCGCTTCACGACGGGCATGACCTCGACCACGTCGGTCGAAGTCAACTTCAAGCGCATGGAGATGGTCATCCTCGGCACCGAGTACGCCGGCGAGATGAAGAAGGGAATCTTCTCGGTCATGCACTACCTCCAACCCGTCAAGTTTGGGCAGCTCTCGTTGCACTCGTCGGCCAACCAGGCGATGGGCGACAAGGACGACGTGACACTCTTCTTCGGTCTTTCCGGGACGGGCAAGACCACCCTCTCTGCCGACCCGCAGCGAGTCCTCATCGGTGATGACGAGCACGTCTGGTCTGACACTGGTGTCTTCAACATCGAGGGCGGTTGCTACGCCAAGTGCATCAATCTCTCTGCCGAGAAGGAGCCCGAGATCTTCAACGCTATCAGGTTCGGCTCAATCCTCGAGAACGTCGTGTACAACCCCGCGGACCGCAAGCCCGACTACGACGACGTGTCCATCACCGAGAACACTCGTTGCGCGTACCCGATCGAGTTCATCCCCAACGCCAAGATTCCCTGCATCGCGGACCGTCAGCCTTCCAACATCGTCATGCTCACTTGCGACGCCTATGGTGTGCTCCCTCCCGTCTCGCGCCTCACTCCCGAGCAGGCATCGTACCACTTCGTCGCGGGCTACACGTCCAAGACCCCCGGTACCGAGATGGGCATCGTCGAGCCCTCTCCCACCTTCTCGACCTGCTACGGCCAGCCCTTCATCATCCTCCACCCGGGTGTGTACGCAAAGATGCTCGCCGAGAGGATGCAGCGCGCAAACGCAAACTGCTGGCTCATCAACACTGGCTGGACCGGAGGCAAGTTCGGCACCGGCAAGCGCTGTCCCCTCAAGTACACCCGTGCCATCATCGACGCCATCCACGACGGTTCCCTCGCCAAGGCAGAGTTCGAGACGTTCCCCACCTTCAACCTCGCCATCCCCAAGGCGGTCAACGGCGTCCCATCAGAGATCCTCCACCCGGCAAGGGTTTGGCCCGATCAGGACGCGTTCCAGTTCGAGCTCCAGAAGCTCGCCGGCATGTTCCAGAAGGCGTACTCAAAGTACGAGGCCAACATCGACCCTGCCATCAAGCAGGCAGGGCCAGTGCTGGCGTGAGGGTCTCGTGGACATTGTGTAGTTGTACCCAATACTCGTATACTAGCAGTTGGTCTTGGTGTGCTTTCTGTGCATGTATCATCTTGCCC
>ASY001109
CCTCTGCTCATGAGACACGGTAACCGGTTTCACCGCCCTAGCCGACGCCCTCTTCCTTGGCTGCTTCCAATTCCGACCGGAGACTTTCCCGGCGATCACTCCGTCGTATGTCGGTCGGCCGAAAGCGACGGGCTTGTTGGGATCGGCGATTGATGAAACAGCTGCTCGCTTCGCCGATGGCTGACTGACATCCACCTCCATTGAAGTGTCGTCAAGGTCATTGGCGTCATAGGCTAGGTTTTGATGGGCTTGGGGTTCTTGTTCAGCTCTCTTACGCTTGTAGGTTTTGCCCCCAAATCCTT
>ASY001119
GTGCAAGGAGGGCCTAGCTGGAGAGTGTTATACGGAAGACGAGACAGCAGAATAGCGAACAAAACAGGGGCCGACAGTAACTTGGCTAGTCCCTTCGAAACTCTAGACCAACTTAAAGCTAAATTTAGGAATGTTGGGCTCAATACCATGGATCTCGTCTCTTTATCTGGGGCGCATACATTTGGACGATCGAGATGCAGATTCTTCAGCCACCGATTTGCGAATTTCAACAATACAGGAAGGCCAGACCAATCATTGAACCCAGACTACAGGAGCTTTCTTGAAGGGGTTTGTTCAGCAGGAGCAGACACAAGAGCGAATTTCGATCCAGTAACAC
>ASY001125
GTCTTGGGATGGCCCTCTCTCTTCCGTTAAGTTGATTCTTCAGGCCAAGAACTTCCCGATGAATGATGCTCTGAGGAGCTATGTAAAGGAAAAGATTGGAAAGGCTGTGAAGATTCACAGTCACTTAGTGAGGGAAGTGGATATCCGGTTGTCTACTAAGGAATCCGGTAAAGGACCCAGGAGGAGATGTGAGGCTACATTGTTTACTAAAGGGCATGGAGTGATTCGCGCTGAGGAAGATGCTGAGACATCTTATGGGAGCATAGATTTGGTGGCGTCAATTGTGCAGAGAAAGTTGAGGAAGATCAAGGAGAAGGAAACTGACCACGGTAGGCAC
>ASY001128
AAGGCCTCCTGTATCTCGTTCAAGGACTCCGCTTGCCGTTGCTTCGGTTACATGGTGTCTAAGAAGAAGTACATCTACACTATTGATGACGATTGCTTTGTTGCCAAGGACCCATCTGGCAAAGATATCAATGCTCTGGAGCAGCACATCAAGAACCTCCTAGCCCCATCAACACCTCTGTTCTTCAACACCCTTTATGATCCATACACCGAAGGTGCAGATTTCGTCCGTGGATATCCATTCAGCATGCGTGAAGGTGTCTCAACTGCTGTCTCTCATGGACTTTGGCTCAACATCCCTGACTATGATGCTCCTACACAACTTGTCAAGCCACTCGAGAGGAACAAGAGGTATGTCGATGCTGTCATGACCATC
>ASY001160
CGGCTCCTAATGGCAACGCCACGCCGCCGGGCGCAGGGGACGGCGAGGGTCTCGGAGCGGCGCTGGCCAGCGAACCGACCGGAGCAGTTGTGGGGACAAAGGACAGGAGCAACGCGATTGATAAAGGGCTCGAGGACGATTCGAAAAAGTTCAAGCGGGAATGCAAGATCCTCTTGCTAGGATCCGGAGAGTCGGGAAAGAGCACAATCGTCAAGCAGATGAAGATTATCCACCAGAACGGATACTCGAAGGAGGAGCTCATGAACTACAAGCTCATTGTCCACAAGAACATCCTCGACTCTGCTCAGACGC
>ASY001174
GCTCACAATAACCTCACATCCCTTTGCTCCACTCTCCATTACGAATCTCAACACACCATAGCACGCCCTGCGAACAGCAAGCCCACCAAGAAGCTTGTAACGCAGAGACTCGGCCTGCGCAATAGCACAGAGACCCCTGTTGTTAACTTTCTCAGCATAGAGCTCTACACTGTTCTCAGGAAACTTGAACCTCTTTTGCACAACAGATGTCAGTTCCCTAATCCTTCTGCCCTTCTCACCCAAAACATTCTGAGTACGGGTAGCACGGATGATGATTTCAGTTCGCATAGGGGTGACACGAACTTCAACACCAGAGTAACCATCTTCAGCAAGTTCCCTGGTGAGCACTTCAT
>ASY001177
GTGAGAGAGAGGAAGATCAGAAAAGTAAACAATTAGATTTGTGGAGGGAAGAATCTGATTAAAGCGTAAGAAAGAGAGATGGAAATGAAGTTGAAGGGTTTGATGATTGTGGGGATTGTGGGGATTGTGATGATGTGTATGGTAGTGCAGGGTGAAGCGGCGGGTATGACGTGCGGGAAAGTGGCTTCATCAGTGTCGGGATGCATCGGTTATTTGAGAAGCGCACAAGGACAGGTTCCACAAGTATGTTGTAATGGGATTAGGTCCCTCAACAGCCAAGCCTCCACCACTGTCGATCGCCGCATAGCTTGCAACTGCTTGAAGGCTGCTGCAGGGTCCATCGAGGGCATCAACTATGGCGCTGCCGCTTCCCTTCCCAGCAAGTGTGGTGTCTCTGTTCCTTACAAGATCAGCCCCAGCACCGACTGCGCCAAGGTGAACTAAATGAATGGTAATCGTGTAATCATCCTCCACCGCACCCATCTACTGCCTCATTATTATGATTATAGTTAATTATGATTATTATATTAGTGGTCTC
>ASY001190
ACCTACTCGAACCAGTCCTGGGGCATCGTCGCGCAGAAGATGTTCGCCCTCAAGGAGATCAACCAGATGGAGCGCGAGATGTGCGGCTACCTCGAGTGGAACCTCAACGTCCAGGGCGAGGAGGTCATCGAGTTTGAGGCCCGCGTTCGCGCAGAGCACGGCCCCAAGGCCGTCGTCAAGGCATCTTCGTCTTCCACCTCTTCTTCCGAGACCCCCTTCGTCGTCCCCAAAGTCAACGCCTACCCTACCCCCGAGACCACGCCCGACCCGTCTCGACCCATCCGACCTGTGCCCTCGCCATACAAGGCCAAGTCGTCGTACCAGGCTCAATCCGCGCAGTCGTCGCAAATATCTTTTCCATCCCCAATCTCCCCGCAGCAATTTCTCCACGCCCACTCGCCCCAACCACCCCACTTCGCCTCGGCCAACTCGTCTCTGGTCTCATCACCAGCATCGGATGACTGCAAGACCCCGTCGCCC
>ASY001195
CATTTAAGGATTCTGCTTGTCGATGCTTTGGCTATATGGTTTCCAAGAAGAAGTACATCTTCACAATTGATGATGATTGCTTTGTTGCAAAGGACCCCTCAGACAAAGATATCAATGCGCTCGAGCAGCACATAAAGAACCTTCTATCACCGGCCACCCCAAATTTCTTCAACACTCTGTATGATCCATATAGAGAAGGTGCGGACTTTGTGCGTGGATACCCTTTCAGTCTCCGTGAGGGTGTCCCAACTGCAGTTTCTCATGGACTTTGGCTTAACATCCCTGACTACGATGCTCCTACACAGCTCGTTAAGCCTCGTGAAAGAAACTCCAGGTATGTAGATGCAGTCTTGACAATTCCCAAGGGAACCTTGTTTCCCATGTGTGGAATGAATCTTGCTTTCAACCGTGAACTGATTGGAC
>ASY001203
CCCTGTCAGTTGCATAGCTGCATCTAATGCGGCGACCATCGAGATCCTGTCCATCCAAAGCTTGAATAGCACTAGAAGCGTCTTCACTGGCACCGAAAGTGACAAACCCAAAACCTCTGGATCTACCAGTGTCACGATCCATTATCACTCTCGCTTCAACTACTTCCCCATACTTGGTGAACGCTTCTGTCAGCCTTTGGTCATCAGTACCGTATGAAAGGCCTCCAACAAAAACTTTCGAACTCGACATGAATCTAAGAGTTTGAAAGACAGACAGATTGGAAGGCTGGAAATGTGAACGGATCCCTGATGCAGAACTCTGACTAAATATTTTTCCAACCTTACTGAGGAAAGCCATGTTGTTAACGACCTTTGTTCGTTCTCTTCTTCTTTCCTTTCTCTGTCGGTCTTAAACCCTAAGCCCCCAAT
>ASY001204
CATTGAACGGGGCCTCATAACCCTAGCAATTTCAATAACATCATCCAATGAAATATTACCATTATGTTTGATGTTCTTGGTCTTCTTCCTGTCTCTCTCCGGCTCCTTGAGTGCCTTGATCACCAGAGCTGCCGCTGATGGAACGACGGTCACCTTCGCCTGACGATTCTGCACGGTTAGCTTGACTGTCACACGGAGGCCCTTCCAGTCCTTGGCTGTCTCCTTGGCAATGTCTTCTCCGATTTTCTTCGGGGAGAGACCGAGTGGACCGATCTTAGGAGCGAGAGAACTAGCAGCTCCGACCTCCCCTCCGGTGACTCGGACGAACACGTCCACAACCTGTGAGGGATCGAACTTTGGCGGCATGGCGGGGAGATGAAGAAGAACTGAAGTATGTAGGGTGAGG
>ASY001207
GTGGTCTCTGCCTCACCCAGAAGGCCGTCGATATCATGCGGAAGGAGCTTTTTGACGTGTTGCTCGAACAAGCCATAATTGCTTCCCAAGTTATGGTCAAGATTATTATGAAAAGTGAGGAAATAAACAAGGTGGTTTTAACCTCATCAGTCGACGAAGATTTTTTACATAGCAAGTACTCTGCTCGCTGTCATCCTGAAAACGCTAACAAGACTACAGACTACGGTAGCTTGAGACGCGTTGTTAACGGTCCAATAAGGCCTAGCCTTCAATATTCCCTCAACGACAGCCCATCGTGGTGCTATTCTAAGATCATAAAGCAGGGACCGGGCCAGACAATGTTTCCT
>ASY001211
GTCATCCAGAACCAGAAGGCCGTCTTGAAGGATATCACCGGGTCGGTAGCCACCAAATCCGGGTTGTTTAGTAGATCCGATCCTATGGCTTTCCCAGCTGGACCATAGTTGAAGTTGTAGGAAATTTGGATAGGACCACGACCAAAATACTTCTTGCCGGGAGCACAAGGCCACTCTTGGCTTGCTTGACAGTAATCTGGTGGGTTGCCTTGTTCTTGCTTGAAGCAGTATCCCCATGCATATGGTCCATCTGGTGCAGTTGCCCATCCACCAGTAGTTTCGTGAGAAGTTTGAGCCAAAAAGGCAGCAATCTCTCTCTTACGAGTATCAACGTCGCCGGCGGTCCCAAAAGCGGCGAAGGAGTTAGCCGCCTGAATGAAAGCTTCGTAGGTGTAAAACCCACTCGCACAGTTTGCGTCGTTACGATGCTTAAGCATCTCATCAAACAACGGTTTTGTCACAATGGACCCCACACTCTGAGCCATTATCGTCCCTGTCAGGACAGACAGGGCAACACAAACCAAACCCAATCCCAGAATAACCCTCATGATGTTTTTCACTACTTC
>ASY001213
CCACGAATCACGAACTGGTGGTAGAAGGCTGCTATGGCTGCTCCGATGAACGGGCCCACCCAGAAGATCCATTGATCATTCCAAGCCTCTTCTTTGTTGTAGATAACGGCGGCACCCAAACTCCTGGCGGGGTTAATGCCCGTTCCGGTGATGGGGATGGTGGCCAAGTGAACCATGAACACCGCGAACCCGATGGGAAGAGGAGCCAATACAGGAACATGGGAGTCACGAGCGTTACGCTTGGGGTCCGTGGCGGAGAAGACGGTGTACACAAGCACGAATGTTCCGATGATTTCAGCGCCCAATCCAGTTCCCTTGTTGTATCCTACCGCTAGCTCGTTTGCTCCTCCGCCGTACTTGTCGTAGTACGCCGACTGGAATGCCTTCACCAGTCCAACTCCGCAGATCGCTCCCAACGACTGCGCCACCATGTACGCAATCGCTCTTATC
>ASY001219
CTCAACCCTAGCTCGCCCTCCCCCGCCCGCCACCGGCAGCCATGGCGACGGAGCTGGCCTACGCGCCGCCGATGAAGTCGGGGAAGCTCGGGTTCGAGGGCACCCAGGAGGTGCAGCACCGCATCCGCATCACCCTCTCCTCCAAGTCCGTCAAGAACCTCGAGAAGGTGTGCTCGGATCTGGTGAAGGGCGCCAAGGAGAAGCAGCTCAAGGTCAAGGGCCCCGTCAGGATGCCCACCAAGGTGCTCAACATCACCACCAGGAAGTCCCCCTGTGGAGAAGGTACCAACACCTGGGATCGGTTTGAGATGCGGGTGCACAAGAGGGTGATCGACCTCGTCAGCTCCCCCGACGTCGTCAAGCAGATCACCTCGATCACCATTGATCCCGGCGTCGAGGTCGAAGTGACCATCAGCGACCAGTAGTTATGCTACCCCATGATATGTGCCTTTAAATCTTTTTACAAGG
>ASY001221
CTCCGATCCAGATCCCCGTCGGTCCGGCCACCCTTGGCCGCATCATGAACGTCATTGGCCAGCCCATTGACCAGCGTGGCGAGATCAAGGGCGTCAAGCTCTCCCCCATCCACGCCGATGCTCCCGAGTTCATTGACCAGTCCACCACCGCCGAGGTCCTCGAGACCGGTATCAAGGTCGTCGACCTGCTCGCCCCCTACGCCCGTGGAGGCAAGATCGGTCTCTTCGGCGGTGCCGGTGTCGGCAAGACTGTGCTCATCCAGGAGCTCATCAACAACATTGCCAAGGCCCACGGTGGTTACTCCGTCT
>ASY001235
CGTCAACCCCCTTTACTCGGTTTCGAAACAGGCAATCAGCCAGTTTGTGAGGTGCATGGCACCTTTGGATAGTCTAGCTGGCATCCGCGTTGTTGCCGTTGCACCTGGGGTCGTGGACACCCCCCTGTTCCGCGACAACGCAAAGGCTCGTGCGCACATCGACCTTGAGAAAGACTTTACACTCCCGCCTGATGAGGTTGTCAAGGCCATGCTGTCACTCGTGACAAGCTCGAAGTATCCCTCGGGAACGGTCCTTGAAATCGGGGACATCGGTGGGTGGCGAGAAGTAGGTCTATTCAATGACCCTGGTCCCCAAGGACGATCAACCCTGCCGAGGCCGAAGGCAAAGGATGCCATCAAGCTCGTTGAACAGGCGTTGGAGAAGGACGCAGGGAAAGGCCAGACGGATGCGGCTAAGCCACGTCTGTAAATCGGGAGAAGATTGTAGATAGTGAGTTTGATGGCATGTAAAGGAATATCAGGTTGAAAAATGCAGGAAATCGCCAAT
>ASY001241
CGTAGAGGAAGGACGACGGAGAGATCTCGTCTCTGGTTAAACCCTGTAGCAGTAATGGCGAAATTCTTCGCAATTCTCACCTTAGTCCTTTTCCTCTCCGTCCATTCTCTCTCCTTCTCCCCTGAGAATCCAAGTAATCGGAAGATCCTGGTGTTGCTTGAGGATTTCGCCCTCAAGTCGTCGCATTCTCTTTACTTCAAGGCTCTCCAATCGAGGGGCTACGATCTCGATTTCAAGTTCGCTGATGATCCCAAGATCGCATTGCAGCGCTATGGCCAGTACATGTATGACGGTCTCATCATTTTCT
>ASY001252
CGGGCGACAACAGGTCCAATCACGCGGCGTTAGTGCAGCGGGTCTTGCAGAAGTTGGCGACGCGGTCCTTGCACTGGAAGCTGTTGCGGCCGCCGACGGTGGACCTCGAGCAGGTCTTGCAGGCCGGGTTGCACCCGGTTGGTGAGGTGTCCATGCATGTGCACTGAGGTGGGATGGACCTGGTGCAGGAGCCGCAGTTGTCGCAGCACAGCGTCGCGCCTTGGCTATGGGCGAGAGGCAGAGCTGCTGCGAGGACGGCGATGACGGCCAGCGCGGCGAGCAGCACCTGTGGCCTCATGCTTGCGTCTGGTTGGCGAGGATTGGTTGCAAAGACTGACTGAATATGTAGGAGGGACTGG
>ASY001254
CCGAACCCTACACCCGCGCGCGCGAGGGGCCGCCCCGATCTGCGAGATGTGGCGCAGCCGCGTGTCGCGGGGCCTCCGGGAGGCCAAGGCCGCCGCCGCCGCCGCGTCCAGGCGCTTCTCCACCACCTCGTCCTACACGGTGGTGGATCACACCTACGATGCGGTCGTGGTTGGCGCTGGAGGCGCGGGGCTCAGGGCCGCGATTGGGCTCTCGGAGCATGGGTTCAACACCGCCTGCATCACCAAGCTCTTCCCCACGCGGTCGCATACTGTGGCAGCGCAGGGAGGTATAAACGCTGCTCTTGGAAACATGAGTGAAGATGACTGGAGGTGGCATATGTATGATACAGTCAAGGGAAGTGATTGGCTCGGTGACCAAGATGCTATCCAGTACATGTGTAGAGAAGCAC
>ASY001256
GATGGGGAAAATAGCATTAGGAAGCACAAGAGAAGCAATCCGACCCGATTGCTTACAAGCACTCGTCGTTGAGTTCATCTGCACTTTCCTTTTCATCTTCGTCGGAGTCGGATCCGCCATGGCTGCAAATCAATTATCTGGAGCTCCATTGGTGGGGTTGTTCTTTGTCGGCATGGCGCATGCACTAGTGGTCGCGGTGATGATATCCGCCGGACTTAGAATATCTGGCGCCCACCTCAACCCTGCCGTTACTCTTGGGTTGGCTGTCGGCGGCCACATCACGGTGGTCCGATCTATACTCTATTGGATTGATCAGTGTGCTGCTTCTGTTGCCGCTTGTATTCTTCTCAAGTATCTCACCGGTGGCTTGACCACACCGGTGCACACATTAGCAAGCGGAATGGACCCATTACAAGGAATCATAATGGAGATAATATTGACC
>ASY001263
CTCTGTCTCGTCGAGATCGTCAAAGAAGATGCCTCCCACGCCGCGACACTCGCCGCGGTGCTTGTTGAAGAAGTACTTGTCGCACCACTTCTTGAACCGAGGGTAGTACGTCTTGTCGTGGGAGTCGCAGGCCTCCTTGATCGTCTTGTGGAAGTGGATGGCGTCCTCGTCAAAGAGGTATGACGGCGTCAGATCGCAGCCTCCTCCGAACCACCACGCCTGAGAGCTACCGTCGGGATTGGCCGTCTCGAAGTACCGGTAGTTGAGGTGCACCGTAGGGGCCATGGGGTTGGACGGGTGCAGCACCATGCTCAGGCCGGCGGCGAAGAACTCCAGGGACT
>ASY001265
GAGGTCTTCAACGATCTTGGAGTCAAGTTGGAAAGCCTTGGAGAGAATATCAACTGAAATGGGAGGATCGGTACCAAAAATAACATTGACAATCTTGGAGTTTCCGGGGTTTTCACTACTAAAAGCGGCGTAAGAGACAGCTTTTGTAGTACCAACGTTGTATGCGAAATGGACGAGTCCTTGGGGATAGACGAACACATCTCCGGAGGTAAGTACCTTGGAGTAGAGCTTGTTAGCCCCACTTACAAATCCAGTGTATAGGCTACCCTCGATAACTGTTATCACTTCTGTGGCACGTGGGTGCGTGTGTGGTGTCGTC
>ASY001271
CAAGAAGAAGGCTGTTTCCAGGTCCGTCAAGGCCGGTTTACAGTTCCCCGTTGGAAGAATCGGCAGATATTTGAAGAATGGAAGGTATGCTCGCAGAGTCGGATCCGGAGCTCCCGTTTACCTCGCCGCAGTCCTCGAGTATCTCGCTGCTGAGGTTCTTGAGCTAGCTGGTAATGCAGCTAGGGACAACAAGAAGAACAGGATTATACCAAGACATGTACTGTTGGCTGTGAGGAATGATGAGGAGCTTGGAAAGCTTCTTCACGGTGTTACCATTGCTCATGGTGGTGTTCTTCCTAACATCAACCCAATTCTTCTTCCTAAGAAGTCTGAGAAAGCAGCTGCTAAAGAGCCTAAATCGCCTTCCAAGGCTGCCAAATCACCCAAGAAGAAGACTTAAGATCTGATGAAGTTTCTCTGGAAGG
>ASY001275
GTAATGGAAGCAGTGGGATCCAGGTCACTGCAGCTGTTCAGAAGCTGGCTAGCCATGTTGGAGCGTATATCCGGTCCCCAACTTGGGTAACGGCAAACTTGGGCTCCAGGTTCATCGGCCAAGGACAACCCAATATGACCTACGAGGAGGAGCAGCAGAAGAAGTGGATAGAGAATCCAGACGACTACCTTGCACTTCGCAAGGAGATTGAGGAGGAGCTGAACTTCCGCTTTCCTTTATATATCCGCGAAAGCTTGTTTCAGGAAATGGCTCGAAAGGCCACGACCAACGACATGCGTACTAAACTTGCGAAGAAGCCCGAAGTTGCCGACCTTGCTATCCCTTCTTTCAGTGTTGGATGTCGTCGCCCGACCCCTGGGCCAGGCTATCTTGAAGCGCTCGCCGCCGATAACTGTGAGGTGGTCTGGGGGGAAATCGACTCCTTTACCAAGACAGGACTGAGATCCCAGGATGGAACGGAGCGTGACTTTGATGTAATAATTGCAGCAACGGGTTTCGACATGTCCTTTGTGCCTCGTTGGCCTATTGTCGGGCGAAACGGGGTTGATCTACAGACTGAATGGGCCAAGGATCCGGCCTGCTACATGTCAGTGCTGGCGCAGGATATGCCAAACTACTTTGTGTACATGGGACCGGGGAGCCCAGTCGGCCATGGAAGTATGATTACCTCCATTGAACGCATCACCCTGTACGTGGTGGATATGATCAGGAAGTTGCAGCGCGAGAACTATTCCTCCTTCCACCTTAAAGACGGCAAAGCCAAGGCGTACCAGTTCCAGATGCTGTCATGGCTGGAGAAGACTGTC
>ASY001281
CATCCTCAGATATGTCGATCAGCTGATAATCGGTGCGATTAACATGGGGAACATCACAGTTGTGAGAAGAAGGAACAATATCTTCAAGTTTCTTCCCATTGAATATGTCAATTGCCACAAAGTGGCACTTTGCATGCCCATGTTTGCCAGTTTTTGAAGTAGAAACTTCAACTACCTTGCAGGGTCTGTTCTTGATTACGATGTAGCCATTTTTGCGAATGGCTCCAGCCTGCTGAGGAAAAGTCTTGGAAGCTCCGGCGTCGGCCTTGGAGTCGAAGTGGTGCTCCTCGTCCGACATCGCTGCACCGGCGTTTCCCTATTTTTGGTTTAACA
>ASY001283
GCTGTCAAGGATCTCAAGCGTGGGTACGTCGCTTCCAACTCCAAGGACGACCCTGCCAAGGAGGCTGCCAACTTCACCGCCCAGGTCATCATCATGAACCACCCCGGCCAGATCAGCAACGGCTATGCCCCGGTGCTGGACTGCCATACGTCCCACATTGCTGTCAAGTTTGCTGAGATCCAGACCAAGATCGACCGGCGGTCTGGCAAGGAGATTGAGGCGGCGCCCAAGTTCCTCAAGAACGGTGATGCTGGGTTCGTCAAGATGATCCCCACCAAGCCCATGGTGGTGGAGACCTTTGCCCAGTACCCTCCCCTGGGCCGCTTTGCTGTGCGTGACATGAGGCAGACGGTTGCCGTGGGTGTTATCAAGGCTGTGGAGAAGAAGGATCCGACCGGTGCCAAGGTGACCAAGGCTGCGGCCAAGAAGAAATGAGATGGCG
>ASY001291
GCCATAGTCGAACACGGTGTGATACACCCCCATGAATACATCACCAAGAATCCAAAGAGGACCACGAGGTGCTGGCACATCCATAGCAAGAAATCCACTCACACAAATGGTAGCAACCCCTTCTCCAGTCTTGAGGATATACTGCTCTGGAGTGAGAACAAAATCTTTGTCAGCAATTTTGAATGTAACATTTGGCATGTTTGATATGCTATTGCAATCAATTGTCGATTCTCCCATTGGACTTGGTATTTTCTCACAAAGCTGATTCACATAGTCAAAAACTTTCTCCTTGACCACCTTTTGCTTAAGCTGGTTCTGCATCCAAACAACAGCCATTTCACAG
>ASY001292
CTTCGGCTTTGCTGGAGACTTAGCAACAGGCTTCTTCGCCGTCCGTTTCTTAGCGGCGATGCCTGTTTTCAGCTTGGTCACCGTAGTTTTTTTCGCCGCTGGCTTGGAAGGAGACGGAGCCTTGGTTGCAGGTAGCTTGTAGGAGTTCTTCACCTTAACGAGCTTTTTGGAAGCTACGAATCTCTTCAGCTGAACCAACAACAACTTTCTGAAATTCGGAGGCAATTGTTTGTGCTTATCCTCAGCGAATTTCTGGATCGCGTACTGGCTCGATCCACTCCTCTCCTTCAGTGTCACAATTGCATCGCTAACCATGCTGTAGAAAGGTGGATGAGTCGATGCCTTCCGAGGGGCAGATTTCTTCTTAGCCTTCGCC
>ASY001307
CGGCAGGGATGGTCATCACAAAGTTGACGATACCGACGACACCAGTGGCGAGGAGACCGATGGTACCGCCCGTGAGACCGATCTGGGCAAAGATGGTGGGGGCGTAGTAGATAATAGCGTTGATACCAGTCCACTGCTGGAGCGCCTGGGCCGAAGCACCGAGCATGAGACGGTGGAGCAGAGGCTTGGTGGTGAACAGTCGCTTGTACTCGAGGAGAGAGACACGGAAGTTGACAGTGTCGATGCCGTAGCGCTCCTTGGCCGCCTCACGCTCGACGAGGCGCTCAGCCTGAAGAGCGCGGAACTCGTACTGCACAGCAGCCGACTCGGGAGCCATGTTGCGGAGCTTGGCGAGGGTCAATAAGCACTCCTCCTCG
>ASY001312
GCGATTCGAGCTCTTACCCACGCGAAAACATGTCTCCTCCCCGCCGAGCACTCATTGCCGTCACCTCGGCCCACGCCAAGCTCTTTCAGGCCAAGGAAACGACCGGCCTCTTCATCAGCGAGGCTCTGCACCCCTTCAAGGTCTTCCGAGATGCCGGCTTCGAGGTCGACCTCTCGTCCGAGACCGGAACTTACGTCCCCGACTGGCTTTCACAGCAACCCGACTTTCTGAACGGCGAGACCCTCGCCATCTGGAACGACGTCAACAGCGAGTTCCGTCGCAAACTGGACAACATGCCGAAAGCGGCCGAGCT
>ASY001313
AATCTTTCTCACTTCCCCCGGCCTATTCTCACCAAAACGACGTCGCACCATGGTTGCTGAGGGAGAGATCGTCTGTGTCACCGGCGCTTCTGGCTTCGTCGGCTCATGGCTCGTCATGAGGCTCCTCGAACACGGTTACGTTGTCCGGGCCACCGTCAGGGATCCAACCAACATGAAGAAAGTGAAGCACTTGTTGGATTTGCCCAAGTCGAAGACGAACTTGAGCCTCTGGAAAGCCGATCTCAGTGAAGAAGGAAGCTTTGATGAAGCAATTCAAGGCTGTGCTGGTGTTTTCCATGTTGCGACTCCCATGGATTTCGAGTCCAAGGATCCCGAGAATGAGGTGATTAAGCCAACCATTAATGGTATGCTGGACATCATGAAAGCATGCCTGAAGGCGAATGTGCGGAAATTGGTGTTCACATCTTCAGCCGGAACGGTCAACGTTGAAGAGAAACAAAAGCCTGTGTACGATGAGACTTGCTGGAGTGACGTTGACTTCTGCCGGATAGTCAAGATGACTGGATGGATGTACTTCG
>ASY001320
ACGGTGTAGTTGGAGAGAAGGAGGAGGTCGGTGCATTGGTAGAGGTTTCCGTCGCCCCCATTGAACTGGATCTGCAACGTCACGAGCGAGCCGTTGGTCAGACCGATGCCCAGCGATCCAAGGTCGACGTTCCAGCAGTGCTCGCCCTCGTTGACCTGGAAAAAGTTGGTGACCATGGGGATGGTGGTTCCGTTGGCGGTCGAGTTGAAGTCGTTGAACGAAGTGGGGTTGCTGCTGACCGAGAGGAAGGCGTCAACCGTGGCGAGGGTGTGGTGCGAGTCAATCCAGACTGGTCCTTGTCCGAGGGGGAACGACTGGCGGGGTCCGACGTTGGTGAAGCCGCCGCAGAAGTTTGGCTCATTGTCCTCGTCGAAACCACGGGAAGTAGGGTAGTCGAGCGTGAAGTGGGCCAGTGCCGACGAAGCGCAGAGAGCGGTGACGAGGTAGGACAGCATGGCTATGAGTTGGGGGATTGGCTTTAGAGCGGGAGGGAGCGGATGGGATGCTTTCTTCGAGCGAACGCT
>ASY001325
CTGCCTTTAAGCTGATGAACATGAGCATCAACCTTCTTGAAATCCACATTCTGCTCATTTAGGGTAAGAGAGAGATCATTCAAAATCCTCTCAGAATCATCAAAGAAAACAGAAACAACTTCCACCACAAAATCTGGGTTACTTTCATCTTGCAGAAGCTGTAGTTGAGTAAACTGATTGTCCAGAAAACCCTGATCAAATAGCAACTTTCTGTGCTGAAGAAATTGGCCTAGCATCTCGTTGAGACCCATATCCGTCTCTTGCTCTGCTGAAACAGGTAAACCTACTGAGAGCAATTCAAG
>ASY001334
GCCAACAACATGGTTAGGAGGGTAAGGTGCACGATCACGAAGAGCCTTGTAAGCTTCAATCACAAGAACAACCTCAGTTGTTGTCTTGGCTAACCCATATTGCTGCCTTAGGCTTCCTAAGTTGTCCAGTGCGCCCTTGAACAAGCAGAATATCTCATCCTTAACAGCAAATGACCTGGGCAAGAGAGGGGATTCGTTGTGGTGGGTGAAAGCCAGGTTTGCATGATCTCCGACCTGTACGGACAAAGCAGAGGAGTTCCCGGAGACGAAGCGGTTGAGGAGCTCGCCGGAGTTCGTCTTTGGCGACGGAGTCCTGCTACCGGCGGCAACTAGCTCCTCCGGCGGAGACACTACAGAGCTGCTAAACACTCCCAACATTTTCTTACCTAAACGACGCGTTCAGAAGAGATCAAAAATAAGGAAATCAGAAAATGGAGTGGATGGAATGG
>ASY001338
ATACCGCGTTCGTGACCGCCGACGTGCATTTGCGCTTCGATGCGTACGCGCGGTTTACGACGCACATACAGCGCACCAATACCTTTCGGGCCATAGATTTTGTGACCGGAGAAAGACATCAGGTCAACTTTCAACTGGCTCAGATCGATAGGCAGTTTGCCCACGCTCTGGGTTGCATCAACGTGATAGATAATGCCACGAGCACGGCACATTTCGCCGATAGCCGCGATATCCTGTACCACGCCGATTTCGTTATTCACGTGCATGATAGAAACGAGGATGGTGTCGTCACGCATCGCTGCTTCAAGTTCTTTCAGGTCGATAA
>ASY001339
TACGTCGCCAACGACGCCTGTCTCGCGACCATCGGTGCCAAGTTGCCGGGCTGCGTCATCTTCTCCGACTCGATGAACCACGCCTCGATGATTCAGGGTATCCGCCACTCGGGTGCGAAAAAGGTCATCTTCAAGCACAACGACCTTGCCGATCTCGAGGCAAAGTTGCAGGCCGTGCCCAAGGACACGCCAAAGCTCATCGCGTTCGAGTCAGTCTACTCCATGTGCGGCTCGGTCGCGCCCATCGAGGCGATCTGCGATCTTGCCGACAAGTACGGCGCGATCACCTTCCTCGACGAGGTGCACGCCGTGGGCATGTACGGACCTTCGGGCGCCGGTGTGGCCGAGCACCTCAACTTTGAGGCCCACAACAACTCCAAGGGATCGACCGAGCCCGTCAAGGGCTCCGTCATGGACCGCATCGACATCATCACCGGCACCCTCGGCAAGGCGTGGGGTGTCGTCGGTGGTTACATTGCCGGTTCGGCTGACCTCGTCGATGTCGTTCGCTCCTACGCCCCGA
>ASY001346
TCGAGACTATAAAGTAATACGCATCATTCATGCATAGTGGGATGCATCAAGACAGGTCCAGGATAGAGCAGGACTGATGGCACGTCTCTGGGCGCGAGACAGCTTGTCTCGTCTAGACGGAGTGAACACTCTCGGCGGAGTCCGTCTTGGAGAGGTCGTTACCGTTCTCCTCATCAACGGGTCCGTGGACGGACTCTTCGAAGAGAGGATCAGGCTCGTTCACCTCAAACTTGGTCTTGAAGTCGGAAAGGTTGTGGTGGGAAAAGCTGTTGGAGCGGCGACGGGCATTGGTGAAGCGGAAATCTTCATCCACGACTTCCTCGCCGGCACTTCCCCAGTTGCCCTTGCCAGAGCCGTCCTTCTTGATCTTCTTGGGATCGCTGTCAACAAAGCCGTTCTTGGCAAAGAAGCGCGGCAAGTTTTCTGTTGGAGAGACGCTGCCGTCGGCAATGCCCTTGTGGTCACGGTCGTTGTACTTGTGAGAGCGAGTCATTTTGACGGATGGATGGCGAGAGGCGAGAAAACGAGGGCTAGGCGCAGAAGGGGTAAGACGGAGGTCGAGCGGGG
>ASY001347
TATGTCAACAATATTGTTCCAACATAAGAATGAAGTTGGAGTCATGGAAGGGTTCGAGACTGATCAGATGAAACTAAACTAGCGAAAACGAGTTGGTTCCAGGTGTCCGGTACGCCGGAGATGCACCAGTGTGTGCAGTCGCCACCGCCTGTGTGCGAGGTGGGGCTGGCGTAGCCTTGTGGGTGGGCATCAGGGCGGAGCTCCGTCAACAACGTCACGTCTAGGAAAAACACCGGCTTTTTCATTCGGCCCAATACGTTGTTTATTATCTGGACTCCTGGATTGGGCTCATCTCTTGGGCTTTTGGATCCGCTAATGGGCCTTTCCACTCCTACACAAGTTTTGAATTCGGGTTGCCCGAAGTCCTTGCCCCGCCAATGTGAAGTGGAGATTCCTTGGTAGAAAACCTTAGTTTTGAAAGGGTCAATGTTATC
>ASY001350
CGCTTGGGGTGGACACTGTTCCAGTTCTTGTTGGACCCGTCTCCTATTTGTTGCTATCCAAGCCTGCTAAGGGTGTTGAGAAATCCTTCTCTCTTCTTTCCCTCCTGCCCAAGATCTTACCAATCTACAAGGAAGTTGTGTCTGAATTGAAGGCAGCTGGTGCTAAATGGATTCAGTTTGACGAGCCTTTGTTTGTGATGGACCTTGAAGCCCACCAATTGCATGCTTTCACCGAGGCTTATGCCGAACTAGAATCAACTTTGTCTGGTTTGAATGTTGTGGTTGAAACTTACTTCGCTGATGTTACCGCTGAGGCATACAAGACTCTCACCTCTTTGAAGGGTGTCACTGGTTTTGGATTTGATTTGGTCCGTGGAACAAAGACAATTGAGTTGATCAAGGCTGGATTCCCCTCAGGGAAGTACCTCTTTGCTGGTGTTGTTGATGGAAGGAACATCTGGGCCAACGACCTTGCTGCTTCCATTGCCACCCTCGAGTCCCTTGAGGGTATTGTAGGGAAAGACAAAGTTGTGGTCTCCACCTCTTGCTCACTCCTTCACACAGCCGTCGATCTTGTCAATGAGACTAAGCTAGATGACGAAATCAAGTCGTGGCTTGCATTTGCTGCCCAAAAGGTT
>ASY001352
CGCTATCCCTCTCCAGACTTGTCAAGTTCATGGAGGGCAAGGACGGGAAAACTGCAGTTTTGGTCGGCACTGTCACCGATGATATTAGGGTTTATGAAGTCCCAACCCTAAAGGTTTGTGCTTTGAGGTTCACCGAGACCGCCAGGGCCCGTATTGAGAAGGCTGGGGGAGAGTGCATTACTTTCGACCAGTTGGCCCTCAGAGCTCCTCTTGGACAGAACACGGTCCTCCTTAGAGGTCCTAAGAATGCAAGGGAGGCGGTGAAGCACTTTGGAAGGGCTCCTGGTGTACCACACAGCCACACCAAGCCTTACGTCAGAGCCAAG
>ASY001355
GGTTGATGAGGCTGATGGAAGGTGACCACATAGGGCCATTCAACTTGGGTAACCCTGGTGAGTTCACCATGCTGGAGCTGGCCAAGGTTGTCCAGGACACCATCGACCCGAATGCACGGATCGAGTTCCGTGAGAACACCCAGGACGACCCGCACAAGCGCAAGCCAGACATCACCAAGGCCAAGGAGCAGCTCGGGTGGGAGCCGAAGATCGCCCTCCGTGACGGTCTTCCCCTCATGGTCACTGACTTCCGCAAGCGGATCTTCGGCGACCAAGATAGCGCCACCACCGCCACCGAAGGCCAGTAAAGAGTAGACCGGAGTACTATACTTTGAAATTTTGGTGGCCTGCTTCTAGCTTGCTTCTTGGTTAATCCCCC
>ASY001362
CTCCCCCGCCGCCGCTCCCCAGATCCCGCCGCCATGTCGACGGAGAAGAAGCAGCTGAACCCCATGCGGGACATCAAGGTGCAGAAGCTCGTCCTCAACATCTCCGTCGGCGAGAGCGGAGATCGCCTCACCCGCGCCTCCAAGGTGCTGGAGCAGCTGAGCGGACAGTCACCAGTGTTCTCCAAGGCTAGGTACACTGTCAGGTCGTTCGGTATCAGGCGTAATGAGAAGATTGCGTGCTACGTGACTATCAGGGGTGAGAAGGCGATGCAGCTGCTGGAGAGTGGCCTGAAGGTGAAGGAGTACGAGCTGCTCAGGAGGAACTTCAGCGACACCGG
>ASY001364
CGTCCTTGATGACCTTGCATAGACCTTCGAACTTCTCCTTCTGAGCTTCCTTCTTTTGCTTTTCGTCATCAGTTTCATCAAACTTGAGACCCTCCTTTGTGGCGGAAACAAGCTTCTTTCCTTCGAATTCCTTCAGCTGACCGATAGCATACTCATCAATGGCATCAACCATGTAAATCACCTCGTATCCCTTCTTCTTCAGCTTCTCAAGGAAGGGGGAGTTCTCAACAGCCTTCTTGCTCTCACCGGTGATGTAGAAAATGTCGCTCTGGCCTTCCTTCATCCTTGTCACGTAGTCCTTCAAGC
>ASY001374
TTCTGGTCCATGTCTCCGTGGGTTGCAGACACGGTATGGTCTCGGCTGCGCATGTTGTCTGTCAGCCAGTCAACCTTTCGCCTAGTGTTCACAAAGATGACACTCTGGGTAATGGCAAGTGTCTCGTAGAGGTCACAAAGTGTCTCCAACTTCCAATCTTCCTTCTCAACATTGACATAAAACTGCTTGATACCTTCAAGAGTCAGCTCATCACGCTTAACCAAGATTCTCACTGGTTTGTTCATGAACTTCCTTGTTATCTCCAGAGCTTCAGGGGGCATTGTAGCTGAAAACACTCCTACCTGAACCTTTG
>ASY001379
GTCTGGATAATGGTGTTGTGCCATGGGTCAGACAGGTGCTGCAGCAGGTTGTCGAAGGGCCCCTTGCCGGTGACGTTGTGCTGGATCAGGAAGCCCAGGAACGCCAGCATCGCCAGCCTCCCGTTGGCGAGCTCCTTCTCCTTGGCCTCGAGCGTGGGCGCGAAGTTGAGCGGGTTGAAGACGCTGCCGGGGTAGCCGCACTCGTGCGGCGGCAGGCTGTAGCTCTTGAAGATGGGGTCCTGGTTGACGCTGCCAGGGTTCTTGATGTCCTGCCACCGCCGGATCTCCACGTAGTGGAACAGGATGAACTCGATCACGAACAGCGTCGACGACGAC
>ASY001381
CGACAAGTTCGCCGAGAAATTCGCCCACGTCGCCGCGCAGATCAAGGTCGGCGACCCCTTCGACGCCAACACGTACCAAGGCCCCCAGGTCTCCCAGACCCAGCACGACCGCATCATGAACTATGTCGAGTGCGGCAAGCAGGAAGGCGCCAAGGTCCTCACCGGCGGTAACCGTCACGGCAAGCAGGGCTACTTTATCGAGCCCACCGTTTTCGGCGACGTCACCAACAACATGAAGATTGTCCGCGAGGAGATCTTTGGCCCCGTCATCGTCATGTCGGCGTTCGACTCGGAGGACGAGGTCATCGCCTCCGCCAACGACACAAACTACGGTCTCGCCTCGGGCATCTTCACCAGCGACCTGTCCCGCGCGCACCGCGTCGCGTCCCACCTCAAGGCGGGTACCGTCTGGGTCAACTGCTACAACG
>ASY001390
CATACTTCAAGAGGTTTCAGGTCAAGTACAAGAGAAGACGAGAGGGCAAGACTGACTACCGTGCCAGAATTCGCCTGATTAATCAGGACAAGAACAAATACAATACCCCAAAATACAGATTCGTTGTGCGATTCACCAACAAGGATGTCATTGCACAAATTGTGTCTGCCACCATTGCTGGTGACATGATCCTTGCTTCTGCTTATTCTCACGAGCTTCCTCGCTATGGACTCACAGTTGGTCTTACCAACTATGCTGCAGCCTATTGCACTGGGCTTTTGTTGGCCCGTAGAGTGTTGAAGCAGCTTGAGATGGATGAGGAGTATGAGGGTAATGT
>ASY001398
ATTTCGATCCAGTAACACCGGATGTGTTTGACAAAAATTACTACACAAATCTTCAAGTGGGGAAGGGGCTTTTGCAGAGCGATCAAGAGCTGATCTCAACACCTGGAGCTGACACCATCGTCATTGTTAACAGCTTTGCAGAAAGAGAAGGAACATTCTTCAAGGAGTTCAGACAGTCGATGATCAATATGGGAAATATAAAGCCATTGACTGGTGGACAAGGGGAAATTAGAAGAAACTGCAGGCGGGTTAATTCAAACTCTGGTTTGTTGGGTGGAGAAGGAGAAGGATCAGAAGGCCACGATGTTATGTAAAACTAAAAAAATGAGCTGC
>ASY001402
CCCTCGAGTTGTACTTCCTGTTGTGGTTGGTGATGTTGTTGTTGCCTGATAGACTCTACCACATTATGAATGGCTTGGCAGCGGAATTGCTCTGGGATCTGTGCTAGCTGCCGGCAGCATTGGGACTGCACGTTCTGGCAGCTGGTGGGCTTCTGCACTGGTGTATGCGGGAATGGCACTGTCATTGGCCTACATTGATGTTGTAGGAATGTCGCACACGGTTTTAACTGCTCCTGCAACTGTTGTTGTTGTTGTCGCCCCAGTTGTTGCTGTTGCTGGCATTGTACCGGGACGTAGATGTTGCACATAGACGGCAGGGTCTGAAGCGACATCCTCATGCTCTTAAGGTGTGCTTCCTGTTGGGGCTCATTCCATTGTTGTTGGGGCTGT
>ASY001426
CTTGCCGTCTTCGAGGTAAGTGGCATCTTCAGGTGCCTTGATCTCCTTGGAAGCAGGGCCAACCTGCTTCTTCAAGTACTCAACAATTCCCTCAGCCTCCCTGGGGCCCTTGTATTCCTGAATGTTCTTTCCTCCGTTCCTGAAGATCTTGAGGGTAGGGAAGCCCTGGACCTCGTACTTGCCCGCAAGCGGCTTGTTCTTCTCATCGTTGGCATCAACTTTAGCGAGAACAATCGCTGGGTCGTGCTTGCTCAACAGTTGGGCCGCCTTCTCATACTCAGGTGCCAAGCTCTTGCAGTGTCCACACCATGGGGCGTAGAACTCGACGAGGATGAAGGGGTGCTTGGCGATGGCGTCGTCGAAGTTGTCGGCGTGCAGGGTGAGCACGGCCTCGGGGGCCGCAGCCTCCTCCGCGGCGGCGGCGGCCTCCTCCGC
>ASY001428
TCCGAAGCTACGAACCCGGTTTCGATGACTCCGTGGGTGACCAGTATGACTTCACTGGCTCCGGGATGAGTGTGAATGGGGATGACTCCGTTTGGCGCCAGGTCGAGTCTGGCTAAGGAGATTCCGAGCCCGTTGACTCCGGGGAACTGGGCGGAGAATGCCGGAGTCACGGCTGCGTTGATGATGTTTGTGGTGTTTCCGGGTACGCTTAGGCCTTTGTAGAAGAAATCGTCGGAGGTTACCTTGCTTTTGCAAGAGTAGCCGGCGGGGCCGTTTGGGAGAGAGGGATCTCCCACGCAGAAGTCGAGTGCATTTGCGTGGGAGAAGGAGATGGAGAGGAGGACGAAGAAGATGAAGAAGATATTCATGGTGACTGTTG
>ASY001430
TTGCTCAAAACCATGTTCAGTAGAAGAAACCAAGAACTTTGCCTCCAACATTCTTCCTTCTTGCTTCTTCGTGATCCATAATTCCAGCAGATGTTGTCAGCACAATGAATCCAAACTGTCTGGAAGGGAGCAACCTAGCAGTCCAACCTTCAATTTCCTTAACACCCACATCAAAACGAGGACTAATAACCCCACATTTGTTCAGCCTGCCGTTGAGTTCAACAACAATTTTTCCAGATCTATGATCATCGACAAACTCAAATTCACCAATATAACCGTGCTTCTGCATAACCAGAAGAAACTTGATGATGACTTTAGAAGACGGCCTGATCATGACCTGTCGTTTTCCCCTCTTCTCTGCATTGTACATGCTCTTAAGAG
>ASY001435
CTTATTATTACGCTGTTGCTTTCAAATTTAAGAAGCTAGTGGTGTTGGTTGTGGGTGCGGTGGCGGTGGGATGACAAGTGGGTGGTCCGATGCTCCTTTAGGCCAAAGAAGAAATTGACCCTCCACGAAGTCGTAATAACCTCCCATAAGTCTCACTTTCTTCTCCTCTAATCCTTGTTTCACGTACGGGTAACTCTCCAGATTCTTCAATGACAAATTCACCGCTTCCTTTTCACAACGTTCACATCGTTCCTCGATTCCTTCGTTAGGGAAGTTTTGGTTAACAACTTCCTTGGCAGGTGTTGCGATCTTCACCCAATCATCAATGAAATCATATCGAGTTTCCGGATAATCTTCCAAGGTCATTAGCCTCTTTATGCCTCCACATCGGCTATGTCCTATCACCAAAATTGTTTCCACCTTAAGTGCGGTGACAGCATATTCAAT
>ASY001440
ATTAGTGGAAACCCGAGAGCTCTAAGGAGGTTGAGAACCGCCTGTGAGAGAGCGAAGAGGACTTTGTCATCTACGGCTCAGACCACCATCGAAATCGACTCTCTGTTCGATGGTATTGACTTCTACGCTCCTATCACCCGTGCCAGATTCGAGGAGCTTAACATAGATCTCTTCAGAAAGTGTATGGAGCCTGTTGAGAAGTGTCTTCGTGATGCTAAGATGGACAAGAACTCAATCGATGATGTTGTCCTTGTTGGTGGCTCAACCCGTATCCCCAAGGTCCAGCAATTGCTCGTTGACTTCTTCAACGGCAAGGAGCTTTGCAAATCTATC
>ASY001447
CCGGAGCGAGTGTCGGGGCGGGGCGATCAGACACGGTTCGTGACGAGTGAGAGCTTCGGGCTTGGTCGAGGAAGTCGCAGATAGTGATCGTGTCTCGTAGAGTGCGGAAGCGGGTGTCGACGCCGGGTCCGGTGGTCTCGATCATGGGAACGGCCAGTGTAGGGATGGTGCCATTCATGTTGAGCTTCAGGTAGGACGGCGCAAAGTTCTCTCCCCTAGAAATGTCAACCTGCTTGATCACATATTCATTCTCGCCGTAACCCTTCTCGCGAAGGCAGAGGCGGGGTACAGTGGACCAGACCGAGGTCGGCCACGAGTACAGGATCGCCT
>ASY001456
CGCCACCTCCTCCGCCGCCGCCGCCGAGGCCCCCGCCGACAAGCTGCCCCCCACCTCCGACAAGTACGTCGGCGCCAAGATCACCGACGAGTTCACCGGCGCCGGCTCCATCGGCCAGGTCTGCCAGGTCATCGGCGCCGTCGTCGACGTGCGCTTCGACGAGGGCCTCCCGCCCATCCTCACCGCGCTCGAGGTGCTCGACAACAGCATCCGCCTCGTCCTCGAGGTGGCCCAGCATCTCGGCGAGAACGTCGTGCGCACCATCGCCATGGACGGGACCGAGGGGCTCGTGCGCGGCCAGAAAGTGCTCAACACCGGATCTCCC
>ASY001467
AGCTTCCCACAAAATTATCCGAACAGCCCTCCAACAGTCAGATTCACTTCTGAAATGTGGCATCCTAATGTTTATCCAGATGGGCGTGTATGCATTTCTATTCTTCATCCACCTGGTGATGATCCCAACGGATATGAGCTCGCGAGTGAGCGTTGGACACCAGTCCATACGGTTGAGAGTATAGTATTAAGCATCATTTCGATGCTTTCTAGTCCAAATGATGAATCACCGGCAAATATTGAAGCAGCTAAGGACTGGAGAGAGAAGCAGGATGAGTTCAAGAAGAAGGTCAGGCGCGCCGTACGGAAA
>ASY001475
CTGTGCAAATTCAAGAAGTCTAGCATTCTCGTCTAGCTTTGCCCTGTGTGCAAGTCCTCTTGTCCAAGCAAAGATTGAAGCAATGCTGTTTGTGCTGGTTTCACCACCTTTCTGGTGAACACGGAAATGGCGGGTAACTGTGCCATGGGCAGCTTCAGCTTCGATGGTTTTACCATCAGGGCACATCAATACTGACGTCATCAAGCCCAAAGAGCCAAAACCTTGAGCTAAGAAATCACTCTGCACATCTCCGTCATAGTTCTTGCAAGCCCAAACATAGCCTCCTTCGCTCTTAAGTGCATAGGCAACCATGTCATCGATGAGACGATGTTCATACCATATTCCAGCAGCCTCA
>ASY001484
CATTCATCAGAATGCTGGCCGGGTTGTTGAAGCCAGATACCATGGAAGGAACTGAGGTTGAAATTCCTGAATTCAATGTGTCCTACAAGCCTCAAAAGATCAGCCCAAAATTCCAGCATCCAGTGAGGCACTTGCTTCATTCGAAAATACGCGATTCATATACTCATCCTCAGTTTGTATCTGATGTTATGAAACCACTACAAATTGAGCAACTCATGGACCAGGAAGTTATTAATTTATCAGGTGGAGAGCTCCAGAGAGTAGCATTATGTTTGTGCCTTGGAAAGCCTGCAGATATTTATTTAATTGATGAG
>ASY001497
CTGGCTTCTTAGCTTCTGGGTCCTTGATTTCCTTGGGAGGAAGAATATCCCAGTGCTCGTAGATGCTTCCAGTTTGCTTCTCTTCATTGTCAATGAGAATGCTGTATGTGGCATCAGGGCGGATGATCAAAGTGTACACATGCGACAGCTGATCGGTCTCGCAAGGCACGTCCTTCTTGATCAAATGGTTCTTGCCATCCTTAGTAAGGATAGTGTGAACCTTCTTGGTGCTGTACCCACAGATATCTGGTCCAAACATAATGCTGTAGGGTGTGTCACCACCGAATTTCTTCTGGTCAACATCACCTCCAAGCAACTTGACGTAACCACCACCGCAGTCAAGCTTCTGCTCATGCTTCACCGTGAACTGCAGCACGAGTGTCTTGTCCTTGTTGCTGAACTCAGGGTACTCCGCCGAGATGGCGTAGAACCTGTAGTCCTCTGAGGTTTGGATACCTTTGTCCTCAGCATCTCCATGCCATTTTCCAGATGTGTGGTTCCATTCACCAGCCATGTTCTCATCCTTCTTCCACTCAGACTTGACCCACC
>ASY001505
CTCAGATGATTTCAGCATCGAAAGATCGTGTTCTAGGCGTTGGAGGTCATCTTTCAGCCTCTGGATGTCCAATTCTACCTTGAGGCGCAGAGCCTCCAGCTTCCATTTGTTACCAGCCTCGGCAGCCTCTTTGAACTTCTGTTCTTCCTCCATTTGGGTCCGGGCTACCTCCTTGGCTGCCTGTTCATTGCACCAGTTTTCCTCATCTTTCTTTTGATCTGCCTCATCCTGAGCCAGCTGTTCTGCCAAGTCTGAACACTTCTGTTTCTGAGCTGCAATATCCTCCTGTAGTTTAGTTCTCTGTTTCTCCAAAGCTGAAATCTTTTTCAGCCATTTCTTCTCCCTCTTCGCAAACTCCATAGAAGTTGTTGCAGATTCTGATTCAGTCAGTTTACATGCCTCGATTTCTGCTCTAACTTCTGCATTCTCAGTCTCAAGCTTTC
>ASY001509
GTGCTCCTGCACGCCCTCTCCTCCGTCACTCTCGTAGCCCGCTTTGTCGTGAGTGGCCGGCGCGGCTTTCTCGAGATCCTCCGGGTCGGCGTCGAGCGCGGTGAGCACGGAGGAGATGGCCGCGAGGGGAAGGGTGGACAGGCACTTCTGGAGATCCGCCGGGGACTTGAGCACGCTTGGTAGGTTCGCCCTGGCCTGGACGAACTTTGGGTATTTGTGAGCGGGATGGGGTCTGACAGGTTCGGTGGGGACGGTCTTGAGGTAATTGTTGACCTTGTCCTCAAAATCCTGGATCACCTCGACGCCCTTGAGCGTCCCCTCGGCCCAGTCCGCACGGGGACCAGTGCCGCCC
>ASY001511
CTCCGTGGATAGGTTGTTCGCTACATTCTCGACGAGTGTAGGTGAAATTCCCCTAGTGCCTCCCAAGTACCACTTCTTGATCGTCTCCGACACATTCGCGTTTTCCACGGTCATCTTTGCATCTACCTTTCCTCCCACAACCAACTCACTCTCGGCATGACCGGATGCGGGAAACTTGAAAATGAAGGCATCACCCTTCTTGAGGTATTTGGTAGGGAAGAATGCTGCAACCTTCTCAAGAGCTTCTTCTTCTTCGTCTTCGAACTTATCGGCTTCAACCAAACGATCTCGGACCTTTCCCTCGAGTTGGGTTCCGAATTGCGACGCTTTGATC
>ASY001512
CATTGCCGAGGCTTTCCATGAAAAGTATGAACCTGAGGGGTCCACCTGGAACAGTTGCGGACCATTATCATCAAATCCAGCAATCAAAAGTGATACTCCAAAAGGTCTTACACCACCAGATTGAGTAAATTCTTGCATAACAGCAGCTGTTTCCCTTACAAGTTGTGTCACTGGAATTGGTTCCTTGTATAACTTGAAGTACTGTTCTGCCTGCTTCCTGCTTTTACGAACTAGGACTCTTGAATCTGGACCCATACCACTGTAGACAACTCCAATGTTTGGTGTCAATAGCTGGATTTTTTGGAGAGATGTTTCATCAACAAGGATAGAAGGCAGTTTCTTCTCGGTAGCAATTAC
>ASY001513
CTAGGTCTCTCCCCAAAGAAGATCGGAGAAGACATTGCCAAGGAGACTGCCAAGGAATGGAAGGGTCTCAGAGTTACCGTCAAGCTTACTGTCCAGAACCGTCAAGCCAAGGTCTCTGTGGTTCCCTCTGCTGCTGCTTTGGTCATCAAGGCCCTCAAAGAGCCCGAACGCGACCGCAAGAAGACCAAGAACATCAAGCACAATGGTAATATCTCGCTTGACGATGTTATTGAGATTGCTAGGGTTATGCGCCCCAGGTCTATGGCTAAGGATCTCAGTGGATCCGTTAAGGAGATTCTCGGTACTTGCGTTTCTGTTGGGTGTACGGTCGATGGTAAGGACCCGAAGGATTTGCAGCAGGAAATTACTGATGGG
>ASY001515
TGCTTCATTCAATATTATTCCCAGCAGCACTGGCGCTGCTAAGGCTGTTGGCAAGGTGCTACCATCTTTGAATGGAAAGTTGACTGGAATGTCATTCCGTGTCCCAACCGTTGATGTTTCCGTTGTTGACCTCACTGTCAGAATCGAAAAGCCAGCCTCCTATGAGGACATCAAGAGTGCTATCAAGGAAGCATCCGAGGGCAAGTTGAAGGGAATTTTGGGTTACACCGATGAGGATCTTGTTTCTACCGACTTTGTGGGTGACAACAGATCAAGCATCTTTGATGCTAAGGCTGGTATTGCTTTGAATGATAATTTTGTGAAGCTCGTCTCCTGGTATGACAATGAGATGGGTTACAGCACCCGTGTTGTTGACTTGATTGTGCACATGGCCAAGAGCGCATAAACAATTCAAGCCAGATGAAGTATTACAGTTCCTTTTGACTTTAATTTTGAGTAGCGAGGCTCTGTGGTAACTGGAAAAATAAGAAACAGAGATGTTATAGTGATTTGGTTTGTCTCTCCTCTGTTGTACTAGCCTGCGGGTTTGTTTTCCT
>ASY001516
CCCTGTCTCCTTGCTCGCTGTGCTCAGTGAAATCCAAGTTCCACTGGGTGACCCTCTGCATGGCCGCATAACCACCAGTTGCGAAGGCTCTTAGAAGGTTCAAAGTAGCTGCAGATTGGCAGTATGCTCTGATCAACCTCTGCGGGTCAGGAATCCTTGACTTTTCATCGAATGCATCTCCATTCACATTATCTCCACGGTAACTTGGTAGCTTCACCCCATTCCTCTCCTCAAAGGAATCGGATCTAGGCTTTGCGAATTGCCCAGCCATTCTTCCGACCTTAACAATAGGCATCTGACCACCG
>ASY001520
GCCAAGATCAACACCGACAATTGTAGTAGCATCAATTGCTAAATCGATCTTTCACATCGATGTCCATAGCTATTTTATCAAGCACAGCAAGTGCATCCTCTAGAGCTTTGTTATAGGCCCGACAAATGACTGTTGGGTGATAATTTTTCTCAATGAAGGCCTCAGCAACATGGAGCATTTCACCAGCAAGCACAATAACTGATGTAGTTCCATCTCCTACTTCCTCGTCTTGTGTTCGGCTAAGTTCAATCATCGATTTTGCTGCTGGATGTGCAATATCCAATTCCCGGAGAATGGCATTTCCATCATTGGTAACAACGATCCCTCCTTGAGCATCAAGTAACATCTTCAACATAGATCTTGGGCCCAACGTGGTACGAATAATATCAGCAACAGCCTTGGAAGCCTGGATGTTAGCATGGTGAACCTTGCTCCCAGACTCACGTTTTAGAGAATCTTTGAGAACGAGAACCGGAGCGTGCATGATGAGTGGCTTCGATGGAGTACGAACGTCGAAAACCCTGCGCCAAAACCCTAGAAAAAAAAGTTG
>ASY001565
GCGTCGCATGCCAGGACGCTACCGCCCAGATGGCCATCCTTCAGTTCATGTCCGCCGGTCTCCCCCAGACCGCCGTCCCCACCTCTGTGCACTGCGACCATCTTATCCAGGCCCAGGTCGGAGGCGAGAAGGATCTCGCCCGCGCCATCGACATCAACAAGCAGGTCTACGACTTCCTTGCCACCGCGTGCGCCAAGTATGGCATTGGCTTCTGGAAGCCCGGATCTGGTATCATCCACCAGATCATCCTCGAGAACTACGCCCTCCCCGGTCTCATGATGATCGGTACCGACTCGCACACCCCCAACGCCGGTGGTCTCGGTATGGTTGCTTGCGGTGTCGGTGGTGCCGACGCTGTCGACGTCATGGCCAACATTCCTTGGGAGCTCAAGGCCCCCAAGGTCATCGGTGTCTTCCTCGACGGCAAGATGAGCGGATGGACCACTCCCAAGGACGTCATCCTCAAGGTCGCTGGCATCCTCACCGTCAAGGGCGGTACCGGCGCCATCATCGAGTACCACGGTCCCGGTGTCGAGTCGCTCTCGTGCACGGGTATGGCCACCATCTGTAACATGGGTGCCGAGATCGGTGCGACCACTTCGCTCTTCCCCTTCAACTACCGCATGTCCAAGTACCTCGAGGCTACCGGCCGTGCCCCCCAGGCCCGCTACGCCGAGGAGTTCAACCACAACCTCCAGCCCGACAAGGACTGCGAGTACGACCAGCGCATCGAGATTAACCTCAACGAGCTTGAGCCCCACATCAACGGTCCCTTCACCCCTGACCTTGCCACCC
>ASY001581
ATTTATTAGTAGCTATAGGTTATAGTTTATATGCTTATACAGATAATAATATAAATCATAATAATTTAATAGATAAAAATAATTCACCTATACAATTAATAAGTCAACTTAAAGGTTTTTTCTTTATTAATAGTTTCTTAGCTTTAAGTTTATCTATTACTTTATTTTCATTTGCTGGAATACCACCTTTATTAGGATTTTTTGCTAAACTTATGGTATTCTCTGCTGCTTTACAAGATGGATTCATTTTCTTAACTCTTATAGCTGTATTAACTAGTGTTATTAGTGCTGTTTATTACTTATTTATTGTAAAAACAATGTTCTTTGATAACCATTCTTATTCATATTTTAGTAAATTAAATGGTCTTAAATTACCAGCTTTAGTTTTACAAAATGATAAAGTAGTAGATAAAATCTATTTCTCTAAATTTTCTTTATCTAATTCTTTATCTATTACTATTTCTGTATTAACTTTATTTATTCTTTTATTTATGGCTTCACCTAATGAATTAATACATTTTATTAATATATTATGCCTT
>ASY001583
CGGTGATTCCACTTGACCGGATCGAGGAAGGCCTGAGCGCCAAACCACCCGATATCGGACGTGGCTATCCACGGCATCGGTTTGTTGCCCATCGTATCGCGTAGGGCGGTTAGGAAGACCTTTCCGGGAAACCCGGGGGCGAGGTTATCCATGAAGATCACGGGACGGAGGATCGTCCACCCCATGGAGGTGTTTACTGTTGCATCGCGCAGATGATGCTCGATCCGATGCTTCGTCTTGAAATGAGGGATGTCGGTGGGGTTCTCCCAAGATCGTTCGTCGCCTCCGCGGTCTACCGAGGAGTACACGAAATGGGTCACTCCGGCTCTGACAGCCTGGTCGATGAGCGCTTCGCCCTGCTTGACTTCGGGTTGGTCGCCGAGATCACCGCCTTTGCTCATAACGGCTTGAACGGAGAAGACCCCCCATATCTTCCCCGCAGAGACCTTCTGCGCTTCCTCGAACAGCGCCGGGACGGCGTCGAGATCGCCTTTGACCAGCTTGATGTGAGGGGACTTGGCAGCGAGCCGCTGAGCACCCGCGGAAGTAGGGTCACGCGTCACGGCGAGGATGGTGAACTCGTTGGGGTTTGGGGAGGCGAGGACGGCATCGATCACGGCGCCGCCTTGCTTGCCAGTGGCACCGGTGATGAGCAGGGATCGAGACATGGTGACGTGAATGAGCGAATTAGTCGATGAGTGGATGGTGGATGTAGGGCCGTGGCAGTCAAGAGGATGGTAGTCTGCTGCTGACAGTGCACGCAGGAAGTATGACGTCGAGGACAGGC
>ASY001584
CCCAAGAAGGAGGAGAAGTCGGCTCCGGCTCCAAAGCCCCAGCTAAAGAAGGAGGAGGCGCCAAAGCAGCAGAAGGCGATCGGGAGCAGGAACGAGACCAGGGTCAAGATGTCGCGTATGCGCCAGACCATCGCTCAGCGACTCAAGCAGTCCCAGAACGCCGCCGCGTCGCTCACCACCTTCAACGAGATTGACATGTCGTCCATCATGGAGTTCCGCAAGCTCTACAAGGACGGCGTGCTCAAGAACGAGGGCGTCAAGCTCGGTTTCATGTCGGCCTTTGCCCGCGCGGCATGTCTCGCACTCAAGGAGATCCCGGCCGCCAACGCCTCCATCGAGGGCGACACCATCGTCTACCGCGACTACGTCGACTTGAGTGTGGCCGTCGCGACACCCAAGGGTCTCGTCACGCCCGTGGTTCGGAACGCTGAGGGGATGGGTCTGGTCGACGTGGAGAAGGCCATCGCCGAGCTCGGAAAGAGGGCCCGGGACAACAAGCTCGGCCTCGAGGACATGGCCGGCGGAACGTTCACCATCTCCAACGGCGGTGTCTTTGGCTCTCTCTTCGGTACCCCCATCATCAACCTCCCCCAGGCTGCCGTGCTCGGCATGCACACCATCAAGGAGAAGCCCGTCGTTGTCGACGGCCAGATCGTCATCCGCC
>ASY001588
CTTCCACTTGCCCTTGTAGTTGGGGTTCTTGATTTTCTTTGCCTTCCACGGGCCCTTGTACTCTGGGTTAGTAATGGTTGGGGCAACCCATTCACCATCTTCCTCATCATCCCAGTCTTCGGGCTTCTTAGCATCAGTATCAGTGATCTCTTTGGGAATGTCATCATATCCCTCTGGCTTCTTGTCTTCAGGATCAGGAATGAACTCCTTCTCATCCCAGTCTTCAGGCTTCTTTGCTTCAGGGTCCTTGATCTTCTTTGGAGGAAGGATGTCCCAGTCCTCATACAAGCTACCAGTTTGTTTCTCCTCGTTGTCGATAAGAATGCTGTATGTAGAATCAGGGCGGAGAATGAAGGTGTAAACATGAGATAACTGGTCAGTCTCACATGGGACATCCTTCTTGATCAAGTGGTTGGTCTCATTGTGAGTCAAAATAGCATGGACCTTCTTAGTGGTGTAGCCACAAATGTCAGGTCCAAACATAATGCTGTATGGGGTGTCACCACCGAATTTCTTTTGGTCAACATCACCACTGAGCAACTTCATGTAGCCACCACCACAGTCAAGCTTCTGTTCATGCTTAACAGAAAACTGGAAGACTAGAGTCTTATCCTTGTTGCTGAACTCTGGGAATTCAGCAGATATGGCGTAAAACCTATAATCCTCGCTTGTCTGGATACCTTTGTCGTTAGCATCGCCATTCCATTTGCCAGAAGTGTAGTTCCATTCTCCAGCCATGTTCTCATCTTTTTTCCAGTCAGATTTAACCCATCGGTTTTCCCATCCATCTTCGAAGCGTTCTTCGAAGAAGACTTTAGCAGAAGAGATGGCGAAAAGAGAGAGGAGAATGAGAGCAAGAGCGCTAGGGTTTCGACTCCTGAGATCCATGGCTAAACCAAA
>ASY001607
GCTGGTGCTGGTGCATGATCTCTCGGGCCCTGGGCCAATCTCTCCTCCCTCCTGGCAATCTTCCTCTCCCTGCTTGCCTTGCTCTTGGCGCGCTTGGCCTCAAACTGGTCAGAGAGGGTCTTCTCTCTTGCCTTCTCAGCCTTGGACTTGTGGATACTCTCCATGAGGACCCTCTTGTTCTTGAACATGTTACCCTTGACCTTCAGGTACATGTCATGGTACATGTGCTTGTCGATCTTCTTGGCCTCACGGTACTTGCGCAGAAGGCGCCTCAGGACGCGCATCCTCCGCATCCACAGGATCTTGGTGGGGAGCCTAGCCTCCCTGGTACCCCTACGCTTACCATATCCAGAGTGACGGCCCTTCTGCTTGGCCTCATGTGCCCTCCTTGCACGAGACCTGGAGTGGATCTTCTGAGGCTTCCTGATGATGAAACCATCCTTCACCAGCTTCCGGATGTTCTGCCGGGAGTTGGCCATGGAGATCTCGTTGACCTCATTGGGGTCGAGCCAGACCTTGCCCTTGCCGCACTTGAGGACGCTCGAGGCCAGGCGCTTCTGCAGCTTCAGCGACACCATCTTCGCCGCCGCTCTCCTCCTCCCTTACC
>ASY001610
GTTTTCCGCGATGACAGCAGGGGAAGACGATATTGCGGACGTCATGCTCAGCGCTGGTGTCGATTATTGCCTCAACAGCGGGTAGTTGGCTTTCGACGCCTTCTAAGCCAAAACGCTTTGCGTTGGGAAATTTGGCTGCGAGGAATTTTTCGAAACTTGTTGCGCGTATTAGACTGTTTAAAATGTGTTTCTTTTCTTTTGCTGAGAAACCCTGTGGATTAGGCGATTCAATGTGGTCACGGATCCAGTTGCGTTCTTCTAGGGTTTGGACGTGAGGGTATTCGGTTGCGATTGTACCGCAATAGATGCTTTCACATGTTTTGATGATGTCGCGGAGGGTCATAGACGCGTTGTTTGCCGCTGTAAAGTGAGGGAGTGTTTCTGCGTCTATACGGAACATCTGGTCCATGTCCGCGGTTGTGAGCCCATATAGGCTTGGGTTGAGCTCAGGCACAGCCACTGGTTGTTTACCAGGTATATTAAGCGGATTTGTCTTTGCATTTAGGTGGCCGAAATCTCTGTATGCTCGGACTAAACGCTCTACCTTTGCCTGGTTATCCACTGTGGTCGGCTGCAGAGCGGGAGATGGAGATGTTGTCCGAATATAGCCCCCTAAGCCCGGTAACAGTGACGATGGCTTTGGCTTCTTCGCAAGCTCAGCCTCGTATATAGAGCTGTAGCTGATATCTGGTGCCGGATGACCATTCTCAATAGCCTCAAAGTACAATTTCCACGAGTTGTCCACGGATGATGGATCTTGCTTCCAGGCATTGTGGATCTGATCTAGATAATCTGCCGTATTTCCTTGCAGGAAGCTTTCTGTGTGAAGCTACAACGATAGCTTTGTCTTAGCACTCAACTTATTGTACACACGGTTGGCAGGCTTAGCTTACATAGTTTTGGCTGTGGAATCTGTGAAGGCGTGGACAGAGACCTCGATTCCAGCTTCCGGATCCAGCTGTGGACCTGGAACGCCCCACAGGAATGTATTTGGGCCCTCGATGGGTTGAAGACCGCAATACTGAGAGCATGGCGATGGCCTGTTTCTCAACTCAAAGAGCTTAACCCGAGTCTAGAAAGATATTGGCAGACTCTTGCGTTATGTGAGAATATAGGCTTATTGAGGCCAGCAGATACCATATCACCTCGAGATGGCCAGCATTATAACAGCCAATGACTTGTCACAAATTCGGTGGACCGGACCGATCCGTCATCTTTGTCGGCGAAAGGTGAATTTTTGCCGATGACATATAAACGAGTAGCCGCGTCGACATCTGGCCAATACAGCACTTCCAATTCCGTTGTTAGGCTTTATGGTGGACTGTACAATCCTATCACTATAGTCATTTCTATTCCGAGATTAACTGTTCAATTACC
>ASY001629
CGTCTTCATTATGCTTTGCCACAGCAAACTTTGCCACGTCTTGCACACAAGACGCTTTAGTATCAACAATTACAATCCAAAATACATCCTTCTCATCCAAATAACCGACATTGAAAGATAAGAGTTTCTTCACTCTTTTAAAGTCACCTATTTCTGTGACGCACACAACTGCTTCATAGGTTAGGACAACTCCTTTGTCGTTTGCTGCTAGAATGTACAAACGAAACTTTAATTTCACATCGCCCAACTCCAAAAACCATCCTTTTATAACACTTTTGAGTGTCAATTTTTCTCCAGTTTCTTTGTTGTGTTCCGTCACTGCAAAATTTGCTATATCAAGAACACATGGTGTTGTACAAACAGGTATTTTTGACCACTCCCCCTTGTCCACACAACTCATCTTTGCTATATCTTTCCTTTTTGCTTATTTTTGGAGAAAGCTAGAAGGCTC
>ASY001633
CCATTTGAAGAAGAACAGAAAGAAGAGAGGGCACGTCAGCGCCGGGCATGGGCGTATCGGAAAGCACAGAAAGCATCCCGGAGGTCGCGGTAATGCTGGAGGTATGCACCACCACCGTATCCTCTTCGACAAGTACCATCCCGGTTACTTTGGGAAAGTTGGTATGAGGTACTTCCACAAGCTCCGCAACAAGTTCTTCTGCCCCAAGGTCAACGTCGAAAATCTCTGGTCTCTACTTCCTCAGGATGTGAAGGACAAGGCATCGAAGGACAACGCCCCTGTGATCGATGTGACGCAGTTTGGATACTTCAAGGTGTTGGGAAAGGGCGTTTTGCCTCCGAATCAACCTATTGTTGTCAAGGCCAAGCTCATTTCTAAGATCGCTGAGAAGAAGATAAAGGAAGCCGGCGGTGC
>ASY001635
CGGGAGCGCGCAGATGCTCTTACTCGGCTACAAACACCTGGGGCCAGGGAGGATCATGCCCCCCGGCCTGTGACTGAGCTCCCCGCTGACTTGCCGAGTCTGATTACAAAATTACAGGAAGAGGGAAGTCAGCTGGGTGATGAAAGTGTGATTCCCGAGAATATTGGAATGCAAGAACCCCCTGAATTGGAGTCGGCCACTGTTGATAATCCGGACGGTGTTGGGGGTGGGACCGCGGCGGGTGTTGCTAAACCGGGGCTTTCTCAACAGGAGACCGAACGACACAAAGCAGATCTACCCAATCCAGAACAGGCTCAGCGGCAGGCAATTGAAAGGCAGGAGGGTGAGGATCTACTATTTGATGTTCCTGTGCTGGAAGAACCATCAGACCAGGCATTGGAAGGTCCGGGAAGACCAACCCTAGAAATTCCCGATCCTCTTCGCCCTGGAAGCATGCATGAGGGTCTTTCCAGTGATGTGCCACCGGAGCGGAGGGTCACAATCACATTCTATGTCTACGAGCGACAGGCATGGAAAAAGATGGATATGGTCACTGTGAGCCCTAC
>ASY001646
AAAGCGATTGATAAATTAATTATAATTACTGCTGGGTATCTATTAATTGCATTACAAGTAACCAGTAATTTTGATCTAATTATCGTAGCAAGCTATGCCAAAGTAGATTACCCAGCGTCATGAGTGATTCACAATATCGCCGTGTACGACATCCGCCTGTTACAAGTCTGTTATCGGTTCACGCCCAATGGGAGTATTGCAACTCGATCGAATAGTATCACTGCCGTTTCTCAAACAGCAGCTGACTTATTTCAGATTCGCGTAAAGTAAATCGAACTAGGGCCCGAACGCGAACCCGGGGCCGAAGGCGAAACAGCTCTCTATCTGGGAAGTTAGTCAGACTGACAAGCCCTTCTCGAGGTCTGCACTCGGCTTCGGGCTCATGGTAGATCGACTTGAATGTTATATGACTGCTCCATCCTGAATTGCGTTCTGCTTTCCTTCCCCCTCAATTATCCGTGCATCAAACGTCTGGTGCTTCCCAAAGACTGAAAATAAATATGTCGCCAAATTTCCAACGATTGGTACGGTTCCGAGACAGTCAAGGCCAAGTCCAATATGGTGAAGTCGACCGCAGCAAACAGTTGGTCGGCACGCAAGTGCCCATCTACGCCGGTAACACACCATGGGATTTGCGCCCTACCACACACACAGCTGAGGTTGTCGAGGTTCTCTGCCCATTGCCGTCGGTTCCCATAATTTACGGAATCGGCATGAACTACAAAGGACACATCGAAGAGACGAAATTCCCAGTCTCTCGTCACCCAGTGATCTTCACTAAACCGCCCGATGCTCTCGCAGGACCATATGATGCTATCCCGGTCGACAGCTGCTGTACCAACTTGGACTACGAGGGTGAACTCTGCGTCGTGATTGGCGCGGACTGCAAGAACTTCATCAAGGGAACGCATGACCCATTGGACTATGTCTTGGGTTATACCGTTGGGAACGATATATCGAGTCGATTCTGGCAGGAGCCTCCCCAGTCAGGCAACCAGCATGGATAAGCCAAGTCCTTTGACAAATTTGCACCCATTGGTCCCGTCATTGTCAGTGCGGATGCTATTGCCAGAGGACACCGAATGCAGGACGGCGACCCTGATCTTCAGCTTCGAACACTGGTAAATGACGAGGAGAGACAGAATAGTCGGACCAGTGACCTGCTCTTCGGAACCAGTGACATTTTGGAACATCTAAGTCGTGGGACAACAGTCCGGAGGGGTACGGTTATCATGACTGG
>ASY001663
GTATCAGTGTGGAACGCGCTAGTCTTCGAGATAGTGATGACATTCGGACTAGTCTACATGGTGTACGCCACTGCCATCGACCCAAGAAAGGGTGAAGTCGGAATTCTAGCCCCACTATGCATCGGACTTATTGTGACGGCAAACGCCCTCGCTGGTGGGGCCTTTGACGGTGCTTCAATGAACCCATCAGTATCATTCGGCCCGGCACTCGTCAGCTGGGACTGGACCAACCACTGGGTCTACTGGCTAGGCCCACTTATCGGAGGCGCCATCGCGGCTCTTATCTATGACTTCGTCTTCTACTCGAACACCCACGAGCCCTTGCCTAGCTCTGAGCCATGAACCTAGTCTCCCC
>ASY001668
CAAATTCCCATCGACCATGGATCGCAGTTTCTCTCTCCTCGTCCTCTTCTCTCTCCTTCTCCTCTCTACGACGTCTTTCGGATCTCCATCGATGGTCGATTCCTCCGGCAACGGATCCGACGATATCCTCATCCAACAGGTGGTAGGTGACGACTCCTCGCTGAATGACCACCACCACTTCTCCCTCTTCAAGAAGAGGTTCGGGAAAACCTACGCTTCCATTGAGGAGCACGATTTCAGATTTAGTGTCTTCAAGGTTAACATGCGCCGTGCTAGGCGTCACCAGAAACTTGATCCATCGGCCACCCACGGGGTTACACAGTTTTCTGATCTGACACGCTCGGAGTTCAAGAAGAAGTTTCTTGGCCTCAGGAGCCGTCTTCATCTTCCATCTGATGCCAATAAGGCCCCGATCCTTCCCACTGATAACCTTCCGGAG
>ASY001671
AAAAACTATATTATCATCAACACAAAGATATATTATTAGAGCTTACGTTCTTGAATATCATTGAAATGGCAATGTCAAGGTCTCAACTGAAGTTGACTAGGGATGAGGTTAGGGAGATCTTAGAAGAGCATGACGTGGACGGTGATGGTAGCCTGACGAAGCAAGAGGTGATGCAAGCCCTGAACTCCATGGGTTCTATGATGTCCTTTCAGAAAGCTCACTATGGTGTTTCTCATGCTGACAAAGATGGGGATGGTAAAGTCGATCTAGGAGAAGCAGAGATGGAGAATCTTATTGACTATGTCATGAGGTTTCAGACCCCAAGGGCCCCAAAGACCCCAAAGGTCCCTAAGGTGCCAGCCCAAAAGCCTTGCCATGATGGTAAATCAATTGTGTAATAATCTTAGCTTATTTCTATTTATTATGTGTC
>ASY001681
CTCGTGGTATAGGACATTAAAAGTGGTGTGTGATGGACGATTGTCCCGTCTCTCCCCTGACCCCTGGCGCACCCTTGCCCACCTACGCCGCCATGGCGCCGCCCGCGCCTCCCCTCGTCTTCATGTTGTGGTTCTTGATGAGCATGCTGATGATCCACGACAGACCCATCGCGACGATGATGGGGATGAACGACTCGGTGATGGCGATGATGTAGGCGTCGGTGACGGGTTGTCGCTCCGCCTCTGGCAGCGTCGGGATGACCGTCGGGGAGCTTCGGACGAGGTCAAAGGGTGCGTTGGGTGCGAGCTGCTTGAGCTCCTTGTTGAGGAAGACGGACTGGACGGTGTTGACAATACCGATACCGATGGCGGCGCCGGTGAGCTGGGCAAACGAGACCACACCGGTCGCCTGGGGGATGAGGTGAGGTCGGTCGTGGTATTCCGCCTGAATCGCAATCAGGGCGTTCTGGAACGAGAGACCGATACCGAAACCCGCTAGGATCTGGTATCCGATGAGCTTCGCGTTGGCCGTGTTCTGGTCAATGGTGAAGAGGAGACCGAAGCCGACGGCGGAAATCGGAGGGCCGACGACGAACAGCGGCCAGTACCTGCCGACACCGGTGACGAAACCGCCAGAGATGAAGATGGCGATACACACCGAGAGCATGAACGGGAGGATGTCGACACCAGAGTTGACCGGGGTGCGTCCTCGGCCGGCCTGGTAGAAGAGCGGGAGCTGGTACGTGCCGCCGAGCATGGCCATCATGAAGAAGAACATGGCGCCGGCGCAGGCGAGCTGGGTTCGGTTCTTCAACAGCGAGAGCGGGACAAGCGCCTTCTTGTCACGCTTGTACTCCCAGAAGCCGAAAACCGGGACGAGGAGGCCGCCGAGGATGAACAGGAGGATGATTCGCCAGTTGCCCCAGGCGTATTGGTTTCCACCCCACTGAAGCGCCAGGAGCAAGCAGGTCACCAGCAGCATGACCAGAGCACTGCCGATCCAGTCCATCGACAGGAGCTTCTGCACGGTCGTCTTTGGCGCCTCTGCCTCGGCACCGCCTTCATGCCTGGGCTCGCTCGCGGGGAGCAGGAAGACCACGGCGATAGCGGCAATGGCGCCAAACGGCAGGTTGATCCAGAAACACCACCTCCAGGTGACGTGCTCGGTGAACGCACCGCCGAGGAGCGGGCCGACCACACTGGAAATGACAAAGACAAAGCCAAACGCGGCCATGAAGCCGGGTCGCTGCTGGAGGGTCGTGATGATGCTGATGACGGCGAGGATGGAGACGAACATGCCGGAAGCGCCGATTCCCTGGACGGCGCGACCAAAGATCAGAATGTTCATGTTCTTTGAGACCGCGCAGATGAGACTGCCCAGCTCGAACCAAAAGATGGCGCCGAGCAGGACCCATTTGGCCTTGACAATGGTCAAGAGCTGACCGGCGAGGAGGATGAGACCGCACTGGGTGAGGAAGTAGGCAGTGATGACCCATGAGACCTGGTCAAAGGCGTCAAAGTCGGAGACAAGGACGGGAATAGCGGTGGCGACGATGGACTGATCGAGGGCGAACATAAACACTGCAAGCATGAGAGCGAGGAAGACGAGGAAGAGCCGGGCGCCGGTGAGAAGACCACTGTTGACATCGTTGGTCTCGGGGGTGGCCTCCTTGGACCCGGCCTGGGACTCGGCGTGTCCCAACGCGAGCGTCGCGAGCTCGGGACTGCCGCCGGGGAGCTCTTTCGACTGCATCGGAGGCGACGGGGTGGCCTTGTCCCGGATGGTGGGTTCGCGCGATGCGGTGGCCGTGGCAGTGGTGGAAGGAGCGGCGGTGGACGGCGCGTTGACACGCTTGGGTGTGGATGGGAGGTTGGTCGACGAGTCTGTGGCCTCGATCTGGCTCTCGATGGGAGGGGCGAGTGTGAACTGCACGGCCTCGGACGCGAGACCCTCCTCGACGTCTCGCTCGAGCCGGTGGAGCACGCCCTGGTCTGGGTTGGAC
>ASY001702
TGACACCCCTATATATCACCACGATAGGCCACAACATTTTCAAGGGCGCCGCGCTTGCAATGATCGAGGCTACAGGCGTACAACCAAATGGCCGCATTACTCCTCATTGTCCAGGTTTATGGAATGATGCCCAGCAGCAGGGCCTGAAACCAATTGTGGACTTCATCCACTCCCAAGGTGGTCTCTGCGGCGTCCAATTGTCCCATGCCGGGAGGAAGTCAAGTACGCAACCTCCGTTGATCGCCCAGCAGCTGGGACAATCCAGCGCGAGGGCCTCCCAGGATGACGGTGGTTGGCCTGATGATGTGCGAGGCCCCTCGGGGGGCGTGGAACACTCGTGGGACGGCAAAGGCCTTGACCCTTCCGGGGGCTACCATGTCCCTAAAGAGATGACGGAATCTGAGATTCGAGAGCTGGTGTCGAACTATGCAGAAGCGGCTAAAAGGGCCGTGAAGGCGGGCGTCGATGTCGTGGAGATTCACGCTGCCCACGGCTATCTCATCAACCAGTTTCTCAGCCCTGCCACCAACCGCCGAACAGATAGGTACGGCGGAAACTTTGAGAACAGGATCCGCCTGCTAGTTGAGGTAATAAAAGCTGTCAGAGCGGTGATTCCAATGAATATGCCGGTCTTTGTTAGAGTCAGCGCAACGGACTGGCTGGAGCACACAGAGGTTGGAAGGAGGTTTGGATCCTGGACAGAAGAGTCAACTATTCGTCTGGCCAGGTTGTTGCCGGATCTCGGCGTCGACGTCGTAGATATCAGCTCAGGAGGCAATTATCATCACGCCCAGTATGATGTATTTAATGGAGGTGACAAGCATACTGCAATTGCCTTGAAGGTTAAGCAGGTCCTTCAGGCAGAGGGCAGCAAGTTACTGATTGGAACCGTCGGTTTGATCACGGAAGCCAAGCAGGCCCGCGATCTGGTACAGGGTGGTTGTCTCACAAGCGGCCCCGGGGTTGATATCATCTCTGTTGGTCGGCAATTTCTGAGAGAACCAGACTGGGTGTTGAAGGTTGCTGCACAGCTGGGGGTGGATGTCGCTTGGCCCGTCCAACTGCAACGTCTTCGACCTGGCCCGACCTCTCGAATCTAAGCTAACTAGTAAGAAATATGTATGATTGAAGCGGGCTGAACTATCTGCTTGTTATTTGAGACTCTTTGGCATTCCGTCCGTAAATAAACCACATGCTCCTTGAACTAATACACCTGGCAACTGGGCTGTAAACAACAAATACTAGAACCAGTTCAACTCCCATTACGCCCTCATGCTGCAATGACCACCTTTGTCACATATCGTCCACTGCCCTCCACCATCTCAGCTGACGGACCTGACAGGCTTTTGTCATGATTCTCTGTCTGTTCAGCATCATCCAGAATGCCAATGTTCAGCTCTCGCTGATACACCGCAACCATATCCTGGTCACCAAACATGGCCGCGATCTCCTCCAGCGGTTTGTTCCGCGTGTCTTTGAACCAAATAATGACGACCACCGCCGCGGCACCCGGGATGCATGTAAAAACCAGATACCAGCGCCATGAAATCGTACTTATGGCATAGGGCGACGCCTGCAGCCACATCAGGTTTGTCGCCGAAAGAACGGCCATTGCAATAGCAAAACCCTGGGACCGAACATGCGAGGGCCAGATTTCAGCGATGTAGAAATATGTCGGGCCATCCAGGGCCAGTGAGAACGCGGCCTGGAAGAGGAAGATAACGGCGACACAGGCACTTAGCCCTCCCCGGTTTTCGGTCCCAAGGTAGAAGCTCTGCAGTGCAGTTAAGATGCCGACTAGGGCACCGCAGCCCAAAAGACCACCGGCAATCAGCCAGGGGCGACGCACACGGTCAACGAAAAACATGGCGACGACATTGAAGACAAAACCGGCCAACTGGAACCCACATTGGAAATGCAGGATCTGCACCGTGTCAAAACCAAGAGACCTCCAAATTATAGAGCCGTAATCTTCATGGCAGAATGTCAGCAACATGCAGCCGACAGAAAATATACAGAACTGGATTGAGAAAGGGGAATCGACTCACTTAGAATAACTAAAACTCCTGAACTCATGAGAGCAAATCCAAGAAAGACGGTCATCGCCAACCGCTTCCGCATGGAGTGTTTGTTGAGCATGCTGT
>ASY001722
CACATATGTAGCAAGTTTTCAACATTTCTTTGGTATAACTTTGAAATATATAAGTTTCAGAATCGCATTAGGCAGTTTCTTCTCTTCTTCAACCAAAGCTTCGTAATCCCGCACACGTCCCAAGCAATCCTTGGCCTTAAGATAAACTTTATATTGTTTTAAAATTGGACTCAACGAACGATACCAGCATACAATTGTGGAAATGTAAACAAGACTGTCATTATTATCCTGGTTATGCTTTTCCACTGCAAACTTGGCGATCTTTTGCACATGAGGGTCGTTAATATCAAAAATTCTAAACCAAAATAACCATGGATCCACCTCATCTATATACCCAGGAATAAATGAAATGGGTGTCTTCACTTTTTTTCCATCTTTATCATCTACCACAATCACTACTTCGTATATTATTACTTCTCCCTTACTGTTTACTACTTCAATAATAAGACGAAGCTTTGTTTTATCATAATCTATCTCCAAATACCATCCGATTATAACCTTTTTGAATACAAGGTTATCTTTGTGTGCTTTGTTGTAGTCATCCACAGCATATTTTCCAAGATCAATCACGCAAGGTGTTTTTGTATCAGGGATTTGGATCCACTTATCATTCTTTGAGTCGCTGCTCATCTTCGTATCACTTCTTTGATATTTATGCTTGCTAAGAGAGAGT
>ASY001728
CTGGCTTGCAGCTGAAGCTGACTGGGATTGCATATCAGAATCCATAGCTTCATAGCCTTGTATTAATCTGGTATACATGGTTGGAACTCCGGTAAATACAGTTACGGCATTATCAGCTTTGGATCCATCTTTTGGGTAGGAGTCGCGCCATCTCTGCCAAATTCCACTGACACTGAACTTTGGCATAAATTGAACTGTAGCACCGGCAAATAGAGGGGCGAATAAAGCATTGAAAAGGCCATGAACATGGTGTAATGGTAGGCAATGCAGAAACTGATCAGAGCTGGTATACCCCCAAGCTTCCGTCAACGTCTGCACCTG
>ASY001748
TCTAATGGCAAATTTAGCTGCTCTCTCCATTATGATCTCAAGGATTTGGCTCTCAAGTGTGTTGATGCTACCAAGCTTGCGGGCTTGGCTCTTGCCACTTCAGCTCTCGTCGTCTCGGGAGCTAATGCAGAGGGAGCCCCAAAGAGATTGACATTCGACGAGATCCAGAGCAAAACATACCTAGAAGTGAAAGGCACTGGAACTGCAAACCAGTGTCCAACCATTGCTGGTGGAGTGGACTCATTTGCTTTCAAGCCAGGCAAGTACAGTGCTAAGAAGTTCTGTTTTGAGCCCACACAGTTCACTGTCAAAGCCGAGGGAATAAACAAGAACTCTCCCCCGGATTTCCAGAACACCAAGCTCATGACCCGCTTAACCTACACCCTTGATGAGATCGAGGGTCCATTTGAGGTCCTACCCGATGGAACTGTCAAGTTCGAGGAGAAAGATGGCATTGACTATGCAG
>ASY001756
AGCGTCGGTCGAGTCCTCGTCCCGATATCTCCTGAGCTTCTCGCATTCGACCCGAACACCGGTGCAGGAACCATCATCGACTCAGGCACGGTAATAACCCGGTTCGTGCCAGCGATCTACACAGCAGTTAGAGACGAGTTTAGGAAGCAAGTGGGGGGTTCGTTTTCGCCTTTGGGGGCTTTCGACACATGTTTTGCGACGAACAATGAGGTTTCGGCACCTGCCATAACGTTGCATTTGAGTGGATTGGATTTGAAGTTGCCAATGGAAAATAGTTTGATTCATAGTAGTGCGGGATCGTTGGCTTGTTTGGCGATGGCGGCAGCGCCCAATAATGTGAATTCTGTGGTGAATGTGATTGCTAATTTGCAACAACAAAATCATAGGATTTTGTTCGATATTAATAATTCTAAATTGGGGATTGCTCGTGAGCTTTGTAATTAACAACAATTTGGGGTTTACATTTGGCAGATTGAAGG
>ASY001763
CTCCGATATGGCCTCATCAAAAGCCTGCTTTGCAAGACTGCAAGCACGTTCAGGAGAGTTCAAGATTTCGTAATAGAACACAGAGAAATTAAGAGCAAGCCCCAGCCTTATCGGGTGAGTAGGAGCTAGATCAGCCAGTGCAATATCCTGAGCAGCTTTGTAAGCCAACAAGGTGCTCTCAGCAGCCTCCTTCCTCTCTGCACCAGTCTTGAACTCAGCCAAATACCGATGATAATCACCTTTCATCTTCAGATAAAACACCTTGGACTCAGCAGCTCCGGCTGCTGGAACAAGGTGTGTATCAAGAAGCTTCAGTATCCCATCACAGATCTTACTAAGCTCAGCCTCAATCTTGGCCCTGTACTCTTTGATGGTGGAAACATGGTCCTCGTTCCCACGACTCTCCTCTTTCTGCTCAATGGACGAGATGATTCTCCAGGCGGCCCTTCTTGCCCCTATCACGTTCTTGTAAGCAACTGAGAGAAGATTCCTTTCCTCCACAGTCAGTTCCTCAACATCAACCGTCTTAGCTACCTTTTCCATGAACTCGACCATCTCCTCATACCTCTCGGCCTGCTCAGCCAATTTGGCAAGATACACATTCTCTTCCCTGGATACCTCAGCAGTCATGTTTCC
>ASY001778
CCCATACCATGGCAACAACCGGTCCAGAGATAATGTAGTCACATAAGCCATTGAAGAATGGCTTAGCAGAGAGATCAGCATAGTGTTGCTCGGCAAAGGAACGTTCAACGTTAACGAGCTTCAGTGCTTTCAAGGAGAAACCCTTCTTCTCGAATCTAGCTATGATTTCACCGACAAGTCCTCTTTGGACTCCATCGGGCTTGATCATGATAAAAGTCTGCTCCATTTTTGTAGAAGTTGAAAATTCGAAGCTGCGAGTAGCCGAGAGTGCGAGACAGACGGTATGAAATGAGGATTGAGGAAT
>ASY001782
GGAGAATCTTCCATACGTCATCCGCATATTTAAGTCCTTCACTGTCCTTAGAATGTCATATAAGAGACCCTTTTGATCTGCACAGTGTACCTGAAGCAAGGTATGTGCTGGACTTAACAAGTTATCCACCGTAATTTCTGGTGTGAGAGATTTCTGTGAAGGAGGTTCTCTCGCCAACAAAACGCTCAATATCTCTTCAGAAATTGCTGGTGAGAAAGACGTTGAGGACTCTTGCTGACCTCCAAACTCTGGACCCGCCAACTCCAGTTCACAGCTGATGCAACTGTCTCCTAGCACTGAGTCAATCTGTTTACATGTGTCGTCTCGTCTCTTTTTTGTGTGCAGAAGATCCATGCCATCAGTGATAAAGAAGAGATCCAAAGCCCTTCCATCTGGGTTTGTCATGACTTTCACCCTTTGAATAGTTAATTCGAGTTCACAGAGGACCCGAGTAACAGCATGTAATAGTCCC
>ASY001785
GGGGGATACCAGACAGCTCAAACTCGCCGAGGAGTCGGTTGTCCTTGCACTGGGTGCGCTCACCCTCGTAGACGGGGAACATGACGGTGGTCTGGTTGTCCTCGACAGTGGTGAAGACACGAGACTTGTTGGACGGGATGGGGGTGTTACGGGGGAGAACGACACCGAAGATGTCACCCTGCATGGCGACACCAAGGGACAGAGGGGCGACGTCGAGGAGGAGGAGGTCGGCGGTCTTGTCCGAGGTCTGACCGGTGAGGACGGCGGCCTGGACGGCGGCACCGTAGGCGACGGCCTCGTCGGGGTTGATCGACTTGTTGAGCTGACGTCCGCC
>ASY001791
GGGTGAATCGCTGCTCCCACCCTGCGGGGAGAGGACCGGAACCAGCCGTGGTGACGTTGCTCTGACCGACGGGTAGATTGCTTCCGTTCGCCGCCGCGGTGTTGGGAGTGACACTGCCGTTGGTCTGCTGAACGTCGAGCATGTCATCGGCAAGGGTTCGCTGGTTGTGGCGAGCGCGGGCTTCGACAGTCGAAGACGCTTGGTTCGCGGTGTTGGAGACCTGGTTGTCGCTCGGCCTGTTCCATGTGGTGGTGCGGGTGTTGTGGTCGACATAGTACTGTCGGCCGAGGTGATCGATTCGACGTTCCCAACCTTGCGGCAAGGGACCGAGCTGGTCAGAGTGAGAGTCGAACTGGTGTCCGGGCTGGTTACCGGTCTGGCCCGTGGAGGCCGCCTGGACTGTGGGTGCAACAATGGGGGCGCCGCCATTCGCCGCGACATCGGCATTGGCGCTGATGGGCTGAGGCACAGCCGCGGAGGGCGCGGTGACAACGGGAGATTGCTGCGCCGCCTGCGTCACGGCCGGAGACTCGGGCTCGGGGGTGGCATTGGTGGGACGTAGGGTCGAACCGGGGCGAGAGCCCGATGCGCCGCCAGCCGTGTTGATGCTCAAGGCCGATCCGTTGTTGGCGGGCTGCAGCATGGCCGCGGATTGGGCGGAAGAAGGCCCCGGGTTCTGGATTGGGGTGTTGGTCTGCGTGGAAAGGTAGACGATGAGTTTGCCGTTGACGGCGACCGCATCCGCCCCTTTGCGCAGGTCACGCGTGAGCATTTCCTGCCCGCCCAGCTCGAGGTCGATCACATCGGATACCTTGATGTTGATGACACCGAGGAAGCC
>ASY001797
AATCTTTCCTAAACTATCACTTTATACTCCAAATTAAACCCAAAAATTCTCCATAATGAGTCTTTGTGGAAAGCTGGAAAAGGATGTGCCAATTAGAGCTTCGGCTTCAAAGTTTCATGAAATGTTTCACAAGAAGCCTCATCATATCTGCAATTGCTCTACTGACAAAATACACGGCGTCGAACTACAAGAAGGGGAATGGGGCCAAGTTGGCTCCATCATTTGCTGGAAATATTTTCACGAGGGTAAACATAAAATAGCAAAGGAGATCGTTGAACACGTTGACGAAGAAAACAACTCAATCACTTTCAAAGTAATTGAAGGAGACCTTACTGAACACTACAAGGATTTTAGGTTTACAATCAAATGTATTCCAAAGGAGAAGG
>ASY001798
CTTGCGGTGGTTGATTCGTATTTCCATACTGGTGGGAGCTTCTTGGTCTTCTTGTAGTAGCGAGCAAGCCTGTGAATTCTACTCTCAACAAGGATCAACCTAAACTTGGAATCCTTGTCCTTCCTGTTCCTCTCCAAGTGCTTCCTGATAGCAACAGCCTTCTTGATAAGGTGGTACAGATCCTCAGGAATCTCAGGGGCCAATCCAACGGCCTTGAGAATCCTCAAAATCTTGTTCCCTGTCACACTTCTCACTTGTGCAATACCGTGAGAGTCACGAAGCAGAACACCAATTTGAGATGGTGTCAGACCCTTCTTT
>ASY001799
CCTTCTTTCTTTACTCCCTCCTTTCATCCGTCTCCCTCGCCTTCTGATTCCCGGTTGTTCGGGTTCGAGTAAGTTTCCATTCAAACAAGGTTCATGGTTGAATTAGATTTCCAGATCCCATCTGCATTTGATCCATTTGCCGACGCCAAAGATTCGGATGCCCCCGGAACGAAGGAGTATGTTCATATTCGCGTCCAGCAAAGGAACGGAAAGAAGTGCTTGACAACAGTTCAAGGTCTGAAAAAAGAGTTCAGCTACGAGAAGATTCTCAAAGACGTGAAGAAGGAGTTCTGCTGTAATGGTAACGTTGTGCAAGACAAAGAATTGGGGAAGATAATTCAACTTCAGGGTGATCAACGCAAGAACGTCTCTCAGTTTCTTGTTCAGGCTGGTCTTGTCAAGAAAGATCAGATCAAGATCCATGGATTTTAAGCAACCTTCTGTTTGATGTTTTATCTTATGCTGTTGAATTGGGAGTACTGAACGAGTCTTTGTATGTTTTTTTCTTTCGTCGTTATCTTTTTCTTTTTCGATGGATCGTATGTGGGTGTGTGAAGATGGGAACTTACTATCAATGAAGCGTTTGATTTTGAGTATTTGCCTTGAAATTTCTGGTTTTTAATTCACCCCTTCCAACAA
>ASY001810
AACCGTCTTCCTTTAGAATCCATGGGACCTTTGCGCGCGTCGAGAAGACGAAACGGATGCCTTGGTCGTAGAACACACGATCGATGATGGCGTCCATCTGAGCACAGTCCGCCGGGAAGTACAGCTTGGTCTCGTACCCATCCTCGAGCCCGTTGTCGAGGAAGAACTGGTTGATACCAAAGTGGCAGGTGTTGTCGGCCATCTCATCTACTCCCGAGTGGGAGAAGTGAGTGAGGACGTTGGCAAAGTTCAGGCGCGCCATGGTGAGCTCGGAGATGATCATCTCGGAGAACGCGGAGAAGGTGCTGAAGACACCCTGGCGATCCGCCTTGAACGCTCCGAAGCCCGCAGCGGCGGAAAAGTTGCC
>ASY001811
ACTTTCTCTAAGATATCAAAGAAGAGAGATAGCAAGATGAGCTGTGATTCCAAGAAGACGTGGATCAAAATCCCTGATTGTACTACACCTTGTGTGAATGAAGTTGCAAAAGATGGTGTAAATCAACACAACAAAGCGTCAGGAGATAGCCTTGTATACAAAAGGGTTATTGTAGGCTGGTTTTGGGAGATTGATGATCATGCAATAAAGCATCGTTTGATTATTGAAGTAGTAACCAGCAAGGGAGTAGTGTTAATATATGAATTAATAATTGTGGTAGTACAAAAAGATGGAAAAAGAGTGAGAACACTCATTTCATTCCTTCCTGGCTATCTGGATGAGAAGAATCCATTAATATTTTGGATTAAGATTCCTGATGTTAAAAAAAGTTGTGTGCAAGACTGTGCAAAGTGGGCAGTGACTGAACATAACAAGATTACTCATGATTATCTAGCATATGATTCAACTGTTGAAGGTTGGTATCATGAGGTGAATCCATTTGTTATAATATTTAAACTTCATATTAAGGCAAAGGAATGCATTGGACGTGTGAGGGACTATATTGCTGTGGTGAAGGAAGAAAAACCTCTCACTGAGAAAATTAAGAAACTTGAAGACTTCTATCTTATCCGACCAAAG
>ASY001812
ATGGAGTGTTGCAAGCAGAGGCCAGACAGGAGTGACACTCACCTCTCCGCCGAGGACGAAGCTCGAATAGAAGCTCAAACCCGGGATCAGTTCGATGATCTTGCCCCAAAGCGCCACTCCAAGCCCCATCGAAGCGACTACTCCTCCTCCTATGTCGACGCCAACGCTGCCCCGCAGCTCATTCCCGAGCAGCTCCAGTTTCAACGCCTTGAAGGCCATCAAGAGAAACTAGTGTACACCTCAGGACAGGCTACAGATGACTTTGTGGAGACTGATTACTACAAGGATCTCAACCTTGTTGACAAGCAGCACCACACGACAGGAACAGGCTTCATAAAAATGGATGATGTGAAGGGTGACGAGTACTATGAAACGGAGTGTCACACAGCCAATTGCTCTAATGTATCTTGTCATGGTAACCCAGCCACTAATGACTGGATACCAGCTTCTAATCAACAGGTAGATCTGGTCTCAGGGAAGCCAAGT
>ASY001825
GCCTAGGAAAGGCGAGACTACAATTGCCAGGGTGGAAATGCCGATCTTCTTCCCCTTCTCGTGCCGGAAGAACATATCTCCAATACTGGCTGGACCAAGTGTCCAGAATGCCGAACCACCCGCTCCAAGAATGACCCGACCAACAATGCAAGCTGCATACGTTTGGGAAGTCGTAACAACGACAGCTCCAACCATAGCAATAGCATTGCAAGCAAGAAGCACAGGTCTGCGTCCCAAAAAGTGGCTCAGCGGGCTCCACAACCATGGCGCCACGGCATAGAGTGCAACAGGTGTGTTTCCCAAGTAGACAGCTGTAGACTTGGACACACCTAGAGACTTTGCCACGGGAAGAGTTCCCGTAACAAGGGTGGTCACAGCGACGTAGCATATGAGTGCTAGGTATGATATCGTAAACATGGCGGCATGCTTGCGCAACCAGGAC
>ASY001827
TAAGGAAGGGATTCCACCGGATCAGCAACGATTGATCTTCGCCGGCAAGCAACTTGAGGATGGCCGAACTCTTGCAGACTACAACATCCAGAAAGAATCAACTCTTCACCTTGTCCTAAGGCTTCGTGGTGGCATGCAGATCTTTGTAAAAACCCTTACCGGAAAGACAATCACCCTTGAGGTGGAGTCTTCTGACACTATTGACAACGTTAAAGCCAAGATCCAGGATAAGGAAGGAATCCCCCCGGACCAGCAACGATTGATCTTCGCTGGAAAGCAACTTGAGGACGGCCGAACCCTTGCCGATTACAATATCCAGAAGGAATCAACTCTC
>ASY001833
CGCGTCCTTGATTTTCCGCTTGTTCGCCTTGATGTCAACGATGAAGACGAGGGTGTTGTGGTCCTCGATCTTCTTCATGGCCGACTCGGTGTTGAGCGGGTGCTGGATCGTGCGGAACTGGTCCATGCGGGGGAGGTGGGGCACGGACTTGCGGGGGTATTTGGGCGCCCGGGGGAGACGGAGCGTGGTGGGGCGGTGGAAGGTGACCGAGGTGCGGACCTTGCGGACAGAGTGGGACGAGGTGCCCTTGAGCGCGGCCTTCTTCGCGGCCTTGGCCTTGGCATCCTGGGGCTTGGCCGCGGCCTTGCCGGACTTGGTGTTCGCAGCGGCCATTTCGACGGATATGTTTT
>ASY001838
CTGACACTGTAGTTGAGCCATACAATGCAACATTGTCTGTTCATCAGTTGGTGGAGAATGCTGATGAGTGCATGGTTCTTGATAATGAAGCTTTGTATGATATCTGCTTCAGGACCCTTAAGCTCACGACCCCCAGCTTTGGTGATTTGAACCATCTCATTTCTGCAACCATGTCTGGTGTTACCTGCTGTCTGAGGTTCCCTGGTCAACTGAACTCCGATCTTAGAAAGCTTGCAGTGAACTTGATTCCTTTCCCTCGTCTCCATTTCTTCATGGTTGGGTTTGCTCCCCTCACCTCCCGTGGTTCCCAGCAGTACAGGGCACCCACT
>ASY001845
TCTAAAAGGGCATCGCTATGATGATGAAACTATTCTCCCCAAGAATTGGATCGGGGAGCAAAGGATTCTTGGAAGGAATTTTATCTATTGGCTTATTGTATGCGGCATAGCCGACAAAGCCTTCAAGGGAATTCGATCAATTGATGAGTTACTTGCAATAACTCCTCCAAATGGTCGAGAATCATGGACTTTTGAATGGGCTGAGCACGCCCAAACCTTACCAGTCCTTCGCATGGTGACTGTTTCTGGTCCGCATTCATCTCGTGCGTTAACATTTTCATCTCTGCGACATCATTATAGTTCGCTGGCAGAAAGAGCCCATTTCCGCGATAATCTAAGAGTTCATGGGATTAGGGCCGGTACTGCGAATGCCATTGATCGTAGGTCATCCTGCCAAATGTGCTTTCCGATAGATACTAAGAACCATATAGCAAAGGCCTCCGAAGCCGCGCGCACTCAAGCATTGGACCACCAAAACCCCAATACTTTCTTTAAATACCAGTCAGCATTAAAACAGCTTGACATAGGTGCCTGCTTCTGGAATGAAGAGGCAGATCATGAATCTCATGCGGTGGAGCAAAGTATGGCCG
>ASY001857
TTCAGTTGCATGCTATGCGATATGGAACACCGTGCATCTGTGCCTCAACTGGCGGACTCGTTGACACTGTGAAAGAAGGTTATACAGGGTTCCACATGGGGGCTTTCAACGTCGACTGTGAAACTGTTGACCCAGAGGACGTGCTGAAGGTGATAACCACTGTTGGTAGAGCACTTGCGGTGTACGGAACCCTTGCATTCACTGAAATGATCAAGAACTGCATGTCACAAGAGCTCTCGTGGAAGGGACCTGCCAAGAATTGGGAAACAGTGCTGTTGAGCTTAGGAGTTGCTGGGAGCGAGCCCGGGGTTGAAGGAGACGAAATTGCACCACTTGCAAAGGAAAACGTCGCCACTCCATGAAAACTATGGTTTCATAAGCTGGCA
>ASY001906
ATTAGTTGAGGATGTTAATAAGATTGACTCTGGTCGTGTAGCTCTCCCAAACTATGGCTCCTCGGAGGGTGCTACAAGTGAGGCTGCTGAAGATGGCAATGGGAAAAAAGGTGGGCATGTTGGGCATTTTGCAAGCGAATCCAACCATGGAGGCAAGTCATCAAAATCAGAACAGGAACGGCGCAAGGGAATTGCTTGGACAGAAGAGGAGCACAGGTTATTTCTTCTGGGGCTGGAAAAGTACGGGAAGGGAGATTGGAGAAGCATATCGCGGAACTTTGTGGTGACGAGAACGCCAACACAAGTAGCAAGCCATGCTCAGAAGTACTTCATCAGGCA
>ASY001907
CACGCAAATAGGAAATTGATCTTAGATACGATTGCGCCGGTGCAGACAACGGCGATGGAGCTAGCATCTGTTAATCTAAGAGAGCTGGCCACAATCGGCAATGACAACCGGTTTCGAGGTCCTTCCAGAGCTCGAACCCACTTTCTCAACGTCTTTTACCACATTCATACCCTCAACGACTTGACCGAACACAACGTGCTTACCATCGAGCCAATCGGTCTTAGCGGTGCAAATGAAGAACTGAGATCCGTTGGTTCCAGGTCCAGCATTCGCCATGGATAGAATACCAGGGCCGGTGTGCTTCTTGATGAAGTTCTCATCGGCGAACTTGGCTCCGTAGATTGATTCACCTCCTGTACCATTTCCGGCGGTGAAATCACCTCCCTGGCACATGAAATTAG
>ASY001908
TCCAAATCCAACAACACCTTGTCCCACTCTAACAACTTGCTTGACTTGTGCAAGGATTTGACCTTCACCCAATACCAAAGAGTCCAATCCTGATGATACTTCAAATAAGTGCTCTGTAACATCTCTGTTGTATAGCAAAAACCTGTGTTTGCAAAGCTCTGAAACAGGAACTCCGCTCATCTTTGACATCCATTCTGTTACTTCTTTTACCCCGCGATGTTGCGAAAGAGCTACAACATATATCTCCATCCTATTACAGGTGCTTAAAACTGCAGCTTCTTCTATATGATTCAAATTGCACAGCTCTTCTATTGCTCGAGGCCATTCCGCTTCTGGAATTGCAAGCTTTTCAC
>ASY001914
TTCCTGTGGAATGTCACCTGCTTGGCCTTAACCTGCCTGTTCTTCACATCAACCTTGTTCCCGCACAGGACAATGGGGATGTTCTCACACACCCTGCACAGGTCCCTGTGCCACGTAGGAACATTCTTGTAAGTCAGCCTTGAAGTGACATCAAACATGATTATTGCACACTGACCATGGATATAGTATCCATCCCTAAGGCCACCAAACTTCTCTTGCCCAGCAGTGTCCCAGCAGTAGAAACGGATCTTTCCGCAGTTAGTGGTGAAATCCAATGGGTGAACTTCAACACCAATGGTGGGCTCGTATTTCTTCTCAAACTCTCCAGTGAGATGCCTCTTCACAAAAGTGGTTTTGCCAGTCCCGCCATCGCCGACGATGACGAGCTTGAAGCTGGGGTAATCGACGGTGTTCTGGTTCGGCAGCGCCATGGGGGACGGCGCGGGCGGGTGGCGGCGGCACGGGAGGGAGGGAGGCAGCAAAACCCTAGCTGGGGGAGGAGGAGGATT
>ASY001924
GTTCAAGCGCAAGACCAAGCTCGACATTTCCGAGGACGCCCGTGCCCTGCGCCGTCTTCGTTCCGCGTGCGAGCGTGCCAAGCGCACCCTCTCCTCGGTCACCCAGACCACCGTCGAGGTCGACTCGCTCTTCTCGGGCACCGACTTCTCCGCCAACATCACCCGTGCCCGTTTCGAGGAGATCAACGCCGCCGCCTTCAAGTCGACCATTGACCCCGTTGACAAGGTCCTCAAGGACTCGAAGATCCCTGCCGCCAAGGTCGACGACATTGTTCTTGTCGGTGGTTCCACCCGTATCCCCAAGATCCAGTCGCTCG
>ASY001941
ATACAACTCCCTTGGCGGCGGTGTTAACACGGTGGCGACTGGTTATAACAAAGGGACTGCTTTGGGAGCTGAGATTATTGGGACATTCGTGCTTGTTTACACTGTTTTTTCAGCTACTGACCCTAAAAGAAGTGCCCGTGATTCACATGTACCCGTGTTGGCTCCACTTCCTATAGGATTTGCAGTGTTCATGGTTCATTTGGCTACTATTCCCATCACCGGAACTGGTATTAACCCTGCTAGAAGCTTCGGCGCCGCCGTTATTTACAACAACGACAAGGCTTGGGATGACCACTGGATATTCTGGGTTGGACCAATGGTGGGAGCACTTGCGGCGGCGGCATATCATCAGTACATCCTTAGAGCGGCGGCTATTAAGGCTTTGGGATCTTTCCGGAGCAACCCCAGCC
>ASY001944
ACATGAAGGACCCGGCGTACTCGATCCCTCAGACCCCGGACGGAAAGCCTGGCCCTGTCAGCTCGCTTGCCGGCGTTTCAGAGATCGAGCCTACTTTCAAGGCCTCGGACGCTAACATCCCGGACAACTATGTCACCCACACCATCGCCGCTCAGAAGTACCTCCCTCCCGTGACTTGGAAAAACCTCATCTGGAACATCCAGTGGATCTCTTTCCTTGCTCTAACCATCACCCCCGCTCTCACCATCTACGGTCTCTTCACCACCCCTTACAACACCAAGACTGCCATTTGGAGTGTCGTCTACTACTACATCACCGGTCTTGGCATCACCGCGGGTTACCACCGGCTCTGGGCGCACCGATCGTACAACGCCTCGGTTCCCCTTCAGTTTGGTCTCGCGCTCGCTGGCTCGGGCGCCGTCCAGGGCTCGATCAAGTGGTGGTCTCGCGGCCACCGCGCTCACCACCGCTACACCGACACCAAGCTCGACCCGTACTCTGCCCACGAGGGTTTCTGGTGGGCTCACGTCGGATGGATGCTCATCAGGCCCCGA
>ASY001945
CTTCCATAATTGAACACACACTTCCTCTAGCAATTTGGAGACTTAGAAATGTTGCAACGCTTAGGTAGCTCCATTGCAAGTTCAGGGTTAATGCCAAAAGAAGAAAGAGCTCCCGAGTTCCGGTACGCGCAAAAGCAGTGCAAGTCGGCGTGCGTAAGTGCCGAGCAGCATTGGGTGGTCGGCGGTGTTGGGTTCGGAGGTGTAACCGACGGTCGACATGCATACAAACCCGCAATTGGCATGTTGCAAATGGATTGAGCTTCACCAAAACCGATATTGTTCACAACCATCAAGACCAATGCTAAAGCCACAACTTTCATAGCTTTATCCATATTAATATTTCCTCTC
>ASY001962
CTCCCACTTCAGGATGTTTACAAGATCGGTGGTATTGGAACGGTGCCAGTTGGAAGAGTCGAGACTGGTGTGATCAAGCCCGGTATGGTTGTTACTTTTGGTCCAACTGGGTTGACCACTGAGGTCAAGTCTGTTGAGATGCATCACGAGGCTCTTACCGAGGCTCTTCCCGGTGACAACGTCGGATTCAATGTCAAGAATGTTGCAGTCAAGGATCTCAAGCGTGGTTTTGTTGCTTCTGACTCCAAGAATGACCCTGCCAAGGGAGCTGCCAACTTCACTTCACAAGTTATCATCATGAACCACCCTGGCCAAATCGGTAACGGTTATGCCCCTGTTCTCGACTGCCACACTTCCCACATTGCTGTTAAGTTCGGTGAGATCTTGACCAAGATTGAC
>ASY001965
CGGACAACAGGTATTGTGTTGGATTCTGGTGATGGAGTGAGTCACACAGTGCCCATATACGAGGGGTTTTCACTCCCTCATGCTATCCTACGTCTCGACCTTGCTGGTCGTGATTTGACTGATGCTTTGATGAAAATCCTTACCGAAAGAGGTTACATGTTCACAACAACGGCAGAACGGGAAATTGTCCGTGATGTGAAGGAGAAACTTGCATATGTGGCCCTTAATTACGAGCAAGAACTGGAAACTGCCAGGACTAGTTCAGCCATTGAGAAAAGCTATGAACTACCCGACGGGCAGGTGATTACGATCGGAGCTGAGAGATTCC
>ASY001980
CGGCAATCGGATCAGATTGGGAGCTTTCCGTGAGAAATTCGAAGATGAACACCGATATCACAGCATCGGCGAAGCCGGAGTACCCGGTAATCGATCGGAATCCGCCTTTCACTACGGTCGTCGGTAACTTCAGCGCCCTCGATTACCTCCGTTTCACCACCATCACCGGCATCTCCGTCACTGTCGGTTACTTGTCCGGTATTAAGCCAGGGATTAGAGGACCATCGATGGTTACTGGGGGATTGATTGGATTGATGGGAGGGTTCATGTATGCTTACCAGAACTCTTGTGGCCGATTGATG
>ASY001985
CGCTTTGCCAAGTGGCGTGCTGTCCTCAAGATTGGCCCCACCGAGCCATCGCAGCTTTCCATCGACCAGAACGCTCAGGGTCTGGCTCGCTATGCCATCATCTGCCAGGAGAATGGTCTGGTGCCCATTGTTGAGCCTGAGATCCTTGTTGATGGACCTCATGACATTGACCGCTGTGCTTACGTCACCGAGATCGTCCTTGCTGCCTGCTACAAGGCCCTCAACGACCAGCATGTCCTCCTCGAGGGCACTCTCCTGAAGCCCAACATGGTCACCCCTGGTTCTGACTCCAAGAAGGTGGCCCCTGAGGTGATTGCTGAGTACACCGTCCGCACCCTCCAGAGGACTGTCCCT
>ASY001989
GCGAAACTCTTCTTACTCGCAGAAACAGAGAGATCTTTGTGTTCTTTCTTCCCCCAAATCTCTCACAATGTCTCTCATCGTCGAGAAGACCGCCGCCGGCCGTGAGTACAAGGTCAAGGACATGTCTCAGGCCGACTTCGGTCGTCTCGAGATCGAGCTCGCCGAAGTTGAAATGCCCGGTCTCATGGCCTGCCGTACTGAATTCGGCCCTTCCCAGCCATTCAAGGGAGCTCGCATCACCGGTTCCCTCCACATGACCATCCAGACTGCTGTTCTCATCGAAACCCTCACCGCTCTTGGCGCTGAAGTCCGTTGGTGCTCCTGCAACATTTTCTCCACCCAGGACC
>ASY002003
GGAAGGCGCCCACTATCTTGCTACCGGAAACCTTGTGAGCCTGAGTGAGCAACAGCTCGTCGACTGTGATCACGAGTGTGATCCAGAGGAGGAAGGTGCATGTGACTCAGGTTGCAATGGTGGCTTGATGAACAGTGCCTTTGAGTATATCTATAAAAATGGTGGGCTGATGCGCGAGGAAGACTACCCATACACAGGTACTGACCGTGGAAGCTGCAATTTTGACAAGTCCAAGATTGTATCATCTGTAGCAAACTTCAGCGTCGTCTCCCTTGATGAAGATCAGATTGCTGCTAATCTTGTGAAGAACGGTCCTCTTGCTGTTGCCATCAATGCAGTATATATGCAAACTTACGTTGGTGGAGTCTCATGCCCGTACATATGCTCAAAGAGGCTGGATCACGGAGTGTTGCTTGTTGGGTACGGCTCATCCGGCTATGCACCAGCCAGGATGAAGGAGAAGCCC
>ASY002009
ACACAAAGTCATCTCCTTCCTACCATTCCTTGCCACCACCAAACAAACACATCTTCTTCCTACCTTCTCTCAACGGACTCTCCTTGTTCACACTACCTTTCAACATGTCCCAGCCCGTTCCCCCCTCCTGGAAGGACCTCGGCAAGTCCTCGTCCGACCTCCTCCTCAAGGACTACCCCATCCAGGGCACCTCCCTCGAGGTCAAGACCCTCACCCCCTCCAACGTCACCTTCAAGGTCGCCGGCGCCAAGGATGCCACCTCGAACGTCATCGCCGGTGACATTGAGGGCAAGTACGTCGACTTCAAGAACGGCTTGACCTTCACCCAGGCCTGGACCACCACCAACATCCTCCGCACCCAGCTCGAGCTCGAGAACCAGATCGCCAAGGGTCTCAAGCTCGACCTCGCGACCACCCTCAACCCGGCCAAGTCGCAGAAGTCGGCCATCCTTACGGCCATCTACAAGCAGCCCTCGCTGCACAGCCGTGCCACCGTTGACCTCTTCAAGGGCCCCACCTTCACC
>ASY002031
AACCGGCAGGGGTTTTCGCCGGACCCGCGTAGTAGATCGGGTGATCTTTGATGTACTGCGGAAGTTCTTTACCGGCGTCAATCAGCTCTTTCAGCTTGGCGTGTGCAATATCTCGACCCACAATAATGGTGCCGGTGAGCGACAAACGAGTGGAAACCGGATATTGCGAAAGCTGGGCGAGGATCTCTTTCATCGGGCGGTTAAGGTCGACCTTCACCGCTTCGCCTTCACCGGCCTGGCGCAGTTCTTGTGGAATGTACTGGTCTGGATTGTGTTCCAGTTTTTCGATCCAGATACCTTCGCGGTTGATTTTCGCTTTGATGTTACGGTCAGCGGAGCAGGAGACGCCCATGCCTACCGGGCAGGATGCGCCGTGACGTGGCAGACGGATAACGCGAATGTCGTGCGCGAAGTATTTACCGCC
>ASY002037
ATTTGGGATGACCGACGAGGTCCGGAGGCTGGTTGAGCAGTCTCATATCCGTTTCTTCGCAACTCCGATGGGCAAGGCGCTTCTTGACGAGCACCACCCGCTTTACGGTGGTTGCTATATCGGCGCCAACTCCAAAGAGGAAGTGCGGAAGGATGTCGAAAGTGCCGACTTTGTTCTCTGCGTGGGCGCGCTGAGGAGCGACTTCAACTCTGGGTCTTTCACCGCCAACATCGACCCGAACATCAGCGTCGAGCTCCACTCATTCACCACCCAGGTCGGGTTCGCTGCCTACCCTACCACGGATATCCGGCATATCCTCCCCCGCCTCACACCTGCTTTCGCCAAGGTCGCGTCCTCGCGCCCGGGTGGCGAGTCGACCAAGTCGGCCAAGGTGGTCGAGGAGCTGCAACCCAAGGGCGATCAGATCACGCACAAGTGGTTCTGGCCACGCATGGGAAAGTGGTTCGCAGACAACGACATCATCATCACCGAAACGGGCACATCGGTGTTCGGACTGCTCGACGTGCCCCTCCCATCGCATGCGACGTA
>ASY002045
CTGCCGAACTAGCTCCAAGTGTTGGTCGTTCTGAATAAGAACTTTCTTCAAAGCATATGTCCCGTCAGCTGAGATGTGTGACGGGTCGACGCCCTTCTTCTTGGCGAGGCCCGCGGCGCCGGGTCCCACTCCGGCGGTGCCGTCGGAGGCCGCGGCGGCGGCGACGACCTCCTTGACGAGGAAGACGGAGGAGCCCGCGGGGCCAGCGTCGCCGAGCCTGCGGAGCACGCGGAAGCGGTAGTCGTTGACCCAGATGTCGCCGCCGCCTCCGCCGACGGTGTCGTACAGCGCGTTCAGCCCGGAGAAGGAGCACCCCATGGCGGACGCGACGTCTCCC
>ASY002055
TCCCTTCCATGGTCGGTTACACACTTCCCTACGCTTGGGTTGGCCATTCCGGGAAGCAATGCCCGGAGCAATGCGCCTATCCCTTCGCCGTGCCGGCGTATATGGCCGGAGGTGGCCCCAGCGCTCTCTCGCCGCCGAATAAAGACGTGGCGTTGGATGGAATGATCAGCGTAATCGGTCATGAGTTAGCTGAAGTGGCTTCAAATCCATTGGTGAATGCTTGGTACGCGGGCGAGGATCCGACGGCGCCTACGGAGATCGGTGACCTCTGTGAGGGGCTGTATGGGACCGGCGGTGGTGGTGGGTATATAGGGCAGGTAATGAGGGATGGAGAAGGAAGGACGTTTAATGTAAATGGGAG
>ASY002061
GATGCTGGGAAAGAGCAGTATTTTGCATCGTCGTCGACATTGTTCGTGATCGAGTTCATATTGTTTCATTACGTTGAGATCAGACGGTGGCAAGACATCAAGAACCCAGGAAGTGTGAACCAAGACCCTATCTTTAAGCAATACAGCTTACCTAAGGGTGAAGTTGGTTACCCTGGTGGAATCTTTAACCCGCTTAACTTTGCTCCTACGCAAGAGGCCAAGGAGAAAGAGCTAGCAAACGGGAGGTTGGCGATGTTGGCATTCTTAGGGTTTGTGGTTCAACACAATGTGACTGGAAAAGGAC
>ASY002066
CCATCCAGCCGGGTCAATGATTCCGTCCATGAAAGTATCCATGAAAACCGTTCTTGAATACTTCTGCCATGGCCGACCTAAGTAAGTTTTCGCTCCGGCGAGGCTTTCGGCGGCTTTGATGGTGGAGGAGATGACGGAGATGCCGGTGTTTTGATTCGGGTCGGTTCGGCCTTGGGCGGTTATGGTGTTGTGGAAGTTTGGCGGCTTACGTGGGTATAAGTTGCAGCCTTGGAAAACGGCGGCGGCGTTGCCGAAGATAAAGTCAACGGTGCCGTAGATGTCGCAATCACGGAAGAATTGTCGGTTTGCGTAGACGTAGAGAGTGTCTTGGTAGCCTTCAAAACCGCATTGGTAGAAGACTGAGAGATCGGAGCCTGATCGGAGTGCTACCGCTTGGTGGTTTCCGGCGCCGGCGGTGTTGCGGAATGTTATGCCTTTGACTATTATGTTTGACCCTGTCACGGCGACGGTAGGGGTTCTAAACGTGGTGTAGCCACCACCAACACTTCTACTACCGGTAATGATAGTCTTTCCAATCCCATCACCACTCAACATCACATTCTTTGTTGATATCGACAAATACTCTTTATACTCTCCGGCCTTCACATAGATCACCGTCTTGCCATTCTTATTCTTCGCCACCGCCTTAGCGGCGTTGATAGCTTCCGCCACCGTCTCATAGTCACCGGAGCCATCCTTTGCCACCACGATGTCAGCGGAAGATGCGGATGTGGGTGATTGCAATAGTTTCCTATCGCCGCCCTTGACCCACC
>ASY002077
CTTCGTTTGGGAGTCGACATACTTGAAAATCTACTTAAATTGCTATGGAGTTGCTACACACTTGGTTGCATGAGCTTATGTTGGTACATATACGCTTCATTTCTTGCAAGCTTGAGACGAGGCCTGAGCCATACGATCCTTACCAACTCCAGCATTACAAATGTTAGCAAAGGCTCGCATGTACTTCATTCCGTAACTAGCCAACGACCCACAATACTCCTTGTAAGTCCCTACCACTGATTTCAGACAATCCCAATCATCAACCAGCGGCTGTCCCACCGGTCGCACCGTCTTCAGAACAACGCCTCCGTCTTTCACACCAAATAGATTCCGTCCTATTGCAGCTACGCTTTCATCAACATGCTTCCTGTGGGCTAGCGCTTCGTCCAGATCCCGTTCAGCTTCAGCCTTCTTCTTGGATCCTTCCGGCGCTCTTCTT
>ASY002082
AATCTTAGAGAGTTTTGCCCTAAAGAGAACTTTGGTTGTATCTTTCGGAATGCTATTCAAGATGATGGCTACTACTAGGCTACTTCCATCTACCAACTTCACCTTCAACTTTGGGTATTTTCGGACGTAAAACTCGCCATTTTGGTTAAGTTCTTGGCTTTGATTCAATAGCCCTAGGCTAAGTACTTTGGCATTATTCTCATCAGCTTCCAAGATGGCTTCTTCAAGCAACTTACGTATTGCAACTCTTTGCCACTTTAGAGCATAATGGATATTGTACCGTGGGATTGACCAAGTTTGCAGTCTAAGCTTGTCAAAGGTGTTCGCATCCACAACAAATGTACGACCATTTATCCAAGTCAAGATCATGGACCATAACGTCACGGGCCACATCAACCATAGATACCATTT
>ASY002085
CGCGCCACTCGCTCAGACACCTCACTAGATCCTTCGACCATAAAATCCGATCTGTAGTCTACGCTCTGACTCCCCAAAGTACGGTTCAGGTCTAGCGCACCAACCATATCGCGTCCCGGTTCAGGATTGTTGGCCCTATCTACGCCTCCTGCTCGAACATTATTTAGGTAGACAAAGTATCAGGTTCCTACTGTTGGACCCGTGGGCCCGGCTAACCGAGCGGCTCACGGCGTGGTTCAGTTGGATGCCATTACGGTGAAGGGTGAACGGTGAATGAGTCATGTGCATAGTGTGAGCTCTGGGACGCGTTGGAAAAGTGGTTTGGCGCTTGGGAGGAGGAGCATTGCGATTACGCCTCGAAGGATCGCGAGGGCGCCTGGCCTTGTTGGTCCGTTTTGTTGATGGATGCTTCTTTCTTTACTTGGGCTTGGCGGCGGGGTGGTGCGTTGGATGGGAGGAGGGAGCCTTGGAGGGTCATTTTGGTCAATTGGGATTCTGAAAGTAGATGGAGATAGGTGGTTTTGGTTTGATTGTACTAATATTAGTTGCTCACTGATACCTGTCTGCCTTAACATTGAATGATGCCCCAAGTATGAGGACAAGTGGAGCATGGTAGGTGGTAAGGTATGTACAACTATGTCCCACTAACGTAGGGAGACAAGCGCAACCCCGTCGGTCTATTCGGAAACCACGGCGACAGGGACGTCTGATCCAAATTAGACAGAGATCGCATAGTAATTCCAAGTTTTACTAGTACCTATGAGAAGAGGGAGAGAGTATAGAGCGCCAATACATATACACCCGTAATTACGTATTACCATTGTAATACCAACTCGAGCCCAGAGCATCAAAGTTAGTATATCAGGATCTCCAGAGTCGCACACTACGCAGCCCAACAACCAACCACCATCAAGTACAGAAGGTTTAATTAACTTAATAATACCTCAAGTGATGCAAGGACTGCAAGTCCAGCTAAAATCGCGAAGGGCGATTGGCGATCCCGACGAAAGAACGAGGTCTCTCACATGCCAGAACCAATGAACGGCGCATAGGGAGTGGGAAGACGAGGGGAAAAGACATCATGACATGCTTAGTTCAAACTCGCCTGTTCTATTTCTAGACACAACGGCAACGGTTTGCTCTGGTTAAGAGCGTCTGATAGGGCGCAAGAAGTTGCGATGAGCAAGACGCAGAGCTAGTTCCTCTTTTCCGGCCGTAAGCAGTCCCGAATTGGCGCGTCTGGAAGACTGGGACATAACTGACATGGGTAGCTGTGTCTTTAAGCATGGTCTAGCGGCATTCTAGTGCGTGTGAGCTAACCTTATCTGTGCGCATGGGAGAGGAGAACTGGAGAGAGACTGGCTTTGACGATGCAGATTGGTGGGTTAAAAAAAGAACGTGACTGTGTTTTGTCGTCTTGCACGGAGTCAGAGAGACAAATATAGAAATCAACCTTGATATGACCAACGATTGAACTGAGTTGATCCTCACGGGCAGAAGGGCGGGAAGTGTAGAGAGAGACGGGGCCAGCTGATTGGCCAAGAGCGATGTTTCTTAAGCGCCGCCAGAAGTGAGAGCTATTTTTGGCTATTTTTGGCTCACTGATAAGATCCCGAATCCCTTTCCCCTCTCGCAACAACTGGGGAAGCAATCTCTGCCTGCATGACTGGCGCTTGATTCGGTCGAATCAGCGGTCGCAATGATATTTATAGCTGAGCTTGCCGGCAGCTAATGCATTGTCGTCACTGGGCTTGCCACGAGCGACCACTCACGTTGTTGCTTTAAGCGCTTAACCTGGGGACGACCATTTCCCTGATCGCCGTTGCCTTGAAGAATCCATTTTTAGAACACCGACGCTGAGGTTGTACCTGCAGGTGCCAGGTGGTTCCTAAATATTGCTGCCCTGCTGCTATCTCCCTGCTTACTGGCGTGAACCAGTGCAGTTAGTAAATGAGGTCGGTGTCTCCCGTCAAGTTCAGTTAACACGGAAGGAGGGGTTATCATCAATTGCCCTGCGTGGCTTTTTTGCATGGAGATCATATGCACTCAGTTTCCGTGTGATGACGATTAACTTGTTTCATCTCGTCCTGTGCCTGGTGGCTGCAAGGTAGGGTCAGCCGCCGCGGTGGTACACCCAATTCGCCAATCACTCTTGAGGTAAGTGGCGAGGATATTCTAAAGTTAGCATTGATCCGAGACCTGACAAGTTTACACTTGTTCCTCTAAATATCTTCAATATCCCTCGATGACTGGCGGCGATGCGTTTCCTACTATTGAACTGCGAAGAGATTCTTGACACCAATCACTATCCAAGTGAGATCCTCGTAACCCGATGCTGTCACCAACACCACAGATATTGTTGCCTCTTTCGCAATGATTGAGACCAAACTGTGTTAACGCAAGGAGCTAGAATGCTGGCCTAGTGCGGGATGCAGTTTGGCGGGATGCAGCTGCTTTACAACGCCGGCATACCAACGGCCGCGTTTCGCTGCTTTTGACTCGACATGACTACTCCCCACCCCATATTTTCCTGCAAACATTATCACCGTCACTCACGACTTGCCGTGTTTTTCGTGTCTACTTGCCATGGGGGAACCGGAAGAGACATATGCGGAGGAAGGTATGACTGGTGTCCCGCTTGACCTGTTCTCTCACCGGTAGAGAAATAGCCATTCGACGTTTCGACCACCCTCTCCCCCTTCACTCACCGACGGAAAACAATCGCCGAGACCTACAATTTGAGTCAGTTATATGGCAATTACCCCCATGGCATTGGACGCGGCTCGAATAATTGGACCCAGACTTTAGCCCTCAGATATTCCATATAACCTGCCTTCGGAACAATCCTCTTATCTCGCCACTGGACTGTCAGTCATTAGCTACAATGCTATGGTCGAAAATTATGCCCCAATGACCACCTTACACGAATCTCAGTGCTGGCGACGACTCTGCTCCAAAAGAAAACGCAACTCCGCTCCGAAAACCAACGGCGCCGGTTGAAAGATCCCGTATCACTTTGTTTTACTTTAGTACATGCGTGGCCTGGAAAGCGGGCAGGTGAGATACAGTCTATATGTGTATTGACAAAACTAGATTACCGCAAAGAAGGCGCTCGCACACTCCATGCTCTACTATCCTGACGTGACAACCTTGACGTACTCTGAAATAGCGACGCGGCACGTCTACGGTGGATATATGCAAAGTGGGAACACGAGACGATCCTTTCCTCGGTTTCAGAAGTTACGTAGGTAGATAGACCATTTGCATCTCCTGGCAAGTGAACGACGAACCGGGTTTAACCCTTACCTACTGGGTTACTTCAGATGTATAATGTTTTACTGGAAAACACGGATAGTTTTTAAAAGAGAATCTTGTTAAGTAGTGGCAGTTCAGCGTGCTCGTTAACGAGTACAAATGATTAACAGATGATTGTTAGTGTTGGCAATTGACAAGTGTTCTAGAGATATAGGTAGAATATTAGACCCCTTCGCTCCTTCGACCCTTCTACGATAATATATAACCCTTCAGCTTTTCGTCATTATAATTGTGAACCAGCTGACTTGCATTATCTCAGTATGCAACTTCCCATTGCTCTCTGCTTATTTTGCCCCTTGGCAAAAATAAAAATAAAAAAATAAATTAGAAATAAACATACGAAGAATATGGAGTCCATCTTGCAATCGCTTGATTCTTGCTCGCTATCTAGGGTATCATTATCTACATGTTCCATAACTAATTAACAAGGGCCGGCTCGCTATGCCACGACATGCTCGCTCAAACGCATGACATCAATAAATACCAAGTTTCCCTTCCCATTGCATGTCCATCGTATCAATCGCCATTCAAACAACCACATACGGTGTCTCATTTCTCAACGAAGCAGCAACATCATCCTTCTCATTCCCACCCGCTTCATTCTTTGTCACCACCTCCACTATAGGTGAATTCTTAACCTCCTTCGTAATCCCATTCATGGCCCCATTCGGCTGCGCAACCGCGTCAACATCCTGAAATTCCTCTTCCTCTTCCTCGCGCTTTCTTTCGCCTTCAACAACGGCCTCACTGGCCACATGATCCTCCCCCGCGAGACCCAAATCCTCCTCGATAACCGTCCCAATACTCCCAATACTATCCCTCCTCCCCGTTTCAGCGACAGGCGGCTTCAACTTCCCATCCACCTCAAACCAATGCCGCCCAAACGGATTTCGCAACGCAAGATCAAACGCCGTATTGCCCACGCCATCCCCATGCCCGTCGTCTGCCTTCGCGCTGTCCGGTGCCTCAAGCGAAATATCGGCACCGGCCTCGTACAGCAGACGAAAGATCTCTTCGCGACCTCGCTCTGCAGCGAGATGAAGAGGCGTTTTTCCATCTGCTCGCTGGGCATTGACGTCTGCACCGGCAGCGATGAGGAGCGAGATCAAGTCAGGTCTGGGTAAGATGGCCGTTACGGCGAGGTGAAGAGGTGTCTCGGCATTTGCGGAGGCGTGGAGGCGAGCATTGACGTCTGCGTTCTTGGCCAGGAGTAGATGTATGTATTCCGAGATTTTAGGGAACTCGTGATCTGGCGTCCCGGTGCTGATGTAGACGGCTTGATGTAGGGGTGTCCAGCCCTTGTTTGAGGCGGAGTTGACGTCAGCATGGTGGCCGAGGTCAAGGTTCAGAAGGGCGAGTTTGAAGATTGCGAGACCGTCATCGGAGATTGGAGGTGTGATGTGGAGGAGGGATTCGCCGCTGCCGGTTAAAGTACTTGGCCTGGCACCGTAGCCGAGGAGGAAGGTGAACATCGTTTTGTTTGCTGCAGCGGCGGCGCAATGGAGCGGAGTTAGGCCTTTATTGTTGAAGAGTTCGATGTTTGCGCCTTGAGCGAGAAGTTTGGAGGCGATGGATGGGCTTGTGGCTTTGCGCGCTTGCTCGTGGAGGAGAGAGTCGCCTTCCTTGTTCCAGGCGTTGATGTCGGCGCCACCGATGACGAGGAGATCGAAAGCTACCCAGTTTTGTTCGCAGGCTGCTATTTGGAGCGCTGTGAAGCCAGATAACGAGCGTGCATCGATGTTTGCACGGCGCTGGAGGAGGACCGACATTGCTTCACAGTTGTCAATCTTTGCGGCTACCTGGAGAGGGGTTAATCCGTCCTCGTTGGTCATGTCGATAGTGGCGCCCTTGTCGAGGAGGTGTATTAGGATACGTGGCCGCCTCCATTTTATCGCAAGATGTAAGGCTGTGTCTCCTGTGTGGATATTGCGACTGTTCACGTCCACTTTGTTCTTGACGAGAAGGGGAACAGTACCTTCGTCCCATTCGGTCTTCACCGCGACTTGGATGGCCGTGTCACCCTCTTCATTTGCCACTTGTGGATTGACAGGTTGATGAAGAAGTAGTCTCATAATTTGCCGCTGGCCGTATTGCGTGGCCAAGTGCAAAGGCGTGCTGCCATCACGCGCAACAGGGTTGGCATCAGCACCGTTATCGAGCAGGAACTGGGCAAATTCCACGTGCCCTCGACTAGCCGCACAATGCATAGGCGTGATTCGGAAGGAATTTTCGTTGTCGTCAAGTTTTGCGCCCTGAACGAGGAGGCGTTTCGATCTGCTCACAATGCCAAAGTAAGCAAGGAAGTGGATTGCCGTCCAGTCTTGCGGATATTTTCCTAGGCCTAGTTCTGACGGAATCCTAGGCTCATTAGTCAAGACCTGTAAGGGCGGTCGTCTCCATAGCAGTTTGTTGAGAAACGTCTTGATCAAAACCTGAATCGTCTGTTCGTCTTCGGGGACCTCTCGTGCATGGAACCCCCAGTATGCTGCAGCGTAGCCGAGAAACCCATTTTCAGAGCTACGAGTGGACGTGCCCCCGTTATAATAAAAATCGTCAATGACTTCGTCCGGAGAAATGGCGGTTAGACATGCTTCGGCAATGTCCTTTTGGGCCGTGGGAAAGAATACCCTGCTTGGGGCGCCGGCCAAGTATTCTTTTGCTGTCCTATGCACGAAGCGGACAGTACCGCTTACAGCATCAACAGTGAGGATTCCGGCAGTTTGGGTTTCTAGCGAATGCTCGAAGCTCATAACTCTATCATCCGTTGGACTGTCGGTACTGTTGGTGGCGCGCTTCAGTTCCTCCACGGATAAAGGACGATGGGAGTATAAAGTCCAGTAAACATAGGCGGTTGCTTTTGTGCTATGACTAACAACCTGTTTCATCGCTTCGCCATAGGCCTCAGTGAGCCTTTGTGGAAGATAGACCAGAGCTTTATCAAAAAGGCCCTCCTGATCCTTCTGACCATGGCGGCTAAGAAGATCGAGATGTATCTTGGCAAGAAGGAATAATCCGTGGCTTCTCTCGGCCACCATATTAATCGCATTTTCGAGTAACCCGGGGTTCGATTTTCGCTTGAGAAGGCGCGTGAGGCCTGAGTCCCCTTCGATCCGAGAGGTAGAATATGCTTTGAGATCTTCACGAGGAGCTAGAACAGTCACATAAGAAACATCTCCGACTTCGGTAGCCTCCCGCAAAGTTACCAAAAGTTGTACCTGATCCGGGAGTTTCTGGAGGCGAGTCAGAAAGCGATCTTTGTCAGAAAGCATGTCTAGTCCGTCAATTATGAAGAAGACTTTTGAAAATCGGTCCACCTCGGCGCGTATGGCATTCTGGTACACTTTGGGTGAAGCCTTCCCTCCTAACTTGGACTCGGAGTGGTGCAAGGAGGACGAGGCGTGAGAAAGACTTCGTCTGCGGTAAACGAGTTGGGCGAGGATGTTTTGCAATATATCCAGGGTTGTTTGTTCCTTTTGTGTCTCGTCCTGGCAGAAAATGAACACTGTTGCCACGTCGGGAGATGTGAATGTCCGCTGTAAAGAATCTATAATGGACGCTCTGCATATCTCCGTTAGTGTTTCTCTTCCCAAGTCATTCTCATATTTAATGACTTACGATAAGAAGGTCTTGCCCACACCAGCTATCATGGTTGCACGCCACTTGTTAGCATGATTTTAATAGAATTCACAGGATGGTAGGACTCACGAGGGCCGACACAGTACAATGTCTTGGTGGAGCCTAGCAGCCACCGGTTATATTCTTTATCGTCGAAGATCCATTGACCAGTCCCTTGCAGTCGGCGGTTACACAAGTCTGCGAGGGTCATAAAGTGTCGTGATGCAAGCTGGCTTGCGACCCCCAGGGCTCGCTCCTCGAATTGAGGGTCACTAGTGGGACCTAATTCCACTTCCTGCAACAACCTCAGACTCGTTCTTATCTTCTCATCCAGAGACAACCGCGCACTTGAATCCGGCTGCATCGAAAGAAGAAGCATGACCTTGTACTGTTCCAACCGCGGCAAGAATGTACGCTTGAGCAAATGCTTCTGATAGTAGTTCACCCCCACCCCACCTGGTTGGAAGTAGAGCTGCATGGACTTCATGGTGGCCGCGAAACAATCTAAGATCTCGCCCAAGGCCATCAGCCTTGAGGGATCGACGACCCATTTATCCTTGCCGCGGCCGAGCTGGTATTTAAGCTGATGCAGAGTGTCCAAAGCGTCTACTAGAATCATTATAGCCCGTTGCGAGGGTTCTTGGAGATCGCGGCCGCCGCTCAGACAGCGCACGACAACACGTGCCGACCCGGCGGCTTGCGTGAGCTGGTCCCGTAGGACTTTGACGTTGGCCATATTCCCTCTGTGTATGTAACGTTTGCGGATGTCGAAGATGCGATCATCAATAATACGAGGGTCGTGAGGGAGAGGCCGCTGTGGGCAATGGTGAGGCAGGGGTGAAGGAGGGGAGGTGGTGATGAACTGCGACGGGTATGCAGAGGAAAAGACGGGAGGTTGAAATCCATTCCCCAGAAATGATCCAAATACAAGAACGCGCTAACGGGATTTACAGAATGGCCAGAAAAAATGGAAAGACACGGGTCCACTGATGGCCGGGGGAGTGCAGCGCCGCAGTGGACGATCGATGGGCAAGAGTCACTGGGTTGACCCCTCCTCGCTGCCTTTGACGCCGACGCCAACCATTTGGTCACACGCATGAAGCACAACTCGCTCATTCAGCGACCGCTTTCCATCTCCCAGTGTGCTGCCCAATAGTGCGACCAATTGGTCTCTGTATAGGTGCTTCTACATCGTTCCCCTTGAAAAAATTAATGGCAAGCTACAAAGGCGGGGGTGCCTGCCATCCTGAATATCCATTCATGCCCTTGTTTGACCGCCGTTATCACGACAAGCTCATGTGTCTCATCGGCGATTCGCAACCAACAGTTCAAGCTTGAAATTAATTGGCCATCTTGGGTGATGGAACGGGAAGGACACCAATCCTATTAAAGTCAGGCGGAGTTGGTGTGATCAGCTACTTAGTTCCTCCTGCCAGAATATCAGACCACTCCAATCGGTCCGTTAAGCGCCCAGGCAGCCCACCCAGATTGCCTCTCACCAATTATTGAGATGATCAACCATTTGCGCTGTCAATGGCGTGGGAGACAAGGCACGTGTTGGACGTGGACTGGCTGCTGCTGAACCAGCCACTTTTTCTTTGTTTTATTTGAGAGAAAAAGTTGAGAACGATGCATGAAGGAGATACAAGCAACTCGACTGTTTCTTTTTTCCCATCTTCACAAAATGTACATACAAGTGATTCTTTGAAATACAGGCCTAAGGCAGCTAATGAGTTCCAGCTCAAGCCTTCAGACATCATTAGTTCCAGCAAACCAGGCGCGAGCCATTTGTTTGCTCAACATGTATCGGTCTAGCTATTTCTCGCAAGCAGACAAACGAAAACCAGAGGGTTGGTCAATAAACAGCATCGGGGGACTTGGGAGAAGTTATACTATAAGGAGAGAAAGAAGAATGCAGATGGTCGTGACGTCGTTATAAAGATCAGAAACCGACATTGGTAAAATGAAGAGCGTTGAGGTATTCAAACTGGAAAGACAAAATAAGTAAACAGTGAACGGGAAAATAAAACAGTTGCAAAAAGAATGAATGGGTATCACTGCTAATAATTGAGAATCAAGAAGAGGCACGAGCCTATTGGCGAATTAAAACGGCTCGCCATTGAGGTTGACCATATCACCACTCTCACGACCACGGCGAAGAGCTTTGGCAAGCATTAGCTCTCTCATCCAGTCAATGCGTTCCTCACGCGACTTGACTGAGAAGTGGTGCGATTTCGGGCCGCTCGACAGCAATGGCCTCCGCTCAGCGGTACCACCGTTGTTCGAAGAAGGAATGAGGGAAAATGCAAACGCTGCATCTCCCTGCTTATCATTGACGCGCTTCAAGACCGTCTTCTTGAAGGCAGCCGTCAATTTTGAACTCGACTGAAGAGATGAGCATGCCACAGCATAATCATCTACATCGATACGCTCCAGAGTCTTGTCCTTGTGCTGGGCGGCTTCCTCATCGGGGTACATGCAGAGGTGAGTACCACGGAGCGCGAAGTGGTGGTCTTCCCATTCATGCCGAATGAACTTGGATGTCTTCCGCTTCTTCATCCATCCGCTGTGGATGATGTCGTCGGCATGTGCTGATCCGGGCGTCATAGGATTGTGTCTGTAGCGGGGGGTCTTCGTGGCCTCCTCGAGGTCTTCTGGAGTGTCAATCGGGGGCAGGGGAGAGCTTTCCACAACCGGAACCATTCGCCTGGAGGCGTGGGCATGGGCGGTGGAGTGAAGTCGGCGGTGGCTATCCGCCTTGGTGGCTGCTATTTGAGCGTCCTGCACCTGGTGCGCGAAATGTCCTCCAAAACGCATGTCCGGTGGAACAGACTGGGAGCAAGCTCGCTGAACAGGCCCGAGGGGTATTGCGGTGATGGGGTCCTCGTTTCTAGATGATTCGGGAGCCCGTTCATACTGAGACCCGATACGGTAGTAGTCCGAAGGGGACAGAAGAGAACTGTATGGGTTTGGTGATCTCTCCTGGTTCGTTGTAGGAAAGGTATGTGTCTTTTGGAGGACAGATGGGGTGATGGTGCGCAAGGCGGAGTAACATGGAGAGAACGCCGACTCGCTTGGAGCTTGCTTGCTTGGAATTTGCAACTTTGGAAGACCACGGAGATTGTCCGTAAGGGTTGGCTTGTCGGTAGGGGATGTACTGTCCGCAGGGGCTTGGTTTCTTTTTGCGAATTTCGGGAAGTCTTTAATCGGCATCGCATCGGCAGGTGGTGTTGCGGGATCCGTCACCGGCTGAAGACTGCTGAAACGTTGGAAATTGAGGAAATTGCGCACATTCTCTTGAGGGTCTCGTATTTGAACACCGTCAAGCCTCGCTTGGGACAGGTGAAGATCGGCCTGGTGATTCGCTCCCATAATATCAGACGAGGCCACAAGAGATGGAGTGACATCGGATATGGGGGTCTTCTCCTCCGGCCCAGCCGATCGCCGCTCCGGCTGAGGAGGCTTCAGATTTGAGGAACGTGGCTTTGGTTCCGCTGATGGCGACTTTAACTCCAGCGAGGTTTGCTTTGCGTCGGGCTTTGGAGACTTCATCAGGGTCGGCGCAGTAGTGGCGTTTCCTGGATCCCCGGCTACTAGGACGGAGCCCCCGAGTCCCTCCAGCTGGAGATCCTTGAGCAGACGGGCTATCCGGGTCTGCTGCTTTTGCCATTTGCGGCAGTTTTCTCCTTTGGAGCAAACATGGAGCTTGGGTAGCAATTGCTCTATTGCAACAATGGAAACTGAGTCTTCAGGCACAACTTCAGTGCCCTGACGGCCGCGCTTTTGACGACTGGTTTGTCGTTGATGGCTTTTCCCAGAGTTCCCCGAGGACCGGGATCCGGATCGGGTTCTTGAGGCATCGGATGCCGTAGAGTAGCTGGTGCATTGGGAACTCCCCTTAGAACAGGTAGTCTGAGGGGTTTGAGTATCCTGCCGCAGAAAAGAAGCTGGGGTAGAAGACTGCGAGCTGCAAGATGGGGTTGCACTGGAGAAATGACATTCTCGGAGCTTTTTGATGCAGGCCATCAGTTGGTGTCGCTTGCCGAACGAAGCGATCTCGAGTTCCTTAAGGTCTTCGATTTGGAGATCGAGTAAGATGGAACCAGTGATATCGTTGATTAGGAACTTTTCCGTCACAGTCGAGCCGAAGCCCAGGCCCCGCATCCAGCGGACAACTTGATTTGGTGTCCAACTGGGAATATCGAGACCAGATTCAGGTCGGGATTCAGAATGCGCAGGTGGCGGAGGCGTTGGAGCGGCGCTGGGCAATGGGGTATCCTGCCTCTCAGGCTCAGGGTTGAGGCCAGTATAAAAGTGTGTAGCGACAGCGCTGGAGGGAGCCTGCTCCACCGTCCAGTCAGGTGTGAGTTGGGGTCTCGAAAGCGATTCCTCGGATGTCCGAAAAAGGTGTGGGCCTTGGGGGCCCTTGATCGGGTTTTCATCGATGTGAAAGGGGAATCCGGAAAGACCGGTCGACTGAGGGGTTTTGATTTCCTCCACAGATGATAGTGTGGTAACGCTCTCAGCCAGGAGCGAAGAACCACTTCTGTACAAGGAGCTGTTGGATGTTTCATCTAGCGAATCCGTATCGTAGTCGCTATCGTGAATCTCAGTGGTAGCGTCCGACATCGCCGAGGTGGATCGGAAACGCTGCAGTGTCTTGTTCTCATCGAAGAGTCTTTCCTGGGCCTTGATATAATCCAAAGACGTCTGGAATCCCCGAGCCGAATCCATTTTGACTGCTGGTGGAGCGGAAAGCTCCTATAAGTGGAGAGACAACAACGTTATACGACAAAGAGAGCAGATATGCTCATATGAGGAGTGTGCTGGTTATTCCCTTGAGCTGGAAAGAAGTTGACAATATATGAACGACTCGAGGGGCAAAGGAGAGCGACAGCAGTTGGGTATCAAGAGCAAGGAAGCACAAGGGCAGATCGCGGGATCACACAGCGTTAAGTATAAACCAGTCGGTAAAGGCCTGCTGGCCCTAGGGGAAAAAAGGAATATGCCACGACTGAAAGCGCCGGCCGTTTCTCCCCATCATGTCAAAACGCCAGGATTCGACCAGCGAGAATCGCCCTCAATGGATGTGATGAAGTGAGCCTGGAGATGCATACGGGAGGGGGCGAAGGGCAACGGCGAATCGATCATCGTGTTCAGACGCTGGAATTGAGTCGCAAGTGAACGATTGGCTGCATTCCTGCATGACAGGATTCCTCGGCGGCTAGAGATATCCAATGATACGCTCAGGTTGGCCAAGAGCGCCAGTGGCTGCAGAACCTTGAAATTTCCCGTGGCAGCGATGGCACACGAAGGAGGGGAAGACCATGAAGTGTGAGAGGCTGGAGGGTGAGGCGCTAATGCCGTGATCACGCTGGGTGGCCGGACAACCACCAATCGTTGGTCAGTCGGGGCGGCGCTAAGGCGGGCTGTCCCATTCGATCACTTTGATTTCGATTAATTTTAGCCCTCTTTTTGGCCCACTTCGTTGCAATTATGCATAATTGGGGCCACTTTGAGAGACTAATTCTACTAAGAATGGCAACAGTTCACAAATTTTGAGTCCCGAGCAGGATCCACCCCTGTATAGACCTGTGAACGTGTGATTGCTACTCGAGGCGTATCAAATGTGACGAGGGGGTTTGTTGAGGTTCACCGCTCCACTCGTCACTCTGGTCAGTTTTGGGATGTCCAGTCCGAACCTCAAATACCAATGGTTTTCCCGCCTCTCTGATCCTTCCAAGATGCCTTGAATCCTTGAGCGCCTCCTGCCACTTACAAGGCTTACTTGTCGGCGCGGTGCGGTCTCCTTCCTTGCTCACGTTACTACTCTCATTATGCGAATCACTCATCTCGGCCTAGCCGTGCGGAACTGCAGTGCCCTTGAAGAGTATGCGTTCGGCCAGTCGAAATGCTGAACGGACGTCGTTATCATGGTTGGGCGTAACGCGGTCCAGGGGGAACATGATTCTTCCGACGATCGAAATTAGACATTCTTGCGAGATTCGGGTGCTATGTCGCTGACCGTTCCACAAATTATAGTTGCCCTCCCCGCGTTGCACAGTGCTCCAGGACTTGAGTAGTTGAGGTGCTCAGCACGATTCTTGCCGCACTCGGATAAGCGAATGTGAAGCTCCGGCACCCCGAGGATTGACCGCTTGACAGTCACACTCGGTGGCTGGCCCGAGTCTCGTTTCCCGTATTCATGCTCTCATATTCAGGCTTGACCGCTGGAATCAATGAGAAGGTTAAGTCCGAGTTCCGACGTCTTATTACTATATCCGTCTCAGGCGAGGCCACCGCCTCGATGGCAGACCTGTAGTGTAACAGTAACTCGCTCGATGGTGTCGGGTTCACGCATCAAAAGTACCACAGCAATTTCCATGGGCATGGGTTTCCAATTTCCATCCCTGGACCGTCGACAATCGTAAGATCTGCACTGTGATCTGTCCACCAATTACCTCGACCGGGAGAAGTGATCAGAGACACTCTGTTTCATGTTGTACTAGCTCGCTTTAGGCCCCGCCCGCTCCGAGTCCATGGTCATTGAGTCGACTCTGTCGCGAATAGTTCGTTAGTTGGGCCACTAAACATGACAAGTCCACCTAGATCTGTAACTGGTGGTCATCTGATCAGTTATCTTGACCCGTGAGATTGCATTGCTGTTAAGTTGATTAATGAGGCATTGATTTTGATGACGTAGTTTGTCGTCCTCTTATCTTCGTCGCTTCAGTAAGCGATTTCCGAGGGGCATATGGCAAGCGACTTATGTCGAGAGGGACCTTTTTGAACGGACACCAGTTTCCAATAACTTTGAAAATGGTGTACGTAGGTAGATAGTTAGTTCAAAGCTCAAGGAGCGTGAGATATCGAATCTAGTCGGCTCTTTATCGTCTGTCACAATAATTGCAGTTCTCGACCAAACATTCTTGCGAGCGGATTGTTAAGCTCTCCAAGTCCAAGCCAGTCGATACGAATGCTCTAGCAGTCGGCTAGACTCAAGTCCTTCTTTTCCAGAACGAACAGGTTCTATGAATTGGGATTCGAAGATAACGCCAAAACCTGCCAATAATGACGGCAGTTGCTGCAGCCAGCTCTGGCGGCGCCAACGCTGCTGGTGCCATTTGACAAGTGTACTCCAGAAACTTACTCTGATACAAAGCCAGCGGCAAAGGAAGAGTCGGCGGTTATCAATTGGGTTGAAACAAACGAAACCCAGGTGACATTGGATTGAGACGGAAATGCCGCAATTTTCATAATTTCGGGAAGGTCTCATGCATAAGTGTTGCTAATTCTGGTCAAGAGAGCTTAAATTAATGCGAAATAAGGCCCTAAATAGATAATTAATCGCGGGCCCAAGCATCATGTTTATAATGTCTATTAATAGGACCGACGTATCATTAGGAATTTTCGGCCCCAAAGTTCGTTCTTGAGGTAATTAGCCTCAGCTTGCCGCCCGAACTAGCGGAATTAACATTCATTCAGTTCGTGATGTTGACAGTTAAGGGCGCCAACTCCAGATTGTTGATTGGAGGTCCACTCATGTAGATAGGTTGACCAATCATACCTTGTCACGCTCTGGGATTTTCGGCCCGTTGCGAACC
>ASY002086
CGGAGGAGAAATATACTACCTAGGTAACGTGGATCGGCTTTGCCTACGCGGCCTTTATTGCTGCTTCCGTACGTTCTTGCAATCTCGATCCAAGGTCCCTGTTGACACGGCTAAAGAGGCTATAGACTGCCTTGCGCAAACCAGGGTATCTGACATCCTTCACACTGCCGACCAGGTTCTCAATAAGCCTATCCTGATGACCAGTTTCACGGCCGATAACATCCCATAACGCTGCAGGCTGGACAAAATCTTCATCCTTGATTTCACTGGTATATGCTGCGACCTCTCCAGCCCAATTTTCATGCTCAGTGTGTAGAGACAGTGCAGCAGGGCTAATCCCTTTCACGTCTTGGTAGAATTTGGTAGGCTTGATTGAGGAGCCGACGTAGTTAGGATCCCCGCCATAGTTATCATCGAATCGCATCTTCCCATCTCGCTGGAAGGGACAGTAGACTTGGGTCTTGGCTGCGTTAGTGGGGAGTTGCTGGTAGTTC
>ASY002106
AAAGACCGGCGAGCGGCTGGAGCGGCATAGGAGAGATCCCAATTGCACGGGCGCCATCACGATCGACACTATTTCCTAGTCTACCCCGGGTCATGGCACAAGAAGCATTGGATAAAGTCTGTCCACGTGGATACCCTCCACCTGAGGCGGCGTGCAGGTCGATATGCCTCGGCGTTGGCACATTCACCCCACAGGGGGTGGTAGGAGTTTGACCACGACGCACACGGAAGGACTTTGAGTCGGAGGAACTCAAGCTGATGACCGGGGATACCTTCCCAAGTCCGGCTTTAATACCATTTAAACTGTAGATACATGTGCCTAGCGGCAGAACTCGGGATACTTGATACCACAAATATAGGGGGGTAACCATCAAAGACGACCCTGGATGATTAACCACCCTCGCCCAGGTTAGTCTGATCGATTGGACTGCACCATGGCCAAGAGTGAGGCATTTGCACTCATCACCGGGTGCAGCAGTGGCATCGGGAAAGAGCTGGCGACGGGCTTCGCCGCCAGAGGAGTCACCGTGCTCGCCACAGCACGTCGCACCGAGTCGCTCGCCGAACTCACCAGCAAATACAATAATATAGAAGCGGTCGCACTAGAGCTGAGCGACTACAAGAGCATTGCAAGAGTCAAAGACACTGTCCTGAAACACACAGGCGGGCGCCTGGACTATCTTGTCAACAATGCAGGGACGCACTACGCAGGGACGGCGATGGATTTGGAGCTGAATGAAGTTGCAGCCCTCTTCCAAGTCAACGTGTTTGCAGTCATGCAGCTGTGTCAGATATTTGTGCCCCTTCTTCGCCAGTCGCCGCGAGGACGCATCGTGCAGATTGGCAGTGTCACGAGAAATATACCGGTGGTGTGGCAGGGCGCGTATAATGCGTCCAAGGCGGCGCTGAGCCAGTATTCGAGAACCCTTCGATTGGTAAGTAAGCAACCCAGCTCGATCGCGGTTGCAAGGGATTTGGTCTAACCGAGGCACAGGAGGTCCAGCCACTTGGGATCGAGGTGGTTGAGATTGTTACGGGGTTTGTTCAGAGTAACATTCTTCACCATGGCCTTCACGCGCCAGAGGGGTCCATCTATCTTCCCATCAAAGACGTCGTTGAAGATCTCAAGTACCAGGGCAATGCGAACGGGATGCCAGCAAATGAGTACGCGGCGGCAATCACCGACAAGCTGTTGCGGCGGCGAGTGGCTCCGGAGATCTGGGAAGGCGCGCTGGCCCGGTCTATTCGCCTGGTCGTCGCGTTTCTGCCATTGCGGCTTCTGGTACGCTGTTCACCACCGAGCAAGTCCACCGGAGCTAACCCTGTGTAGAACCTTTTGCTGTACCGGAAATTCCGGCTGGGCTCGCTGATTGGTCGAGCCGCAAACGATGGATCCCCCGCGGAGGAACTTTGAGGTGCTGGCTTAGGGTTAGTTAGTTAGCTGGGCAGGATGACATAAGGAGGCGAAAGCTGGAGTTAGCTTAGCTAGCTAGATAATCCGACAGCCAAAATCTACCTACTCAATCCTTAACCTTTTCATATTCAACCACATGGAGCATTCAAGGCCCTCGACTCCCAGTCTAGAGACCCCGGCTCTCCCACGGAGAGTCTGTGACAGGTGCATCCGGAAGAAGATCAAATGCAACCTGGCGAGACCGACTTGCTCCCGCTGCTTTGACCTCGGCAAGGTGTGCACGTATTCCCTGGTGAAACGAAAACCCGGTCCTCCCCGCGGTTCGCATCAAAACAGGCCCCGCTCGAGGTCCCGCATACCCTCTGTTCCCCCGGACGCGGAGCCTGGGCCCGCGACTTCCCCAGTACCCGAGCTTCCAACCCCGGCGGATCGTATCTCCCAGGAGCAGTCTCTCCATACAGGCTCTGTACAGCACGCGAGCATCAGCCCCTCGTGTTCCAGTTACTTGCATTACACCTCTCGGCAAGAGGAGGACCTGTACGTGACATTCCCGGTGACCTAAAGCGGAGCTAAGCCTGTATACCGCAATAGCATTCGAGCCTTCTTTGAGATCGCTCAGGATGCGAATCCTATCTTTTCTAAAGAACGGTTCCTCCACCACTATCAGTGCTCACTATGTGATCCAGATCTGATCACAGCCATGGCCATCATAACAGGGAAATTAACCCGCGTTCCTATCGGCGACGAAAGCTCAAATCTAGACGAGGGACTAGACGCCCTGCTCAGCTCGAGCCTGCTAGAGGATAACCTGGTCGGGGACGCCCCATCCCTTGATCAGTTCCGCAAAGCCTATATATTGGCCTTTTACGAGTTCCATCAATTCCCAGGCCACCACTCCTGGCTGCGCATCGGTAGGGTAACACGCATGGCCTATCGTATTGGATTGGATCGCCTTGACCAAATCCGTGCGCTTTACACAGACTGGAGCACCGTTAGCAATGAAGACATCCAGGAGTGGCGCACGCTCTGGTGGCGGATCTACCGGCTTGACACATATTCCAACCTCGCGTCGGGGACACCGTCCTTGATTGATGATGCCGGCATCAACACCTTTTTCAGCTCTAGTCAAGGAGGGAATGCCTCCCAGGGAATCCTCCTCCCGCCGAACTCGGACAGTCTATCCACCCTCCTCCCCGCCATTACAGCAGGCCCGGAAACCTTGCTAGACAATATCCATAACATCACCATCGCCGCCATGCGCCAGACTGGGCTCGTCGTCCGGCTGCACATGCTAAGACGGCGCGCTGGAATCCTAGAAGAAGTCGCCAAGGTCGAACGGCAGCTGACGACGCTCCGCCTTGCGCTTCCACCGGGCTGGCTCAACCCGCGACGCAGCGCATTCGCAAATGAGACCCCCGGCGACCAGCACGCCCGCTTAATCACCGTCTTTCACCTGCGGATGGCGCAGCTGCTTCTTTCCCTCCTCATGTGCGGCCAGCGCGAAGCTGCAGACGACTGGCTGGCAAACTGGCAGCGAGTTCTCGAGACCTGCCAGGATATCGCCGCGCTGGCGGCGCAGTGGGATAGCGCATTCTGCCTGGCCGTGGACCCAGCAATCACGTTTACCATATTCACGACGCTGATTTTCCTCGATCTACACAGGAAGTCTGGCGCGGTCTTGGATAATGAGGTCCGCGTGAGCATCGAACACGACATTACCGTCCTCCATCTCCAGCTAAGACACTTTGGAAGCATCTGGACGCAGGCCAGACTACTTGCTTGTAGGTTTCCCCCCACCCAAACAGCCAAAAGGTCCTGTCGTGGAAAAATATCGTTCGAAGAATTACACGCTGATGGCGGGGCACCAAGTGTCATTCGAAAGCTTTAGCCAGTCGGTGTCTGGGCCGCTGTCCTACGACCACATTACTTTGATCCTCTCGCGCTTCGAGGCGCCCCTGCATCCGAGGTGGTTGCAGTTTCTCGCATCGGCCCAACCAGTGCTTGAGGCTTGTCAATGATATTGACCTGGATCTGCTTGCCGACCTCTGGGTAGACCGGGAGCCATAGATATGGTTTTACGCAAGGAAGAGTGTCGCAGTCACGAAAAAGCCGAAAACGGTTCCTAATAACAAGGGTCTCGGAACAAATCACAACGTTTCGTGCGCTGAAACACGCGGTGGATTTAAATTCTGAGAATGAATCCTCCGCGGAGCAACCTGATGAAGTGAAAAGGCTACCTTGGGTAGCGGAGACTGCCTCTGAAGGAATCCCTGATCAGCGGCCGGCTGATCCACTACATAGGGCCTGTCCGGCGGAGGAACCAAATGGGATAAACTGAAATATTCACCGGAATATAGTAGACACTAGCGTCAACGGCCATGTCGAGGCAGCGCTAGTTACGCCTCGCAAATAGCCACCGCCGTCACTCTGAGGACATGCCCGTCGAACGCGGCCTTGAACCATGGCAATCCCATCGAGGACGCATCATCCGTGGACCTGTGAACCATTTACTTCGAATAGAGAAAATTTCTACCATCTTCTGCTGCCCCTGGAGTGACGTGATGCACAGGCGTAGAGTACATACATAGGCGAGAGCTTGTCCTAGGGAGGTGTATTAACAACAGCATTCACGAATCGCTCGTGCTTCGGATTGTCAACATAGTATCCAAACACCCACCCAACTTGCACGACACTCGTGTAGAAACCATCAGAGTCGCTTACAGCAATGGTCCGAGTATTCACGCTCACTGGGGCAGCCACATTGGTGGTGTCGGCATCTTGTATGTTCGCAAAGACCACCGATGTCTTCGGACGCAGCTAACACATGAGTCTCAAGGCCTGCACGTCGTTTCTCCATCTAGCGGCTCTGAGCTTGATCTCTCCGGAGCGACAAAGGTCGAATGGTCGTACTCTGAGTGAGATTCCAACCCCCGCGGGGCTAAAGGCAGCAAATACTTATCTAACGCATGCAGTTCCGACCCATCCACCTTCAGTCTCTATATTTTGAACAAGGACAAAGTCCCAGCATCAACCTCAAGATAACATCCAACCTCACCACATCCGATGAGGAGTACACCTTTGACGGGGTCGAAGTTCTGCCGGGGTACGTCTACTTGTCTTCTTTCACTTTTCTCCCCCTTTCCGCGCGGCGACCAGCGTAACCAATCCTGCGCCTGGTTCGTCATAGCGCTTGAACCGGTCCAGCATACCTAACATGTCTGCCTCAAAGATCCGGATACATCTTTAACTTGAAAGATGTCTCCACCAACGATATCCTCGCCCAGTCCGACGAATTCACCGTTGTTCCCCATGGAGATAATACAACCACCTCGTCTGCGGCATCCACCGCGACTGCTACAAGCACGGGCAGCGGATCTGCCTCGAGCACCGATGCGCCGAATGGAGGTGCTGTCCGACTTCCTGTCGCTGGGGGTGCGATGGGTGTGGCTGTCGGAATTATGTGTGCGTTCCTGGGGGATATCTTATGATTGCAGTCGGAGTTCTCTGCCCGCGGCCTTGTGTGGCTATGCTTTCTGGGCTACTTGTTTTGCTTGCTGCGTTGTATACTTGTCATCCTAATTTTTAGTATGCGGCGTCCGTATTGTTACTTCTCAGCAATGTAGACTTTGTGCCCATACTATTATATATCTAGTATATAACTAGCTCGCTTCGCGACATGCCCATAACAGATATCTAGAAAAGGCTAGAATATAGTAATTAAAATAGTAGACCAGGTATATCATACTAGCCAGAGCCTATTTATATAGGATAT
>ASY002139
AGATGACAAAGCTGGCCATCATTCCCTGCACTGTTATATTGGAGACTCTTTTCTTCAGGAAGAAGTTTAGTCGCTACATCCAGCTCTCCCTTAGTGTGCTCCTTTTTGGTGTTGGAGTTGCAACTGTGACTGATCTGCAGCTCAATGCTATGGGATCTGTGCTGTCTTTACTGGCAATCGTCACAACCTGTATTGCTCAAATTATGACCAATACAATTCAAAAGAAGTTCAAAGTATCTTCAACTCAGCTGCTGTACCAATCATGCCCATACCAAGCATTGACCCTGTTCATTGTTGGTCCATTCCTCGATGGGTTTCTGACTAACAAAAATGTCTTTGCTTTTGCATACACAC
>ASY002142
CTCAGTTGTTGATTTTCACTTTCTCTCTCTTCTCAGTTCTCACTCTCTCCTTGACTTCATTGTCAGATCTCCTTCCAGCTTCGAGATGGGACGTGGAGTGAGCTGTGGAGGTGGACAGAGTTCCTTGGACTACTTATTTGGAAGCGGTGAAGCTCCAAAGCCAGCTTCTAACCAGGCCCCGGTCACTCCCATCGAAGCTCCTGTGAAAGAAGCCCCTTTAGCCAAGGCGGCTAGTAGTTCCCCACCTGTTGATGCAACCAAGCAAATTCCAGCTGGAATTAATAGCAGCAAGGCCAACAACTACTTCCGTGCTGACGGACAAAACTGTGGCAACTTCATCACGGACCGGCCGTCTACCAAAGTCCATGC
>ASY002156
CAGGTTATCCTCATGGGAGCCGTTGAGGGCTACAGAATTGCGGGCGGGCCTCTTGGGGAAGTTGTCGACCCGTTGTACCCTGGTGGTAGCTTTGACCCGTTGGGCTTGGCTGATGACCCGGATGCGTTTGCTGAGCTCAAAGTGAAGGAGCTCAAGAACGGAAGGCTCGCCATGTTTTCCATGTTCGGATTCTTCGTCCAGGCTATCGTGACCGGAAAGGGCCCTATCGAGAACCTTGCCGACCATTTGGCCGACCCGGTTAACAACAACGCCTGGGCTTACGCCACCAACTTTGTTCCCGGAAAGTGAGGGATAGAGACTAAGAAGAGACCAAAATCATGTATCTAGCTTCAGTGTAAATTTTTTATGTTGTGATGC
>ASY002159
GCATCATCTGGTGTCCCTTGAAAATCCTCCAAGTTAAATGCTTCTACCGCCAAAGCAAGTGCACCTGCAATAGCAATCGCAGGTGCTCCACGGACCACCATCTCCCTTATTGCATACCATCCATCAGCAGAGGTGTTAATGTCCAAGTAAACAGTTTCCAATGGAAGCTTTCGCTGATCGAGAAGGCGAAGAGAACCGCGAGAGTAGCATATGGCCTGAAGAGAGTGAACAGGCTCAACGTCATTACCAGATTTAAGATTGGGAGCCATGAAGCTGGATTCAACTGTATTGAGCAGAGCTTTGAGGAGGGAGAATGGAGAAAAGAGATGC
>ASY002171
CCCCGTCTTTCCAATTTTGTAGACCTTTTTGTTCATTTCAGTTCGGTGATGGTAACCGTTCTGACCAGCCCTGGCAACAGTGAATGACACTCTAGCAGGATGCCATGCACCAATACAAGCCACCTTCCTAAGACCCCTGTGAGTCTTACGAGGGAGACGTGTAACACCCCAACGAGTGACAACACCTTCATAACCTTTACCCTTGGTCACACCAATAAGGTCAATCATCTCATCTTTCTGGAAAACAGCTTCTACTGGAACTTGCTTCTCAAAGAAACCGTAGGCATAGTCCACCTTCTGAGCAATTGAACCACCATTGACCTGGATCTCCATCAGGTGTGCTTTCTTTTGCTTCAATCCCTTCAGCTTGGTGTTCTGAGTATGAGC
>ASY002174
TTTGGTTTGACCCCACTGCTGATTTCCACACCTATTCCATTCTTTGGAACCCCAATCGTATTATATTTTCGGTGGACGGTACTCCGATAAGAGAATTCAAGAACTGGGAATCGAACGGCGTGCCATTTCCGAAGGACCAGCCAATGAGAATATACTCGAGCTTATGGAACGCGGACGATTGGGCAACAAGAGGAGGGCTGGTGAAGACGGACTGGACAAAGGCTCCTTTCACTGCTTCCTACAAAAACTTCAAAGCAGAAGCCTGCGTTTGGTCCGGGGGGAAATCTTCTTGCAGCCCCTCGCCGGCGGGGTCGAGCAACTCATGGCTGTCCCAAGAGATGGACTCTGCAAGTCAAGAGAGACTAAAATGGGC
>ASY002180
TGGTTTTGCTGGTGATGATGCTCCTAGGGCAGTCTTCCCGAGTATAGTTGGTCGTCCAAGACACCAAGGTGTCATGGTTGGTATGGGGCAAAAGGATGCTTATGTTGGAGATGAAGCTCAGTCGAAGAGAGGAATTCTTACATTGAAGTACCCGATTGAGCATGGAATAGTGAGCAACTGGGATGATATGGAGAAAATTTGGCATCATACGTTTTACAATGAGCTCCGCGTTGCTCCAGATGAGCATCCTGTTCTTCTCACAGAGGCACCCCTTAACCCCAAGGCAAATCGAGAGAAAATGACTCAGATCATGTTCGAGACCTTCAACGTGCCC
>ASY002189
TGCAACAATCACTTTTCTAAGGCTGGTTTTGGCTCCTACTGCCTATAAATAGAAGCTACTTCCCCCCCCCCCCTTTTCCACGATGCCTCTACTCATCCCCGCCCTCTCCTCTCAGTCTTTTCCGACCGAACTGCATCACTTCCGTTACAACCTTAGCCATTATTTATTAAAACCTGCTGCTGCCCGCTCTCGTGTATTTACTCACTCTCACTCACACACTCTCTCTCTCTCTTCTCTCCCACAGAGTGACTTACCCACTGAAATGGCATCTCTTTGTATCTGCCTTCCTGTAAGCGCACCCCCATCCGTGGTTCCAAACCGCTCACGTCTTGCGTCGTAGATTCACCCAACGGAGGTGCTTAGTTTGAATGAGGACACTTGCGCCGATGTAAGTACATTACCCTGTGGTTTTATTAAAGTTGATTCTCACGCGAGTTTAAGTTGGTCAACAAATTTGGTGGAAATGTGAGACGGGTACTGTCGCTTTATGTGATACAGAGTTCGACTGTGTTCGAAGGAGCGAAAAAGGGGGGTCGTATTCGATGGCATATTCTCAACACAGCGACGGGGTTTTCATCCAATTATCGGGATGGGTGTCTGAACACATACCATGTGTCGGTTACACTAGACGTGAGTTCGTTGTTTGTTGGACTTGTTAAACTACTCACTGTGTGCCATAGCAATCAGTGCTAGGTGTAGTTCCCGATATCTTAGACGACTCAGAGCTCACCAAGGTCAGTCAACCGGAACAAACCATGGTATATTCTCACCTTTTGCTAGCTTGGTCGGGCGGTCTGGGATGATTTCGACGACATCCGGAAACTGAGCTGGTACCAGTTATGCTGTTTTCTTCAGTGGCTCCTGGAGGCCAAGATGATTGAGAGCTTTTCGGCGCAAAATAACGGATCAAACGCCCGGGGGGATTCCTTAGAATCATTTGGTCTGTGCTTACCTTTAATTTTCCGTTCTCATTCAGTCTAACCACGCCCGGTCCTATAGGAAGCTATAACCCGGACCTTTCATTTTACGTAACACCCACTGATATCATGCCTTTCTTGCTGACCAGCGATCTCACCTTATCGAACCCTGAGAATTCCCGTCCCGACATTGTCGGCGAGTCTAGTCCAACAGGGGACCAATTCATAGCGTTTCCGGAAGATCAGAGTACTCCCGACTCCGTTGACCAACTGTCAACTGACAGCCCTTATTCCTCCTTGGCAACGACACCCATGGGACCTGCTACGCCCTTTGGGTCTGATGCCATTCTTCCGTCTTATCCAACCCCTCCCTCGGCGGAAGAGTCAACTACTCTTCAGGAACCCAAAATCCTGAGTCAGAGTAAGTTCCGATGCTTGCAGTTGTGCAGGACTGGTAAGACTGGCACAGATTCCCTTGAGCAGAATGGCATTGAGCGGATCCTCATAGCAGAGGGCAGTCTCCTTACACAGGACCCTTCTAGACTGCTGCAGCCTTTACTAGAATGCAGCGAAGCTGATACATTGCCCTCATTAAATGCGCTCGGACTTCCTGCTGAGTGGAAGGGCAAAGAGGGAGCCGTGAAATACTACAGACTACTAGAAGCCGTCAAGGAAAAGACACTGGTCCTTAGTCGTTTCGCGAAGCGCGTCGCGCAAATTTTATTCTATCTCAATTGTACCTGGCTAGAGAAACATGGTAAGCTGGGTCGGGCTACTGTCGCTACATTCATTCTCAACGCCTGTCCCGATGAGCTCAATACACCAGAGCTAATGAAATCTCGGCGTGACAATATCACTGGCTGCCATAAGCGACAGGGAAAGCAATGTTGGATGCTTGTAGCATGCTTGGGTGCCGGTGTCTTGCTGCATGGCGCTGATACCGTGGACACTGTTATCAACCGGAATTTCAGAATCCCCCAACTCAATATTTTCATAACTTTTGTCTTGCGAACCCGACCGGGTACCGTCGATCTCTTGCGTTCTTGGGGTTCCATTGTAAATGCAATCATGCTTGGATCGTCTACAGCCGATCTCCGCCGGGCTATTCCAGGTATAACTGGTGCAGATGTCAGTGGGCATGCACTAGCTTGTGCCGCTGAAGCGGACCAGAAAGCTTGGACCCAGTACATGACTGAGGAGATATGGCAGGCAATGGATGCTGAAACTATTGCAAAGAAGAAGATACCTGATATTATCTTCGATTTCTGACCGCATAATCTTCGATTCACTGCTTCGTTACTCGCGGGTGCTTGGATTTAGCGTAGCGATTTCTCTTTTCGGCATGACGTGCGATACTTCAACTAAACTGAATCCTACAGAAATACAATTGGCTTCCAGAGTGATAACCTAACTAAAAATTATACACGAATCAAGTATTCTCAAGTATAAGAGTGATCACATCTCGGCTGTATAAGGCATGTCCTTGGCTTCTATCTTGTCAATTCTGCACCCATGGTTTTGTTATAAAGGTGCGTGTGGTGATGAGGCAGAGACGGGCAAGCCCGACCAACGTGCCCGCAGACCAGCGGTGCTTGGTAAGAAGGGGATGCTTTCTTAACTCTTGGATGGTCGCGACCGATGCGGTTGCTGACAGGAACTCTAGGGGGTCCGACCGCCAACGAGTACCATCGATCCCAATCACACCGTCTGGCTTCAGA
>ASY002190
TCTAAAAGCAATGCAAGTAGATACTACTCTCTTGGGATTGCCACCGCAATATGCCAGATTAAATCCTTATATCTCTTCAATGGGGGTTTATGTCTTTAAGACAGATGTCCTTTTGCGGCTCCTGAGGTGGAGATATCCCACATCCAACGACTTTGGATCCGAGATTCTTCCTGCTGCTGTGATGGAGCACAATGTTCAAGCTTACATTTTCAGAGACTACTGGGAGGACATCGGGACAATAAAATCTTTCTACGACGCTAACTTGGCCCTAACTGAAGAGTTCCCGAAGTTTGAGTTCTATGATCCAAAGACACCTTTCTACACGTCCCCAAGATTCCTACCGCCAACCAAAATTGATAACTGCAAGATCAAGGATGCAATAATCTCCCACGGGTGTTTCTTACGAGAGTGCAGTGTGGAACACTCCATCATTGGTGAAAGGTCACG
>ASY002196
AGAGCATACGGAGTTTTCCATCCTTGCTCTTCTTGTCATCCGGGTACCCAAAGATACCGCCGTACAACAACGTCCTGTGGACGTCGGCAACCATCGAACCGATGTACCTCGCCGAATAAGGCTTGCCGTTGGCCGGGTACTTGATCGACTCGAGGTACTTGACCGTGGGGGGGTAGAAGTGGAGCGAGTTGCCCTCGTTGAACGAGTAGATCTTGCCTCGGGAAGGGATCTGGATGTCCGGGTGTGTGAGGATGAACTCGCCCAGAGACTCGTCGAGGGTGAAGCCGTGCACGCCTTGGCCCGTGGAGAGGACGAGGTTGCACGAGGAACCGTACATCGTGTACCCCGCCGCAACCATATCCTTGCCCGGTCGAAGGACATCCTCGATACCGCCGCTCGATCCCTCCTTCACTTTGTAAACGCCAAAGATGGTGCCGACATTGACACCGGCGTCGATGTTGGACGAGCCGTCGAGGGGGTCGAACACGACGCAGTAGTTGCCGCTCCCGC
>ASY002199
CTTCGAACTCTCATTCACTGCTTCTACTTCCTTGATCAGAATGTTATCTGTCTTCATACTCCTAATGTTTCCATTTACAAAAGACTGAAGGTCCATATAAGCCTCCGCCCATGAGTACGTCTCATCTACGTGCAAGTCGTCTAGCAACTTCCCTGCAGAACCCATGAAGGCAGTTATGAATACACTGCAAATGAAGACGGTTAGTACTCTGACTCCATACATAGCTCGCATCAGAACCTTCCCTTTGGCTGAATTCTTAATCTTGGGTAAATCTAGAGACTGCACAAGCTGATCTACTACA
>ASY002205
TCCATCACAGATCTTGCTCAGTTCAGTCTCAATTTTGCCACGGTAATCCTTGATAATTGAAACGTGGTCCTCATTTCCCCGACTCTCTTCCTTCTGCTCAATGGAAGAAATAATCCTCCATGAAGCCCTCCGAGCCCCAATGACATTCTTGTAAGCAACGGAGAGGAGATTCCTCTCCTCAACGGTCAGCTCCTCGACATCCACAGTCTTGGCAACTTTCTCCATGAACTCTACCATTTCCTCATATCGTTCGGCCTGTTCTGCCAACTTGGCCATGTAAACATTTTCCTCCCGTGAAGAATCAGCAGGCGACATCTTCAATGTAATAAACTAATAATTCTCTAT
>ASY002211
CCAAGATGGACAAGAGCACTGTCCATGATGTTGTTCTTGTTGGTGGTTCTACTAGAATTCCCAAGGTCCAACAGTTGTTGCAAGACTTCTTCAATGGCAAGGAACTCTGCAAGAGCATTAACCCCGATGAAGCCGTTGCCTACGGTGCTGCTGTACAAGCTGCCATCTTGAGCGGTGAAGGCAATGAGAAGGTGCAGGATCTTCTTCTATTGGATGTCACCCCTCTTTCTCTTGGTTTGGAAACCGCCGGTGGAGTCATGACTGTTCTTATCCCAAGAAACACCACAATTCCCACGAAGAAGGAACAAGTCTTCTCTACATACTCCGACAACCAGCCCGGTGTGTTGATCCAAGTATACGAAGGTGAAAGGACAAGAACCCGCGACAACAACTTGCTTGGAAAATTCGAACTCTCCGGAATCCCTCCAGCTCCCAGGGGTGTTCCACAAATCACAGTGTGCTTTGATATCGATGCCAACGGTATCTTGAACGTCTCTGCCGAAGACAAGACCACAGGTCAAAAGAACAAAATCACCATTACTAACGACAAGGGAAGACTCTCCAAGGAGGAGATTGAGAAGATGGTCCAAGAGGCAGAGAAGTACAAGTCTGAAGATGAGGAGCACAAGAAAAAGGTTGAAGCCAAGAATGCTTTGGAGAACTACGCTTACAACATGAGGAACACTGTGAACGACGAGAAGATTGGTGCTAAGCTTTCACCCGCCGACAAGAAGAAGATCGACGATGCCATCGAGCAGTCCATCCAATGGCTGGACGCCAACCAGCTAGCTGAGGCTGACGAGTTCGAAGACAAGATGAAGGAGTTGGAGAGCATTTGCAACCCAATCATTGCCAAGATGTACCAAGGTGCCGGAGCTGATATGGGTGGCGGTGCAGACGACAGTGCTCCTTCCGGCGGTAGCGGTGCTGGACCCAAGATTGAGGAAGTCGACTAAGCTCCCAATCTCTACAGTCTCGGTCTTTGGAAGAACCTTCTCTTTTATTTTTTGGAACAATCGATTTTTGATTTCGTGGCA
>ASY002212
CTTCGGCAGGAGCATCTTCTACAAGTTGATCCCCGTCTTTAGGTTTCTTCTTTTCTTTTGACGGATCAACATCAAATACTCTGGGACTAATTTTCCTTGAGAGAATCTGGGCACGAACATAATCTTGTCGATCTAAACAAAGACGAACTTGCTCAAGAATGAAAGCTATTTTCTCTGTTTTTGCCATTGCACCAAAAGTTTCCACAGCGATTTCTTGCATCAGATCAGCAGCTTCAGCTATCTGTCCTTGTTCTTCCTTGATCTTTGCAAGAATCTTAATTAACCGAGCCCTCTCAATCTCAACATATATCTTTCCC
>ASY002231
CGGAAGATCTCCGCCGACGGCGCATCGGTCTGTGAAGCCCACCCGAACCTCGAGGTATTCCGACTGCGCCTCGGTAAAGCCCTCGATCTCGACTACTACGAGGACTGGCAGGGCTCGCTGTTCTCCCGGGCGGAACCGAGGACCGGTGGCCCCGCTCTGGACGTCGAGCGGGCGATGTACAAGTTGCAGAAGGTCGCGCTGCGGTACGCCAGAAAGCATGGGCGACCACTCGTGATAGTCTTCAACAATGTTCACTTGTTCTCGAACACGCCCGAGGGTCACGCTCTGCTACATCAGCTGCAGCAAAGGGCTGAGACCTGGGCCGAACGCGGCATCGTGACCATGATCTTCTCCACGGATGTCTTCTGGTGCTTGGACGTGCTGCGGAAGAATGCCTCTCGCATGCGCGTCATCTCGATCAACGACTTGTCAGCTGCCGAGTCCCTGCAGGCTCTCTGGCGCCTGCGACAACAGAATCTAACTAAGTTCCATCCAAACACCTATTGCGACGATCTACACGTCGAGGACACCGG
>ASY002238
TCTCTATGGAAAAATCGATATGCAAATCAAGCTCGTTCCTGGCAATTCCGCCGGCACTGTCACTGCCTACTACTTGCGGTCTGAAGGGTCAACTTGGGATGAAATCGACTTCGAGTTTTTGGGTAATCTGAGCGGCGATCCTTACACTGTTCATACCAATGTCTTCAGCCAAGGAAAAGGAAACAGAGAGCAACAGTTCCATCTATGGTTTGACCCAACTGCCGATTTCCACACCTATTCAATTCTCTGGAATCCCCAACGCATTGTCTTCTACGTGGACGGAACACCCATCAGAGAGTTCAAGAACATGGAATCAATCGT
>ASY002243
CTCTTCACATTACCAGCAGTGCCAAACACGTAACCTCAAGTCGAGGGATTCGCGGACGCTGCAAGTATTTTTAACTAGCCTTCACTTCTGACTGTTTTAGTTAGTTGGTGCTTTCGTGTTTGGCATGACGCTATTACTGTAGGTTTAGAGAACTTGACCTGGCCGAGTATCGCCCCTCACCAGGTCAGTAACTCCTGTCTGCCATGAGCTGGAGAGAAGCTGGGAGTAGGGAATAAACGCATGTGCAATGATGGTCTTGCTAAATGTGCAGAGTGTGAAATTGACTATGCTACATGGATCTTGTTCATCGGCGGCGCATCCCTCCAGTTTGCCCCCTCCTTCCCAATCACCTCTGCATCGTGACCAAACAGCCATTTCCTCCGGTCACCGTAGCCCCAGAACACTGGATTCTCTGCCGCATCGAGGGCCATCATCTTGTCACGGGCTTGTTGCTCCTTGCCATCGTCAATGTGCAAGATGTACTGGTGCTCGCGCGTCTTGGCCTGTACCAGGCTAGCTCTTGGCATGCGGATCTCCTCGTACTGCTTCAAGGCCTTGGCCATGTCCACATCCTGTTGGAGCACCTCGCGTAGAACCGCAGCGTCTTCGAACGCCTGTGCAGCTCCCTGAGCAAGGTAGGGGAGCATGGGATGACAACTATCACCAAGCAGCACAGCCTTACCAGAGGGATGTGTCCAGCGAGTAAGGTTGGGCAGATCGCACAGTCGCCATTTCATGAAATCCCCGGTCAGTGCACAGAGCTTCTGGACCTTGGGCTCCCAGCTCCCAAACCGGTTGCATAATTCACTGTTATCGCCCTTGACAACCCAGACCTCGTCGGTAGTCTCGTTGTAGGAGGTAGCACAGACGAC
>ASY002245
GTGGCGGTCCGATCCAGCGCCACGGCGGAGGACCTCCCCACCGCTTCCTTTGCGGGTCAGCAGGAGACGTACCTCAACGTTCGCGGTCGTGTGCGCCTCCTGCAGGCAGTGCGAGACTGCATGGCTTCCTTGTTCACCGATCGGGCCATCGTCTATCGAGCCGAACGAGGCTTTGCGCAACGCGATGTCGCCCTGTCCGTCGGAATCCAGAAAATGGTGCGCAGCGATCTCGCAGCGGCAGGAGTCATCTTCACCCTCGATACGGAGAGCGGTTTCCGCGACGTCGTGATGATCACTGGATCCTACGGGCTCGGCGAGATGGTGGTACAGGGTCAAGTGAACCCGGACGAGTTTTGGGTCCACAAATCCACCCTCGCGGAAGGGTATCGGCCGATCATCCGCCG
>ASY002250
CCGGGGAGCTTCGAGTTGGCCTCTCGGTAGTGGAGAAGGTGCTCGGGAGGGAGGTGACCGTCGAGGACCGCGAGGAGGTACTGTGTCGCGACGCGGTGCCCGGCCTCATCGAAAAGGATGTCAACGAACTTGGAGCCGTCCTTGTCGCCGGCGATGAACGAGAGGAGGATGACGACCTCGGGGACGGTGTCAAAGGCGCCGCCGGTGTGGCCTGCGGCGCCGCGGGCCGATCCGGTCGCCGTGAAGAAGACGATGACATCGCGCAGGAGAGAGATGTTGGCGAGCAGAGTCTCCTTTTGCTCCGCCGAGAGCTGCTTGTCCTTGACGGGGTCAAGCGGGATGGGCTTGTACTTTTTGAGATCGATGGGGAACTTTTCAAAGTCCCAGTCCTGAACCTTGTTGACAGACATGACGGGCTGCTGAT
>ASY002253
GGGGTTGTACCTCTTGTGTTCCTTTCGAGGCTCTTTGTCGGATTTCTGAGCAGATGGGTCAGCTCTGATAGCAGCATGAACCTTCTTGTACAACTCCTCAAGATCATCAGCATCAACTTCCTTCTTGATATACCCACTAAAGTGAGACTGGTACTTTTCGGGTTCATCTTCAGTCAAGGTCCTCATGTAATCAGCAACGTGCCCACCATAGATGTACTTGCGGTGGACCTCAGCATCGAGTTGCTTGTTGTCCTTGTTGAATCCGGCAAATCGCTTGTCACTGTGAGGAATATCAAGTCCACCATCAAGTGCACCCTTGAGAGCACCAAAAACGCGGTTGCCTGTTGTTGTCCTAAGAAGACCAACATCAAGTAGAGCACGGAATGGTCGGCGGCTTTCACCAGGTTCAACAGAGTAATCTTCACCAGAAGCCTCAACATTACCCTCATACTCC
>ASY002263
CCGATCTCAACCCTTTTCTCTCTTTTTTTTTTTTTTTTCCCAATTTTCGATAAAGAAACTAAATGAATAATAACACTCACATCAGATGTTGGCCCGCCATAATTCAACAGCACCTGCATCACCTGCGTTATCTAGGACTATAGCTTCGCTATCCCATAGTCAGGCGTCATGGACCAAAACCCCTCTGTATCTCATTCTTCCCTCCCGAAGAGTCTCCATCGCCTTCTCAATTCCATTCTGACTCAACGGGAATGTCATCACAATAGGCTTGATGCGGTGACGGGCAGCAAATTGTAACATCTCGCGTTGGCTACCTCGAGCTGCGGGCAGACTGCCTTGGATCCGCAAAGCTTTCATGACCACGGGCAGATAAGGGAACTTCATCTCATCCATATCTACCGTAAGAGCATAGATCGTTCCTCCCGGAGCCATAATCTGGAAAATAACATCCCAGTTTGGCTGTTTGGCTGATGTAACAAGGAGGTGATCCAGAGGCTCCATCGCGGGAGGGAAGTCCGTGAAAGCATGGAACTCGGTGGCCCCGAGAGTCAACGCTTCGTCCCGTTTAGACTGCGTTCCCGACAA
>ASY002265
TCTCATTGTTCTTTTTGAAATCGATCCCGCATTGCTTCAGCAGCTCAATTGAATCACTAGCATAAACATCTTCGCTCACATCAAACTCGCGGAAGTTGAACTGCCAAATGCAGAACTTGTCGGTACCGCAGGTGGGCAAATTCCCATTCTCATCAGAAAAAGTGAGACCCAATTGAATCAGCTTGAGCATATCAACGTTATCCTTGAGGGTCTTGTAGTTATAATCAGTGATGTTTTTGAAATTGCCCACGGGCCGGATCACAACACCGGGAAACTCCGAATCCATAGCAACATAAGGGAAATCATCAACAACCCTTCGAATCAGGGCAAATTCCTCCTCCAAATTATCATTCCATACCTCCC
>ASY002269
GAAAAATTGATGTCAGGGCGACTCCTGTGGATTTTCTGCTCGAGCAGAATTTCCCCCGGCCCTTGGCTCCTACGTACTGGAATGATTGGCCACCTAACCGCTTGGCACGAAGGAGATGCTCCGATGTGACTTGCTCGACCGGCTTTCTTTCCTTGGCTCGCTCTGAGTCTCATCATGATCCGTCTCCTTTGTCCTTTTTAGGATCTGTTATTGATGGCTCTTGAGGAATTTTCGGATTGTTTCATTCTGAATCGGGAGAAAAGGGCCTTAGCTTGTATATACCCAGCCTGCAATTGACTGTTCGACTACTCTTTTCCGTATACAATATTTTCAAGATTGTGTTTCTGCGATCGTTCACAAATGTGGGTACATATCCAGCGACTATCTAGTGAGATGGGGAAATGACATATCTGTTTCTACTCTCTTTCTAATTTGGTTGCCATTGCAGCAATCACGGCCGCCCCAACACTTGAGCCGTCCACGGCCGGGACAAATCGGACAGGTTCATCACTCCCCTGTGGCAAGCCCAAGATCTCCCTCAGTGCCTCCATCGCTCGCTCTGGGAACCCCGGATACTTGGCGAAGACCGATCCGTCAACCGCCACATGGGGCTGTTTCATGCCTCGCTTCCGCACAAGAGCAGCGATGCCGCAGGCGTACAGCCTGACCGAGCGGCGACTGACCAAGCGCGCCACAGCACTGCAAAATTTACACTCGCTGACATCAGGCGTGACGCCCAGCGTTTCCCGCAAGAGAATGCGGCTTGATACCCCTGCTCTATCAGTTTCCATATTCGCCAGCACACTGGAGTCTAGCGCGTATGGCCGCCTCAGACGGGAGCCATCCTGGCCCCGGAACACTTTGTCCCGGGCATGGAGATCAACAAGGATCAAACGCATGATCTCGCCCAAATAGAGACCCGCAACTAGTTTCTCGTACCGTTGCTCCCCAGGCCGTGGGGAGCTGCGATCGATCTCGATATCATACTGTGTAAAGGGCAGCACTTTGGCGCTATTGTCAAAGGCTCCATACTCGCAATTAATTGCCATGTGAGAGTCACCAGGCAACGCGATCCCGTTCGCTTTTCGCACCTGGTCGCTCCGTTCCATGTATGCAGCATTGTTTCCAGTCCCGTAGATGCTGCCAATCTGCGTCTTGCCATCGACGTATGCCGAGGCCATCAGGGTGCCGACGGTGTCATTGACCAAAGCCTTGACGCTAAAGGGCATTCCCTGGGGTGAGTGTCACAATTTGAGTCGCTGTTTTCGCAACAGGAACATACCTCCTGTTGTAAAACTGCAGAGAGGTCTCGGACGACATCACGGCCCTCGACTTCACGGACATCCCAACCTTTTGTCCACCTCTGAAGGACCCCGTGCTGCAACGAGCGCTGTGTAACTGGATACGAGAATGTAAACGCCAAGGGTATCCCTTTTGCGTCCGTCGCAGAGATCCCCCGCTGGTCGAGGAACTGGCGCAGAAATGAAGTAATATACCTCCAGAGGCGCTCTCCCGTGCTCGACTTGAGATCCTCGGGAATCCGCTGCTCGGACTGGAGCAGGTCGTACTTCCCGCTCGATCCATGCAGGACTGCCAGGGAAATGCGTATATTCGTCCCTCCCAGATCTATAGTGAGAAACTGGCCCTTCTCTGTCCCGGTTGGTAGGGATGTGACCCAGGCAGGGATCATGGGCTACGGCAGCAGACGACGCGGTTAGCAACCAGCTGTAGGTTTGGTCAGTACATCCAGGGACCACATACAATGTCCGAGTTCTCATCCCGCAGGCCTGCTTCAAGCTCCTCGCGAAACCTCATTGTGATCCACCTCAGCTGGTCCTGATCGACTTCAAAAAGGCCATGTATCCTCTTGTACTCGTCTTGGAGGTCTTCGGAAATCCAAAAGGGGAAAGTATCTATTCGTTTTGCTCAGCAATGGTACACATAGCGCCTGGCGAACAACCTGCTCTTTGATGCATTCGATGACAGAAGGGCCAGAAACAACAACCGGCCAGTATATATATATCCCGGCACAGCCATACAGCTATCACCCATCCAACATACTATGAAAGAGATGGCCCAGCGAATATGACAGGAAAATTCTAGTGGGTACTATGTCGTCATCCTACGCAGTATATGGCCTCACTCTTGGAGGAATTGAGGGAGCCATTAGTTAGGGATGCGCCCGGATCCACAAGGGTATCCCATCATTCGATGGACCGTCATCTCGTAGGCAAGCCGCGAGGGCGTGCATGTGTTCCCGGGATGATATCCAGTGTCTACTCACGATCAGTGGCTACCCAGACCGATGATTGAAGGTCCAGCCACCGACTTAAGTCCACACGGTTCTCGGCGGTTAGAGAAGCGTGTCTGGAATAGATACAAGCTGGGTCTGAGGAAACTATACTGCACTTTGCAGAGCACGCACTGGTGTGCTTGGGACAGACCTCGGGCCGGCCTGGCAGAAGGCGTGGGAACAAGCATGTCTGTGGGTACCACAAACATTCCTTCAGAAAGAAATCTTGATTTTAACAGATTTGGTGTATGTTAGGGATATAGAGGCAATGCTGATCATGATGAAATCACGGCTCATCGCAGGATCACCGGTGTGTCCAGTCTTGACACTTCGACCTGTAGTTGGAAAACAGGAATCCAGGTGGGACCAACAGCAGGGGATGAACCGTATGCGGCTTGATAGCGTCTCGATGTAAATATATATCTATATACCTAGGTAGAGCACATGAAGCCGCGATGTACCTCATCCGATTATGAAGACCCCAACAACCAACAGCCTTGTATCCTACTCGCAATCTTGCTCATTGACTTGACACCGTTGAACGGAAGCGAAGATGCCTTTTTCCCGGATTCGTCTGACATCTTCACCACTGCGCCCGTTCCTGCCATGTTGGACAAGACCAACATCCGCAAGGGCAACCTTCGGCACTTCACACCCAATCAGGGAACCAGGTCCCTTTACGCAATTCGACGTCCGGGACAAAATTATGATTATCACCGGAGGCGCACGGGGCCTGGGACTGGAAATCGCTGATCAATTGTATGACGCTGGTGCACACGGTGAGTAGCACTTTGCTCCTGTCTTGCTCTGCCTTTTCTATAGATATACATGTCCTGCTGACGAAAGGTTGATGTACCAAAAGTGTACTGCCTCGATCGGCTGCAAAAGCCAGCACCGGAGTTCGCAGCGGCGCGGCAGCGCACCAGCCAGCTCGGCGGCTCGCTGCTGTACAAAAGTGTGGACATCACCGATGCACGCGCAGTCAACGACACAGTCGACTCGATTGCAACACGGCATGGCCAGATTGATGGGCTCGTCGCCAACGCAGGCATCACCCTGACGTCTGATGCGCTGCAGCACACCGAGGCTGACGTCGACAAGATCCTGCGGTGCAACATCTGGGGCACATTTCTCTGCGCAACGGCCGTGGGCCGCCAGATGCTGGAGAAAAAGACCGTGGGGGGATCCATTGTGCTTGTCGCGAGCATGAGCGGGCTGATCGCCAACAAGGGGATTTTCACCTCCATCTACAACACGAGCAAGGCCGGCGTGATCCAGCTTGGCCGCAACCTGGCACAGGAGTGGGGTCCGGTGAATCAAGATGGACGAGGAGGTATCCGAGTGAATAGTCTCTGCCCGGGACACATTGCGACGCCCATGGCGGAAAAGGCAATGCGGGATAATCCTGGCGCGAGGGAGGTATGGGGCTCGGAAAACATGCTCGGGCGCATTGCCAGGCCGCATGAGTTTCGCGGTGCAGCGTTGTTTCTACTCAGTGGCGCGAGCAGTTATATGACCGGGAGCACCTTGGTTGTGGACGGAGGGCATACCGCGTGGTAGGAAGGTGCCCGTCAGAGGGTTGACTCCGCAAGAATCTGAAGCATTTCTCTGTATTTAGAGCAGTAGCATGTTGGCTCGGTATCTGATGTACAGAGTTCATTTAGACATGAGACAAGGGTAGTAATATCTTTGCGATGTGCATTGATGTCCTAGTAGTTCCAGTAGTAGCCAAGCCATATTCTGACAGACCACTGATGAGACTCCAGGAGCTAACTCAACCGTGGCAGATACATGTGCCTTTTCAGCGATAATAGAGCCATCTAGCTGGGATCTTGTAGATATGACCTGATAAAAGACAACAGAACAAACAATCTGATATCTTGGAGCAAACAACCCGGATGCAAGTATGTACACAAGACTCCCCTTGCCTCAAATTTCCGTGCCATCAATAAAGTGGCATACGCAAGTCGCATTATCACTCATGGGCCGACTCGCTACCTCCGCCACGACACTTTTGGCAGCCTCATCAGCGCTCACGCCTTGCTCCCGGAGCTTAGCAAGCATCCGCATAATAGACTTGTCATCCAGCTCATCAGTGACACCATCAGTCGTCAGCACCAGGATATAGCGGTGATCCTTGTGTAGAGGAACTCGTGCTAGATAAGGCTGATTTGAGAGCAGATCACCCTGCTCATTGCCTTGCACATAGCCAGCTCGCTCTTGCTCGAGAGAAAAGCAGCGCGGCGCGTTCATCAACGGAGTTTTGTACTGCAGATCTCCGAGGCCGCGGGACATGTTCAGGGCGCCTGCGTGATCATGTCAGTTGGGTTGAGTACCAAGATATCTACTGGAATGGATAATTCACTAGGGGTCGACTAGCCTAATCGCGGAGACCCTGATTCCACATTGATAGCACCTCCGGCATGCTCGATTCGCTTTTGTTCACAGCGGTTGCTGGGTTTGTGAGCCTCCGTGAGACGTCTAACCTTGTATGAATCGCCTCTGCTGGTAGGATCCTGTTCTCCCAGCAGGATGTGGGAGTCCCCTAGATTACCCACCACGAGCACGCCTCTAGTCAGATTGAGTAGACATACCGCAAGCGTGGAGCCCGCTTCTGCGAAAATCTCTGTGCCTTGGTGGAACGCTTCTAAAAGTAGCTCGTCCTCATCGCGAACCGCGTTCGCAGTCGCCTTTTCGTAGTCTCCGGATTGCAAATGCCGAGAGCTGAGTATCAGTCGGCCAAAGTTGTCTCTGGCGTGACTCGCCACATCCATGGCGACATGTCCATCATAGACCGCGGAGAAGAGTAACGATCCTTCCAACCTTTCTGGCATTTGGTCAGGCAGCACGATATCATAATGGTCTTCCTGCGTTGCCCGAGATCCCTGTGCACTATCGACACCGGCACTGTGTAGAATCATAGTCATTGTCTAAGTGAAGCGTAGATGCAGATGGGCGTTTGACTAGGAGTGCTAACAGCCGCAAGGGGCATTGGACTGCATACGTCCCTAGAAATAGGAATTGTCCCGTGGCTCGCGTGGTGTGGGTTACATTGACCTTCTGCAATTTCGCAAATCAGGGCATTTTCCCTTGCCGAGACAGCGACATGTTCGTGCGCTGCAGCCACACATAACCGATAGCCGACGCTGGCCTATCTATACAGCCGGAGCAGGCTGAAAATACCACGGTTATCAAAATGGCGACCCAGTAAAGCATGACCCACGAGAACCGGTCTGCAAAGCGTGTGGTTAGTAGGAAGCTGACGCCTTTTTTGCCTTCCCCGCCCCAAATTCCTTTGGTTTCTCCTCGCGGCGCACTTACGAGGGTCTTCAGTGACCTCCAGGGTCGGTAGGGGCATCGAGAAGGTCATGGAGCATGTACGGAGCTGCAGAAAGGCAAGCAGACGAGGCTAAAGTTGAAAGCTGCTAGAGCTGTTTTTGCATAGCTGAACCGGTGTTGGCATTCTTATAAGTAGTCCGAGCTGCCAAGGTTGGAATGCGCATTTGTGAACGATTCTGCATCGCGTTGGCACTGCTAGGTCTGGGCTTACGATTCCGAGTCTGGGCATCCAGTCATATGCTCGTTTAACCAGTCATGACGTTGATGTAGCTAGCCGCCACGGATGCCCAGGTGCTGACGACGACCAGCCACGACATGTGAACTGAATAATCAGCTGTGATTGGCCTGAAATTATAGACTGACTACGTGACGACGGTTGTTTTCCTCATCGCTCCTACCGCCATAGCACCGCCGGCTGGCTTAGACGAGTCCGTGTCTTATGACAAGACACCTAGCGGAACCCAACCGCAGAGATTGAAACAGCGGCTGAATATGTAATCCCCGAGCAGTATTCAGGATCTCTTCCGCCGCCGAGGGCTGTGTGATCGGTCTGAATACCGACAGGAGGCCTCGCCACACAAACAACGCTTATCCAGGTTCTTCCAGTACTCGTCCGAGTAGTCCACAGTGATCTCGCTGCCTGCCGTGATCCCGCGTGACACGACGAGAATGCGTTCCGTGCCCATCCAGCAGAACCGCTGGAACTGCGCATTTGGGTGACACGAGTGGTTAATAAATCTTGTAAAGTTGCCCATCTGTCCCTGGAAGATCTGGTACCTCTGTCCCGAAGCGTCTCCTACCATCACATCGGCGCCATCAATGCCGGCCGTCACAAGGCCAACAAATTCACCCACCGCGGCGCCGCGCTTAAAGTCAAGCCGAGCAACAACACCGTTGTTCTTTGCATTGCCCGTACGGAAGATTTGCACAGGCGGAGGCAGCCGGACGCACCCAAAGAGATTCGGAAAGCAGCTGCAGTGGTTAAGCTGCACGTCATCCGACTGCCTCTGCTGGCACTGCACACATATGTCCGGTTGAGCCTGCATTACTCTACGCGGATCCCCTGCTCCAAAAGTCGCCCGGTCTATAACGCAGTCGTCTACAAACTCAAACACCAGCTCTTTGCCGAGGAACGCATACGTGGATCGCAGGCGGCAAGCCGGGCGGCCATCGATGGTAACCCAGTCGTGCGGGAGGCCGTCATACTCACGGTGGGACTTTTGCCCGACTGCACCTAGTATATCCCGCCATTCGGGGCGGAGGGTGTCGGCGGCGACCTCGAAGCTGTGTCGGAGTTGGCGCAGTCGCTGCAGCAGGCCCTCGTTGAATCCGATGCGGTATTTGCAGAAGCGGTAGACGCCCGCGCCTGCAAACAGGAGACTAGCCCAGCCGCCGGCATCTTTGATTTCCTTGTACCCACGCCAGATTGCTCTGAGAGTCATCTCACTTGTAAGCTAATGAAGAGGCGCTTCCTTATGTTGGCGGTAGACATTGATATTCTAAGCTAAAGAAGAGGGGCCGGGGCTTAGCTCACAGGCGATTTCGAAGGTCCTTTCCAGTAAGCTTCTGGACGGAGCACGCCTCTCTCAAAGCGGACATTCTAGCTTCTGTGGCGGTTAAGGCGGGCTGATCCAGGCTGATCGCCGTGATACGGGCCTCGTAGCAATCTACCCAGTAGGCCTGGACAATCATCTCCAGTGCGCGGTAAGTCTGGCTGCGGCTGTGGTACGTGAAGCACAGTGAATTCACCACTCGGAATGCCTCCTTGCTCATTGCTCCGTGGATATACATATTCGGACCTAGAGACGTGGCAGTCATATCCCACCGGATCTCCGAGTGTATCTGTCGCCAGATGCCGCAGACCAATTTCTCAGTCGACGTGGAGGTCATGATGGGTACAGACTGTTCCTTGCGCCCACTCCTCTGGGGGAAGCGGGTGGTCGTATGTACTTGACGAATCGAGCGTGCCTTGAGCCGATTCTCTTGCTCAAGATTGACCCCTGCGCGCCTTTCATCATCATCGTCATCTTCAACATCTTCGCTATGTTCACGTTCGACGGCCATGCTAAATGGACGTTCCCTCGAGGTACATGGTCGTAAACCGCCAACTACCTTGCGTCGCTTTGGCACAGCACTCGGGCGGTGACCCGAGGCTATTGCTGTTTCTGGTGCGCAGGCCTCATTCTGAGACTGTGTGGGTAAAAGAGCGCTTGTGGGCTCGACAGGTGAAGGGAGGCGGTGGATCCGAGGAGACAACTGTAAATGGAGCCTCAGCCGGAGGCCATTTAGGAAAAAGAGAAATAAAAATAAGAAAAAGACAAACCTGCGCTCCGGGTGAAGATATTGGGGTTGGGTTTCCGTGTCTGGCAGACTGAAGGTCGAGATATCCCTTGGGTAGGCGATAAGTGATTGTCGGATTCCGGGCGGTGGACTCAATGGGTCGATGACCAATCACCGCCTCAACTTCGACGATGTCTTAATTAGGTAAAAGTAATGATATTGAGGTCTCTGAAGAGAATCTAAATACAGGCAATTTAGGAGATTCTAATAAACCCCTGAACGAATGTGTAGCTAACCTAATTAGGTAGGTAGACGATTAATAATTCTGCTGGTTGATCAACGTGGTGGCTACCCGGTCAAATCTTAGCGGGGAATGACCGATTCTTGGCGGTCATTATTTCGACAGTTATCAATGTCTGCGAAATAACGATTTATAGCAAAAGACGGTTCTCAATTGTTCTAGGGACTCTGGGAAACCGATAAACCCAAGTGAAACGTGCCACTCAGACCGACCCTGACCATTTAACTTTTCTCTCCTTCCAACCGTTCTCGATTCAGTGCCCACCACCATTCGTGCGACGAGTCCAGGCCATGTTCCATGTCTCTATGCTCGCTTCGCAGATTTTCGCCCTCATCCCACGGCTTTGGGCTAAGTATATAGTGGATATTCTTGATACTCTCGTCCTGCCAAATAGCATCATGCACGCCCTTCCATCGCAACGTTTTCAGTGCATTGTACACGTACGGAAGAGCGACCCAGCGACCATGGAACATATCGGCGAGAAGGGATTGATCGGCGAAATCATATTCGGACGTTGCGGAAGTAGCAAGGCGATCGACGATCTTGTCATAGATTTCTCGTGCCGGGTTAACAACCTGAAGGCCACCATTTGGAATCCCGAGGCCTGCTGTGGCCGGGGCTCCGTTGTTTTGGGCAGCTTTTGGAGCGGCATGTTGAGTAGTATAGGCACAATTGCTAGAGACCCAGTTTTCAGGATAATGGGCTTTGCGAAGTGGGTTGCAGACGCAAGCATGGACAGCGGCAAAAACACGACTTCCTACCCCCGCCAGGTCTGGTGGATCCAACTCGAGATCCATCAGCTCGTCCATATTTTGGAGGACCACCATATCACTGTCAAGTTGTACAACACGTTCGTACTCAACAAGCGAAAACGGGGTAAGCTTGCTCCAACAGTCGTAGAAACGTGCGTCATTGACAAATTCTTTGGGGGTGGAGGGTAGTAAGTAGGGAACACGTTTTTTCATGATGTCCCGCGCATCGAGGGCTGCATGGCCATCGACAGGGAACGAGTCTGTGTACAAAACGAGAAGCGGATACTTTGAGCCTACCCGCCTCAGGGAATATTCAAGAGTTAGAAGGCCGGGGAGATAATCAGTATTGGTTATTAGGGTAGTCCACACTTTCGTAGCGTTCCATTTGCGGTTGGTGTTGCTAGACATGGCCACAGCTGCGATATTGATCAATTTTCAACTTGTTCAGTTAACTTCAATGCGGCAGAAATGAGTACCGGACTCACAACTACCAGTGTAGATATCACGGTTGCTTACAGAAACAACAAAAAAATTATTGGGTTCTGAAGGCGTGATTCCCACTCAACTATTTTGCCATTT
>ASY002275
AAGTCGGCAGTGACAAAGATCTTGGGGGTGGTCAGACCGGCGATCGGGATGGCCTTGCCGGCGTAGAAGTAGGTGGAGCTCGTGCAGATGGCCCACTTCTCCTCGCCGTCACGCTGGTCCTTGTCCGCGGAGAGATCGTCGAGGAGCTTGCGCACACCGGGAAGCACCTCGATGCCACTCTTGCCGTGGATCGTGGCCATCTCCTCCGCGGCGTTGAGGATCGCCGTCTCGAATCGGATGACTTCCTTCTCGAGCACTTCTGGGTCGGTGATCTTGCACCACTTCTTGAGCACGTCGATGGTTCTCATTCCGTGGGCAGATCGGAGGATGTCGTCCAGGTCCAGGGGGTACGTCTCAGCGAACAAGGTCCAGGCCTTGACGACGGCGGGACTCGAGTTGATGAGCGTCCCGTCCATGTCGAAGAGGACCGACTCGACGGCAATCTCGACGATGTGTGGGTCGGCAACGGGGGTGAGCGTGCCCGAAGCCGGGACGGCAAAGGACGATCGACGGGAGACGGCCGCCGAGGGGGGAGCCGACGGGTTCGGCGTCGGCATCGCCGACATGGTGAAGGCCTGCTTGGTGAAGACGGACATGGCGAGGGAGAGTTGGGTAGGTGAGCAAGTGTATGTGTCTATGGGTCGAGTCGGGTTTTGAGTTGAGAGTGTCGTTCTACTTTGGGAACGATGAGATGGGATGTGGATGGGGAGCAGACAGGTGGCGACGGGGGTCGATGAGAAGCGTTGAAACGTTGAACAAT
>ASY002276
TTGCCGAAAATCTTCAAATGGTAGTAGCAAATAATGTCAATCTACAGCTCATTAAAAACATCCATAGCAATAAACTAATTCGAGACTAATAATCAAAATTTTAGAGATTCAAAAAAACAAAGTAGGATGTGTTCCTCAGCATAACAAGAAAGTTCATTAAGCAGTGCTGCTACCATGTAGAGTTGTGTTTTCCTCAGCATAGACTGAAATTTCATTAAGCAGTAGTTGCTTGGGCTTGTTGCTGCCTCTTCTTGGCCTCCTCGATGATAGTTAGCTTGATACCCTTGCCCTTGGGAAGAGACACCCACGGCTTTGTGCCTTTTCCAATGATAAACACATTGCCCAACCTAGTGGCAAACTCATGGCCCTGGGAATCTGTAACATGAATGGTCTCAAAACTTCCCTTATGCTTTTCCCTGTTCTTAATGACTCCAACACGGCCTCTGTTTCTACCACCAGTGACCATCACAACATTACCGACATCAAACTTGATGAAATCAACAATCTTGCTGGTCTCAAGGTCTAGCTTGATGGTGTCATTGGCTTTGATGAGAGGGTCTGGGTAGCGGATGGTGCGAC
>ASY002286
CTATAGGCTGGAGCTGGTATCAGGATTCCTCCTAATTCTAGCCGCCTCCTTATCCGATGGGGTGTTGACCTGGAGAGAATGAAGAAGTCGACTTCTCAGCGATACCACTTCATTCGGTGGAAGGATGGCAATACGATCTTCAATTTACCCTTCAACGATATTGTTGAGACACATGGAGCGCCATACTGGCTAGTCCACCGTGCCGACCTACATGCGGCCCTGCTTGATGCGGCTAACAAGGCCGGGGTCAAAGTCCTGACTAACAAGGCTGTTGTCTCATATGACTTCGATGCTCCATCTGCTACTACTAAGGATGGAGAAATCTTCACGGCGGACCTTGTCGTTGGGGCGGACGGCATCAAATCTCTATGCCGGCCACTGCTGACCGGCCAGCCTGATATCCCTCGCGACACTGGAGACGTGGCGTACCGAATCCTTATCCCCGCCGAAAAGCTATTGGCTGACCCAGATCTCGCCCATCTTATCCTCGACCCTTGCACGACGTCATGGTGCGGCCCGGATGCGCATCTGGTCGGCTACCCGATCTGCAGCGGAGAGATGTACAACATCGTCGTCTGTGCTAC
>ASY002289
CCTAGCCCGGATCGCTCTAGGATTTTCATTTGGAATTCTACACTCTTTTGATTATTCCTAAGATTAAGGCGGGAGTGCTCCATGAAGGTGGCGAAGGGAACCCGGAAAGTGACCGGCGGCTTAAAGCAAGCGTAGTTAACCAAGTAAACCGCCCTCGGCTTGGACATGAAATACACGGTGGCGACAAACACCAGAAAGAAAGTCGATCCAAGAATTTGAACAAGTGAAACCTGGTCACTGAGGATCCTGACAGCCGCCACGAGCTCATTAGGGCTGACCGACATCGCCTTGACGGCTAGAGCCGCCATCACCGGGATGAGTAATAAGGTTAGAATGTTGTTTACTAGGTAAGTGTAACCTAGTTTCACGTATTTTAGCTTCACTGATGAGTTAGTGACGGTTGTGGGAGAATTGGTATTACTACTACCATTATCTCCCATGATAATCTTCTCTCTCTTTTTTCTTTTTATTTTT
>ASY002291
TCCCAGCCCATGGGCGGGTTTTTGGCGGGTACCCATGGGCTTGGGCGGGTTTTGGCGAGGTCTAGTCTTGACCGTCTCGAGCAGGACCTCAAAGATATGAGGAAATGTTAACCAGCCTGTTTTAGCTATGCATCCTCATTTTTTTTTCTTGCCTTCGCTATTTATTCTGCTCATGCTTTATACTATGAGACAATTATTTTTGGGTTAGTTAATTAAACGAAGTGCGTGTCAAGCCTGCCAAATCTGAACGGATCGGATGTATCTGCTCGAAGAGTTTCCCAGAACGTACGAAATGATCCGCGACGCAGCAATCCGGATCGGTGCCCAGCTTCATGAACAAAGAAGATTGGAGAGACTATGCTTCATCTGTGCGAACCAACGCCACGTAGCGGAGAAATGTAGGGGAAAGAGAATGTATGGATGAGGCGATATTGTACTCTGTTGGTGTCTTGCGCCGTTTTCTAGATTTGGATGGAAGAACAATCGCAGACCTTTTATTCAAATCGTAATATATGCTACCGTAGTGTGTTCGTGTTGTGGTGAGGATGTTGCAGCAGCAGTGCCGGGACTCATGACACTTCTTAATCAGCCAGGTTTGTTCCTGGTCGTCTGCATATGGCGAGAGCATCAGCCGCTTTCAAATCGCACAAGTTCATCAATATGTGGATCTGTACGGCTAGGAGAAGATACAGCGAATTCTCCCTGAGCCAGTTAGAGTATGTGAGACACCGGAGAAGGTATCTTCCAAGATAGATCGGAACGAGCAAAGAAGTCAAACATCAGACCATCGGGCCGACATTTCTCCGCCCGAAGAACCGATGACTTCAGATTGAGTGACATGGTTCCTACCCCCCAAAAGCGGCATCTCCAAGTAGCCTCCACAATAGCTCACGGACTGTACATCCCGCTGTATTTGCGGAACGATCGCTGGCCATGCATGTGGAGAATTGGCCTTCATGTCTTGTCAGCACGCCAATGCATCTTAGGCACCTGTGCCATCAGCCTGAGTGAGTGCAAGAAGCATCTCAACTGTCTTCTGTTCAATATTCTCAAGCATTGTATTATCAATGACGTTGTATTGTGAGAAAATGGCATCACGAGCCTGCAATACCGATACCAATTCGCACCATATACACTTCCTTAGAGCCGGTTTTCTTCTAGCATTTCCTTTTGAATCTTCCTCTCCTACAAGATTGCAACAATGATAGTGACTATATGACGAAGGCTTCAAGAAAGAAATGTCCATCGGCTTACTCTGACAATAAAATCCTGTCACCGTCGAAGCCGGATTCCATGGACCTCCTGGGTATGGTTTTTGAAGTGACTCACGCTGGGAGGAACAAAGCGAACGTTCCTCGTGCCACATAGTCCACAGTGTTTTGTGCCACTCTCGAATGCTGCAAGCTCAAGCTTGTGCATGTTCTCCACATGGTCCCAGAGCTTGTTCGTTTTACTCTTTTTCTTTTCACGGTCGAAAGTAGGAAGGCTCTGGTCTGGCAGGCAAAACGGGCACTGCAATGGGTCATATTTTTCCGGAATGTTGACTGCAGCTGGTTTCCACGTCGTAGTTTTCCACTCTGGCTGAGATACTGCGACAGTCTGTTGTTTCCCGCGACGGGGACTCTCTTTCCGACGTTGCCACCGAATCATGAGGCGGATGAAGTCCAACCGACGAAGATGGGTCTCTTCATCTGTTTGCGGCGCCGGCGAGTAGCAAAGTAAACGGACTGCTTCTTCTCGTTCCCGGATGAAGTAGTGAATTGCAGGTGAGGATAAACTCTGTTGTTCATTCCCTTGGCGGCAAAGCCCATCTTCGTACTGCCGATTAAATATTACCGTGTCGGTGTCTCGAATATGTCTTTTCCGGTTCTTCTCCAAGGCTTGTTCGCGGAGACTTGTGAGGGTCCGATTTAAATTGGCGTCAGCTTCTGTCTTCCGTATGCCAATCTCCAGCTCCTTATCTTGAGCATCCTTGACCGTAATTCCAAGTTGATGGATGTCTGAAGTCAGGTGCTGACATATCTTGCGCAGCCGCCGAACTTTGGGGTGATTACTGATCTTGCGTGATTGCTCATCGGTTAGGCGGATCGGGGCAGTATTATCCGCCACAAGGGTTGCTGTCCGCATTTCCCTTTGCACCACCTCGTTCGACGCTCGTCTGTGAAATGCAGCCGCTGTATCGAAGTCAACCTTCTCATTCAGATAATATTTGACCGCATTGGACTCATGGTCAGCAACTTGATCACGAACCGAGGCTGGTGCCCGATCTGTTCCAGCAGGTTAGCGAGAGACCTCTACTGTGCTCATGGGTCCATACTATTGATTGCATTAATAGCACCGCGGCGGACCTCTTTCTGTGTTAGGTTCGCTTCCTGGCCCGTTTTCTTCCCGATTCTTTTGATATATCGAGCCCAAGTTCTCGCTTTCAGCGACAGCAGATCAGACGTGCGATAGCCCTCTTCAGTGTGTTCGGGCTCGCGAAAGATGGGCAGGTCCAGCTTTTTTCGCTTGATCTTCAGCTGGATTGCTCTTCGATGACGAGGGATTGGCACTGTATATATGTCCGCCACATCCCGGATCGTAGCCACAAAAATATCATCGTCGATACCTAGCGCCAAGAGCTGCGATAGGAGGTCAAACAGAAGATTATCTTCATGCTCAATAACAAACCTCTTTCTATAACCTAGTCAGCGACCTATCTGAATTGGACTTGTATCCAATTGCAGACTCTTCGGCTTACATTCGCGGCTTTCGGTCTTCCCCTTTGGTATGAAGAAGTGTCACAATGGCAGTCACGCCCAGGCACAGGATTGCGGATAATGTAGAATTCAACGTGTCTCCAAAGAATTGTGCCTGTCTCCTCATTGCCGGCAAGATACCCATCATCCGTCACAATGGAGCTGTCCGACGTGTAGCCGCCATTATTATCAAGGTCAGGGTCCAGTCTGGCGTAGCCTATGTCTTCAGGCATGGACTCTTCTATCTCACCCAAGTGGCCACAGATGCCTGTCTCATAGCCTGAATCACTGGTGGATCCGTCGCTCAGACTCTCCGCTGAACTCGGACCATGGTCGTCCCCAATTCTTATCTTTTCCGCTGGCGGGTCAAATGTGCCATCAGGTCGAGGGTTCAATGCATGTCTCGTGTCGAATAACGAGACAGCGCGACAGGCTGAGATGCTAGACAGGTTGAGTCCCACGATTGGGTAGAGTCGCTGCTTCTCGTCCGCGAACACCGAGTCACAATGGACGAGGTGTGTGACCTGGAACTCCAAGAGATCAATCGAATCTGCCGTGGGCTTGGGTAATGGAAGCTTCCGCAAGCCCATCTCCTTACTCACTTGATTCCTGTACTATCATCCCTGGTAAGTCTAGCGGAGCACATTGGGAGCGCAGAGTCACCTACATTGATGCAGTCGTGACGCATATCCGGATCCATCTCTTTACCGTTCTTCAGGTAATAAAGCCTCTTAAGTGTCCTCCAGTAGTTGGCCAGGGTTCCGTCGGATTTGATAGATCCTTGGAAATGGGCCTTGATCCAGTCAAACCAAGCTTTCACATCCGCAGCGGTGAGGTTCTTCAGGAGTTCGTCGGGGTCAAGCAAGGCATCATGGCAGTATCTGTTTGCCATGGACATTAGTTATCATCATGCCAACGACAGTTCAATCAAGGGACAACTACCGATTCCACTTGCCTCGTAATGAGGCAGCGGATATGTTCGTGTTCGGCGCATACAAGGGCAGCGTCGGCCCGTTAGCAAGGTGCTGCTCTCGGCGTTTAGCATAGTAGAGGTACGACTTCCGACCATGGGCCTTCGCCCGCCGTGGGTTCCTCTGTCGAGGGAGACCGGAGTAAGCCATGGAACGAGTGGGAGAAGGAGAAAGTTGGCTGATTCAGGGAGGGAAAACGGAAAGGATGTATATGAAAAGGCACAATGGTATTTATAGTGTCCACCTCCTGGAACGGTGTGCTTGCAAAGGAGCTTTCTGTCATTGTTAGCCGTGCTCCTGGCTGGCTGCGGTGACTCCCTGGGTATACTTCGAGCAGTACACTGGGGAAGCGAATGGAGCCCAGCGAGGCCTAATGTGGGCCAGCATCCACCGCAGCGAGTGGGCCGCGGTGAGGCGTAACGCCGTTACAATGCCGCTCTGGTAATTTTGGCGTAGTAAAGCAGCGTGCAAGGACTGTCTATTGTAGTTTAGCTCCCGGGGCCGTGATCGCCCAAAATGGCCATACGGATCGCCCGATCAGGCGATGCCGACCCTTATCTACATTGTTCTATC
>ASY002331
ATTAAATCCGGACGTTTGTCTGAGCCATACAAGGGTATTGGTGATTGTTTTAAGCGCACAATGCAAGAGGAGGGTTTCGGTTCATTGTGGAGAGGAAACACTGCCAATGTCATCCGTTATTTCCCCACTCAAGCATTGAACTTTGCTTTTAAGGATTACTTCAAGAGACTTTTCAACTTCAAGAAAGACAGGGATGGTTACTGGAAATGGTTTGCCGGTAACCTGGCATCCGGTGGTGCAGCTGGTGCTTCATCTCTTCTTTTTGTTTACTCTCTTGACTATGCTCGTACCCGATTGGCAAATGATGCCAAAGCTGCCAAGAAGGGTGGAGAAAGGCAATTCAATGGACTGGTTGATGTCTACAGGAAGACATTGCAGTCTGATGGTGTTGCTGGTTTATATCGTGGGTTTAACATTTCTTGCGTTGGTATCATTGTGTACCGTGGTTTATACTTCGGAATGTACGATTCTCTAAAGCCTGTTTTGTTGACCGGGAAGATGCAGGATAGTTTCTTCGCTAGCTTTGCTCTTGGTTGGCTCATCACCAACGGTGCCGGTCTTGCATCCTACCCAATTGACACTGTTCGTAGAAGAATGATGATGCA
>ASY002335
GCGGGAAGGAAGGCGGTAACCAAGAGGAAACCAGGGCGCTCAACAAAGGACCAGCTACGTGAACGAGTCACGAATATAAGAGCCTGGCTCACAATACTGACTTGGAGGTACAGTGCAGACATCATCTCAAACTCGCTGTCCCTGATTGACCTGACACCGAATTTGTTTGTGAAGAAGTCTGTCTTGTGGATAACCCAGAAGAAGACGACAGTCATCAGGGCAAGGTAGGTTCCGAGCACAACACCAGTGGCGAAGATTTCATTGAGCTTCCAGCTGTCGGGCAAGGGAGATGGCTTAACTCTGTCCTTGGATATTGTCATGATAGTACCATCATTGAGAATGGCAATGATAAGGACCATGAAGGGAGCGAAATCAAATTTCCAGATCAGGGCAATAAGCATAAAGCCAAGCACAATACGGATGGTGATGGAAACGGCATAGATCGTGTAGTTCTTCATCCTCTGGAAAATGCACCTGCTGGTCAGGACAGCACTGATAATGACACTGAGACCTGGC
>ASY002338
CTCCAAAGATGAAGTGGTTGAGAGTGAAGAAAGCAGAGGGGGCGGCTGCGCTTGGAGATGGAGGCGGTTGAGTGCCGGTGGGTGGTGGGTTTGCGGTTGGGGTTGGGGTTGGGTTTTGGGTGGAATTGGCAGCAAGAACATTGACTTGAAGCTTCATGCCGGAGGCACAGTGGCCGATAGTGGAACAAATGAAGTACCTTGGCCCTACCGCTGACAGAGGAATGGACGTGGTTCCGCCTGTGTGGGATTTGATAACCGAGCTGGAGGAGCATGCCGTGTAGTCCGCTTCTTTCACCTCGTCCACTGAGTGACTGCCACCATAATTAAACACTAGTGCGTCGCCAACATTAAACTTCTGTCCTGCAGCCCAGGTGTCGTAATCAACCCCCTGACTCCACCCTGAGTTCCCCCCAACGATGATATCTGCTCCATAAACT
>ASY002351
GCTTGCCGTCCAGATCCAGGCCGAGTGCTCCAAGTTCGGCAAGTCGTCGCGCATCCGCAACACGGCTGTCTACGGTGGTGCCCCGAAGGGCCAGCAGATCCGTGACCTCCAGCGCGGTGTTGAGATTTGTGTCGCCACCCCTGGACGTCTGATTGACATGCTCGAGTCGGGCAAGACCAACCTCAAGCGCGTGACCTACCTCGTCATGGACGAGGCCGACCGAATGCTTGACATGGGTTTCGAACCCCAGATCCGAAAGATTGTCAGCCAGATCAGACCCGACCGTCAGACCCTTCTCTTCTCCGCGACATGGCCCAAGGAGGTCCAGCGTCTCGCCATGGACTTCCTCCACGACTACATCCAGGTCAACGTCGGTTCCCTCGACCTCGCCGCCAACCACAACGTCAAGCAGGTCATCGAGATCTGCACCGACTACGACAAGCGCGGCAAGCTCCTCAAGCACCTCGAGACCATCTCGCAGGAGAACGCAAAGGTGCTCATCTTTGTCGGCACCAAGCGTGTTGCCGACGACCTCACCAAGTTCCTCCGCCAGGACGGCTGGCCCGCACTCGCCATTCACGGCGACAAGCAACAATCCGAGCGTGACTGGGTGCTTGCCGAGTTCAAGGCTGGCCGAAGTCCGATCATGCTCGCCACTGACGTCGCCTCGCGTGGTCTTGACGTCAAGGACATCAAGTACGTCATCAACTACGACTTCCCCAACAACTGCGAGGACTACATCCACCGAATTGGTCGTACCGGTCGTGCCGGCCACAAGGGTACCTCGTTCACCTTCTTCACCACCGAGAACGCCAAGTCGGCTCGTGAACTCCTCAAGATCCTGCAGGAGAGCAAGAGCGACATCCCCCCTGAGCTCCAAGAGATGGCTCACTACGGCGGAGGCGGTGGTGGTGGTCGCGGACGAGGAGGTGGCCGTGGCGGTGGTGGTGGTGGCCGCTACGGCGGTGGCGGCGGTGGCTACGGCACCGGCTCGAACAGCTACGGCGGCG
>ASY002356
TTCGCACGTATTGACACATCTTAACCCTGCGGATGCCGAGTCCTTCTCATCCTGCAAAGATATTCCTCAGCATCACAGCAATCGTCGCCGTCATTGCCGTCACAATCGGATTCGGATCCGGACTTGGGACCCTCCGCACGAACATTCTCCGACCCATACAGCTCGCTCTCAAGGTATACGGTTACACCAGCGGACTCGCCTCGCGCCTGTTTAGCACCACCGGGATATCAGCAGCTCTCCACTCGACCGCCTCCTCTGCCTCCACTGCCCAGAGCACAGATCACAGCATGACCAGCTCGACGGGATACAAGCGCGGCGAGGTGTATTTCCTCTCCCATGGCGGCCCACCCACCATGTTCGACACGCAGTCCAAGCCGTACAAGGCTTGGCAGAAGTACGGCGCGGCTGTGGAAGCTGCCAAGCCGAGGGGCCTCGTCGTCGTCTCGGCGCACTGGGAGAATGAGGATGGTTCGGAGCACGTGAAAGTCAACACCGACACGACCAATCCTTTGGTCTATGATTTCTACAACTTCCCCAAACAGTACTACGAGCAGACCTTCACCTCGCACGGGGATCCGAAGATGGTGGAGGACATTCAGGGGGCGCTGAAAGAGGCGGGAGTGGAGTTCGAGCCGGTCAAGCGAGGATTGGACCACGGGGTTTGGGTGCCGTTCAAAGTGGCGTTCGCAGGGAAGACGGATATCCCCATCGTACAGGTTAGCTTGCCAGGGGATGGGAGTCCCGTGTCAAGCGCCAAGCTGGGCAAGGCCCTTTCGTCGCTTAGGGATAAGGGGTACGGTATCATGGGTACCGGTCAAGCCGTCCACAACCTCCGTGATCTATTCAGCGGTCGCCCAGCACCATACACCTCCCCCTTCATGTCCGCCATCACCTCGGCGCTCTCCTCGCCCAAACCCCTCGAAGCCACCCTCACCCTCTTCCGACACCCGATGTATCGCCAAGCCCACCCCACGCCCGAACACCTCCTGCCGCTCGCCGTGGCTGTGGCGGCGACGCAGCCCGATGACACGCTCGAGGAGCTCTTTGCGGGCACGGCCGAGGACGGCAAGTTGGGTTGGGGGATGTGGTTCTGG
>ASY002366
GGACGGCCAAAGGAAACCCTAGTATTTATATAAGCGAAAATGGCGGTGCCTTTGCTGTCGAAGAAGATCGTGAAGAAGAGGACCCAGAAGTTCAAGAGGCCTCAAAGTGATCGAAAGATCTCCGTCAAGGAAAACTGGAGAAGACCAAAAGGTATTGATTCCAGAGTTAGAAGAAAGTTTAAAGGATGCACATTGATGCCCAATATTGGTTACGGTACTGACAAGAAGACCCGTCACTACCTGCCTAATGGGTTCAAGAAGTTTGTCGTTCATAATGTCAATGAGCTCGAACTCTTGATGATGCACAACAGAACTTACTGTGCTGAGATCGCCCATGATGTTTCAACAAAGAAAAGAAAAGAGATTGTTGAGAGGGCAGCACAACTTGATGTTGTAGTTACGAACAAGCTTGCAAGGTTGCGCAGCCAAGAAGATGAATGAACAATTTAGATCCTTGAATGCCT
>ASY002371
GGACGTTCAACAACCGGAGGCTCGAGCTCCTGGAGAACAGGAAGAAGGTCCAGGCAGAGCTTGACAAGGGCAAACCCCTCACCTTCCTCCCCGAGACCGCAGACATCCGGTCTTCCCCGGGATGGCAGTGCGCCCCACCCGGACCAGGCCTCGAGGACCGCAGGGTAGAGATCACCGGTCCGACCGATCGGAAGATGGTCATCAACGCGCTCAATTCGGGCGCGAAGACATTCATGGCGGATTTCGAGGACTCCAACTCGCCCACGTGGTCCAACATGGTCCTGGGACAGGTCAACCTGCGCGACGCCATCCGCCGTCAGATCGACTTTGAGATCTCTGGCAAGGCTTACAAGCTCTCTCCCAACCCTGCTGTCCTCCTCGTCCGCCCTCGTGGATGGCACCTCGACGAGCCCCGCGTGATCATCGACGGTCAACCCATGTCTGGCTCGCTGTTCGATTTCGGCCTCTACTTCTTCCACAACGCCGCGGAACTCATCAAGCGAGGGTTCGGACCATACTTCTACCTTCCCAAGATGGAGCACCACC
>ASY002378
CCTTCTTGACGAACTGGCTCTCCGTCACGCCCTTGCCCATAGCCGCGGTCGACGACACACCGCCGGTAACGGTCATCATCATTGCGTCGGCGTAGTCTGCACCGGACCACTTCTGATGGGTGAGGACGTCGCACCCTAGATCCCGCTCCTTGCGCTGGATGAGCTCAACATAGGCTTTCATCCCGTCCTTTGCAAAGTTCTGGGCGAACAGGTCGTTGATGTACGCGTTGCTGTGGAGTCCAGCGAGTGTGATGAACTGGAAGATGAAGCCGAGCTTGCCTAGGGACCAGACATACTCCTTCATCTCCTTTTCGCCGAGACCCGCCGCGTCCCAGTTGAAGCTCGGACTGAGGTTGTATGCGAGCCATTGGCCGGGCTTGGCCTTGTGCACGCCCTCTGCAAACTCCTTTGCCTGGGCGTAGATGGGCGACTTTGTCTCCATCCACAACAGGTCTGCGTAGTCTGCGAAAGCGATGGCGCGGTTGATGGCACACTGCGTACCGCCTTGATAGCGGTAGTAGCCTTCCCTGGTCCGGGGCGAATCCCAGTTCCAGTACGGCTCGGACTTGAGACCATAGTTGGTCTTGGCGAGTTGGAGAGCGGCGGATTTGCTCGCGTGGGCAGTCCCAGCCACCTGAGAGAGGAACTTGTCGACCTGGGACTTGCTCATCCCTTGTTGTCGTAGC
>ASY002384
ATGGAATTCTCGAGCGGCTTTTTCGATCTCGTCGATGAGAATCAGGCAGTACGGCTTGCGTCGGACCGCCTCGGTAAGCTGACCGCCAGACTCGTGTCCGATGTAACCCGGGGCGGCACCAATGAGTCGAGAGACGGCGTGTTTCTCAGAGTACTCGGACGCGTCGATTCGCACCATCGCCTCCTCGCTGTTGAACATGACCCCGGCGACCGTCTTGGCGAGCAAAGTCTTACCCGTACCGGAAGGACCGACAAGGAGGAACGAGGCGATGGGTCGGTTCTGGTTGGAAAGCCCAGAGCGGTTGAGCCGGATAGCATTGGCGACGGCCTTGACGGCTTCGGGTTGACCAATGACCTTTTTGGAGATGAGCCTCTCGAGGCGGAGAAGCTTGGCCTTCTCAGTTTCGACC
>ASY002400
CACGGCTTCTTGGTTTGGAGCTTGTTCATGGCGTTGAGGTTGATTGTGGCCTGCTCCTCACTCTGCCCACCGGACAAGAAGACGATAGCAGGAACGGCAGCTGGGACGGTCCTCTGCAAGGCACGGACGGTGTGTTCAGCAATCACCTCGGGTGAGACCTTTGGGCTTTCGGATCCTGGGGTGACCATGTTGGGTTTCAACAAGGTTCCCTCAAGGAGGACATGGTGGTCATTGAGAGCCTTGTAGCATGCAGCTAGAACGTTTTCTGTGATAGCAGCACACCTCTCAATGTCATGGGATCCGTCGACCAAGATCTCTGGCTCAACAATGGGCACCAAACCATTCTCTTGGCAGATGATGGCGTAGCGGGCAAGTCCATTGGCATTCTCGTTGATGGAAAGCTGGGATGGCTCGGTTGGGCCAATCTTGAGAACTGCACGCC
>ASY002413
TCGATTCGAGGCACGTGGGGCAGAATCTACTCGATCATCCAATCCTCTCGCATGTTTTCAAGATCAAAGACGGTTATGGGCTGGATGGTCATCTCCTCCGAGCTGGCGCCGCGCACGACGGCGCTCTTGCTGCCTATAGGAAAAACCACGGCGGACCTTACAGCAGTGGTCTGCTCGAACTCGTTGCGTTCCCCCGAGTAGATGAACGCCTCGAGAAAATCAAGGCGTACCGCGACTACAGGGCTCAGAATGGTGGGAAGGACCCGTTTGGCCCGGCCGGACAACCCCACTTTGAGATCGACTTTGTTCCCATGTTTGCCGACGCCTTCCAGTGGCACTTCCCCACGCCTCC
>ASY002421
AACAAATCATCTCTTATCACGGATACAGCATACCTAGTGCAAGGCCCCATTCTTCTTTTTAGGTGAAGATCTCGTAGTCTAGCGAATACAAACGATAGACTTCCCATCGTCCCATGTAACACTCTATTTCCGGGGCAGATGGTACAGGCACCAGTTACAGCTAGTTATTATAGTGAATTTATACCCGGACTCCCGATCTAAGTGATATACAGAGAACTACTATATAGTCTGTTTGAATGTCTATGTGTTGTACAACACTGCTTTCGAACAAAATTAAAGCCTTGCCACTGTAGTGGCCTTTTCGCCTGGTGTTCTTTTCACCGGTTTTGTAGCGCGCGGCACCGGAACGTCTGATGCCTCTGTCAGGTTCAATATAACAATCTTGACAACAGCGCATTCCTATAATCCAACAGTATTACTTCTCCTAGCGGTATCGATGCCCAGGTGCTCAAGAACGGACGGAAGAGCTCGGTGCAAACAAGCAACTATTCTTTATTTTTGCTAGAATGTTTGAGGGTAAGAGAATAACACATAGCTGCTACTTAGGAAATATCAATATTAAGTAATTTCTCCAACTCTATATCTATAGAGTTATCCACGCCTTGAACTTTTGAACAGTATGCTATGTCCCCGTCAATTTCAGCTGGCTGATTTTTATCTTTTTTCATGTTAGCATTGAGCGACATACAATATAAACAGGCATTGTTTCATTACCATAATCTCCTGCTTGATCAGGGCGCTTACTCTCATGTTCCCATTTTAGACCAAATGCCGCGGATCCTACCATCCCAATCCCAATATTCGAGGCCGTTGTAAATGTCCCCGCAGCAGCTCCTCCCATTGCAGCTCCCTGTAGGGTAGCAAAGAGACTCCCAGCTTGAACTACTCCGATCGAAGACTGCCAGGTCGCAGCAAGAGAAGCCGCGACAGGCCCCGTAGTGCTGAAACCAATAGCACCCAATACTGCAGGGCCGGTGATTGGTGCTGTAGCGAGGACAAGTCCCGTGCTGCCAACAGCTAGGGCGGTTGTATGTTCTTGAGCGACTGTCTGTCCAAAATGAATGATTGAGCTTGTTGCATTTCTCAAATATTCCATCATAGGTGTTATGATGAACAGGTAATTCGAGAGATTTTAAAGATTGGGGAAGCGGTATAGATAGTTAGAGCGGGCGATCGGGTTGCTATAAGGTTGAATTCATGGGGCTAAAGCTAGTATCTCCAAGGGTGTCCTCATAAGGGAATGTACAAAGGTGGCCCAGCCCTTAGTAATAAGTAAAAGGTGTGTATAAGAGCTGCATGAAGCATTAGGCGAAGGTAC
>ASY002433
GGTAGTTTCGGCATCATCCAGTGGCGGAGAACACTCTGGCGGCAGCATAATCAATTGATACCCTTTGCCATCTGGCTTACGGCGTGGAACGAAGGGCACCAGACATGCGCCGGACATCCGTGCCAGCATCCAGGTTCCGGTCGTGGTCGCAGCCTGCTCAACGGCAAACAACGGGACGAAAACGCTTGAGCGCGGGCCGTAATCATGATCCGGTGCGTACCAGACCACTTCGCCTTTTTTCAGGGCTTTAATCATGCCTTTTAAATCTTTGCGGTCGAGCATCGATTTATTTGAGCGCAAACGGCCCC
>ASY002446
CTTGGATACAGAAGCCATATGGCGGATCAAATCGATCACGCGGGAACTGTAGCCCCACTCGTTGTCATACCACGAAACAAGTTTGTGGAAATTCTTGTTCAAAGCAATTCCAGCCTGAGCATCAAAGATGCTGGACCTGTTATCACCAACGAAGTCACTGGACACCACGTGTTCGTCAGTGTAACCAATGATGCCTTTCAGTGGCCCATTTGCTGCCTCCTTGATAGCCTCCTTGACCTCATCATAGGAAGCTTCTTTCTCGATTCTCACAGTAAGATCAACCACAGAAACATCTACAGTGGGAACTCTGAAGGCCATTCCAGTCAACTTTCCATTAAGGGCTGGGAGTACCTTCCCAACAGCCTTGGCTGCTCCGGTACTGCTAGGAATGATGTTGAATGAAGCAGCTCTTCCACCTCTCCAATCCTTCATGGATGGACCATCAACCGTCTTCTG
>ASY002452
CCCAGTTTAATACTCGAAATCTTCCGTATCGTGACTTTTATTAAAGTTGCGTAAAAGTTCCTTTATCTAGAACCCCAACAACTTGAGTCCCCAGCGAATCCAGCCACCTCTTAAATTCGAGCAAAACCAATAAAGGCTTGACTGGGAGATTCAGATGGTTTTATCTTCTTCAACAACTCATTGCAATACAATATCAACGCCGTCAACAAACTCCGCTGTCAAGACCTGACGATCAGGAAGTTGCCGGACAAAATCTTCATCTACTGATATCTTTCGACCTCCGGGGATTTCGTGGATGATGCGATGAATTTTTATCTGCGCTTTCCGTGAAATCTGGTCCCTTAATTCACATACAGTCCTGTCTGATATATATATAGCATGGTGGAAATCATTTCCCGGGAACTTAATATAAAAGCACGCAACAGGTTTCAGCAAAGTCGAAGTCAATCGTTCATTTTGGGCCATAGTTAATTGTTCCAAGGCCATCACTCTAAGACTCGTCAATCGGGAAACTGGGTTAAGATTTCTCTTCTCACTGCCGAGGGATGAAGACAATTTTTGATATAAATCTAAGATTTGTGAGCCACACCGCCTAGTTTCCGTGCACTGGTACGGCGGCCTGTTAGGAGAATTCCGAAAAAACTAATTTTACCAGTCAC
>ASY002458
GCCGGCGAGACGGGTAGTGAATGGATCAACACGAACCCACAGCAAGGAGAAGATAGAAGCCAGGAGGACAGCCCAGACGATGACAATCGTCGGTGTGCGGTTCTGCCTGCCCATAAGACCCTTGAGGAATGGGTATAAGTGAACAATCACCCAGAAGGCAAAGAAGAGCTTCCCGAAGAGCGGCCCCCATGATTGGTAGCCACTGTTGATGGCGTAGGAGGTACCAGCAACGACACCGACCATGTTAATGATCAAAATGGTCGTTGGAGGGATGAGGAGCGTCGTCCACTTGAACATGTAGAGCTCAGCAAAGTCGCCTTCTTCGTCATTAGCCTTTGAG
>ASY002478
AAGGTCTTCTGGCGCCCCACGATCAAGATCTTCTCAGCTCTACTTGCGGTAGGGCGCTAAATGAATAGCTCATCAATTCTGCAGATCTTCTAACTGTACCCTTTCATAAATTACGTTTATTACGGACGCTCGGCGGCCTATGAGGTAAGGTACCACCCATGGATGGGCCGTGGCGAGGTCTACAGCACTGCTTATTTGTCACTTCTATCGCAACTTTTCTAATACTCGGCCAAGACATCACTCGGGCGGAGCAGAGACCCGTGGCCGACGGCTGCCAGCCTCGAAACAATCAGACGCACGGTCAATCGTCGTAATGTCAACTATATAAAACCCTAGATTCTCGAAACTTACTTCAACCTACCTCGCCTGAAACTCATATCTTCTTTATACTCCGTCCGTATTTTGACTACCGACATGTGCTGCGAAATCATCATCATTATTGTTGCTCTTGTTGCCGCTGCCCGTCGGAACCACGCGCGAAAGAAGCGAGAGGCGGCCCAAGACATGCTCTCAACAGACACTGCCTCCGAAACCACCACGCTTGCCCAAGGATATATCAAGGACAGCAACACGCAGGGGCTTTCGGAAAAGATTTCCAAGGACGCAGCCCTCGATGTGAAGATAAAGTCACGCCGACCGTTCGGGGACCGATGGCGCGAGTTTAGGGGCTTGTTACGACCCCTGCAACGAGAAACTGTACAGTGACTACGCAAAAGTCCAGACACCCTAATTCTGCCAGCCAGGCCTCCACTAATCAAAGACCGAACATACCGGGCGGTAAGGCTACTTCAGGAAGGCGGTAGCAGAAGGGGTGTCCGGACTTTTTGTGCAGTCACTGCAATTACGAGAAGAATCGGCCATATGAAAGGAGTTGTTTCTTTGTCCAGGGTTCCAGACACCATCGATTCCCCAGGGTCTTGGCAGTGTTTCGAAGCTTTGTCACCAAAGACATGGACAACCATAGAGTCTATGGGTTCCAATGTCATGTACGTCAGAAAGGCTGATGAGGTTCCGTGGGGAACCGAGCATGCAAAGCACTAGGGAAATGTCAAAGCGAGCTGAATTGGTATAGACTAGTATGCATATGGGCCAATGAGAACTACCGTAATCATCAGAAGAAAGATTGATTGATTGAAAAAGAGAACAACTCAAACGAATGGAAAAGGGGTAGGTTGGCCTTTCCCAGGGCGGTGTAACCGAGTATTCGAGTGACAATACCGATGTCGGGGTGTTACCCGCATATTACACATACTAAACACATATTGTAGTGGGAGAACAGGTGACGGTGTAGAGAAGGTGATTGGGTGACAGTACGCTGAGGTGTATTGATTGAACAGTCATTTACCAGTCAGCCTCTTTTTCCTATTTTGTACTAGTCTGGGATTCTGTTTCCTGAGGCATTGAGACCTCTCAACGCTCATTCTTGAGGAGAACTCAAAGGAACAAGAAGAACACACTGATGAATCCACACTCTTTTGATTCTCCTTCGCGGATGCCTGTCTTTCACTACTTGGTTTTTCAGCACGATTTCTAGGTTTGATGGTAGATATTCTCTCATCTCGACCTGTCTGCTTGGTCAGACTGCCGTCGGGCGCTTCCCTCTTCAAAATGTAGAGGGGACGGTTGAAATAGTGGTGTAATAGACTAGTCTCAATGCGGAAGGCGGTTATCAACAGTATTCACCGCTTTCAAGGATGGAAGTACCACGCTAACATTTTTACCTATCCCAACCACAGTACATTTATGAGGGCCAGCCACTGGAGTACGTTGTCCTACCAATGGGGGCCGGTCGGAACTAGAACTCCGCAGGTGTGAGTCTGGCTAGTTACTTGGGACGAGGATGACTACTGGTCAGAGGCCAATCTCCCCACCAATTGACTTGGGTGCTCGATTGCTTTCAATATGACCAATCAGGAGGAGGACTTGTCATTCAGAACGTCATGGCACTCTTCAAACCCTCTATACATCTTGATTATCCTTACCTGAATATATAAACCACATACTGCGATAGTGTTCTCAAGGAGCATTTTCTAAGAAAAGGCGCGATATGGAATCATCTCCAAGCAATTCATCGACACCATTACCGCTCGTGCCTCCACAACCGACGTCTATGGCCGCGGCTTCCGCAGCGGCACGCTGGAAGGCGGTAACCGCGCGAGATGCGTCCAACAACACTTTTGTCTACGCCGTCCGTTCGACACGCATCTACTGTCGTCCATCATGCCCGGCGCGCCTCGCGCGCCGGGCCAACGTCGAATTCTTCGACACACCCGCACAGGCCGAGTCAGCCGGGTACCGGGCATGCAAGCGTTGCCAGTTTGATGTCGACGTGAAAGATGATCCACGGAGTCAACTGGTGCAGCATGCGTGTGACACTATTGCTGCGGCTATCCTTTCGTCATCGCCATCGGGCAGTCGAAGACCTCGACTGCAAGAACTTGCAGCCGAGGCGAATTTGACGCCGAGTCACTTTCATCGTGTGTTCAAGAAGATCGCTGGCGTGACGCCGCGTCAGTACGCGCGGGCTGTGCGAGATCTAACGAGAGCTGGCAAAGAGGCGGATTATGTGGACATTATGGGAGAGAGTGATGCCTCGTTTCTGCAAGATGTGGGCGGTTTCAATCACTGGGTTGATCTTTGCCAGGCACCTGTAGATGATACGATGATACCCGACAACGATTTCACCATGGACGATCTTATTGACTGGAATCTCTTCGATGACATGATGATACACGAGGAGGAACCTGATGTTCTGAGGCTGGATCTTGGCACCTAAAGCGCTTCGGAACCTTCGCTTTCGGCACCGCTTGTGTTATCCATTTACTTAACAGCAGCACATACGAAATTCCCTTAGCAAGATGGAGCCGCGTGTACCTTCCCCCTCTCCCATCTTCCATTCTAGTTTCCCTTCGCTTACCATGGAAGAGCGCTCAAGGGATTCCTTACGATTACCTGCTAGCTACATGGATACTCTCCACAAACCATGTATGATCGTCCCTAGTCCCTAGTCCCTAGGCCCATATTCTCATCCTCTGCCTTCCCCAGGAATTGTCTTCGTTAACCTATATAGGGATGTTTGGACCCAACTTTTATCTCATTTCGATGCGAATTGACGTGTCTTCGTAAGATCAATATCGCTGAAGACGGACACCTTTAGGAACTGTCCTTAATTATTAAGGACTCTTAAAGTGATTCTGGTATTGCGACACCTTTTTTTTTTTTTTTCAAAGTAGGGCCTTAGTCTTGTCGGATCCCACCGCTGCTGTCTCTGCCTAGAGCTGCATGTCATAGTAAACTCCGCACGACCATCTCAAAGACGCCTCGACGCACTCACTATTAAGCTAACATACTCTCGTAACCTGTAGGGCTGGGCTTTCCATAACTATCAAACTCGCCTCAATACTGCAGTAGCGGCCGACACCGGCGCAGCTCATACTGTAACTTCAGCAGTCAACATAGTAGCCACTAAAGTATTGGAACCTGCACATGACTCAAGTAGCCATGGCTCATCACTAAGATGCCACATAGGGATTAACACGCGCAGGGCTTCGCATTTTATGGCCAAGTCAATTCATGGCTTCAGTTGAAAATAAAATTCTCGCTTTCTCGCTGCAGAACTGGGGCCCGCTTTGGTACAACGAAAAGTACGTGATATGACTCACCCGAGCGAGTGTTTGCAGGGATACTGTATGGTGATGTTTGGCTAATCGGTTTCAGTTCACTCTTCCTCCTTTTTCGGAGGGCAGTGGGTGAACAGCAGATTTGTGGCTTCCTGGTTTCTGGGCCCTCTGTTTTTCGTCTCCCATCGCTTTCCCGTCTTGTCCTCCCACTTCAGTTTACTCTTGAGTTCCTAAGTAAAACAAACGGCTGCTTCTTCACCAGCAGCCATTCTCTGCCAGTTGATCTTCGTTCATAGCTATCGGCTATCATTAAATTCACGTCTTCTCACAAACCGCCCAACCTGTGCAGATGACCCCAGTTTAACACGGAGATTTGCCATGATCTGCCCTGTATTAATAATGTTATTTTGTAGTTGGTTATGACGGAGAAAATCAGAGTTATATTTACCAGCCTCCACCTTCCCCAAACCTTCCCTGCTGTTGCTGGCTGCTGTTGATCTGAATGGTTTCATTTCCATAATCAGTGGCTTTTTCGCCGGCCACCACTTCCCGCTGCCTGTTGATCATGTCCTTTTCCTGCCACCGATTTGACGCCAGTTCATCAACGATGTCCATTCACGCTCTCTTTCACCGGTTGATCAACTATTTTCGGGCCCGAATGTCGTACGTAGCACTCTAGCAACTGTTCGCTTTTGCTGAATACTCGGTCGGATTCCAGCAGCACGCACATTATGGGCGTCGTTGATTCCGGTCTCCATTAGTCGCAAATGCTTGCTGACCACCGCGGATGCGATGATAACTTTGAGAAACTTGGTCGCAGATGGCTACATTAGAGTATCTACTTTATCTCGCACGAATTGAGCCCTACCTACCGAGAATGGACCGTGCTACTTTTAACACGATCTGTCGACTCAACCGATGACGCGCATGGAAAGACGAAGTTTGATACCGTTCCCCATTCTAAGGTGCAGCTTTGGTGCCGAGCGCGGACGAAACAAGAAGGGCAAGACCCAGCGGGAACACATCTGCGGGAGAGAGATACATACAGGAGCGCGCTTGTGGATGCAGCGGCCCCTCGCCCCCCCCTCCTCCTTTGTCAGCCTGTCACTGATGCTGGTTGGTAACCCAGAGATTGTTGATGAAGCAAGTCATTCTAATTGGAGAGCATGGGAGCCCGACGTCAAGAAGTCAGAGCAGTCGTCGCGTGCGCAATAGAGACGGAACGGTTGGGCCCTGAGGGGCGAAGAAATATAATGTCTGAAGCACTGAAGTTCGCAAAGTGGTGAACCTATCCGATGTACATCCTCAACGAAGCAGCACACACTAACTTGGGGCTGCGTACGACCCAGGGTCGTGAAAAGCTTGAGGAATCATAATAATCATAATAATAATAATTCTCTGTCCATAGCAAAGTTGGGGTTGGCCTTTTCCCC
>ASY002480
GCATGGGTGACAGCTTCCGCAGCTTCCGACAAGAATTCCGACGCCCACACGGTCGCCTACTTTGAACTTGCTCACACCGGATCCCACCTCCAACACCTCACCTACCACCTCGTGCCCAGGAACCATGGGGTAATGAGCCTGACCAAGATCGTTCTTGGCCTGGTGAAGATCGGTATGACATACTCCACAGCATATCACCTTCACATACAAATCCTCTGCACCAGTTTCCCTGAGATCGTAGGTGTAGGGAGAAAGAACCCCAGATGGGTCCTTGGCTGCGAACCCTGTGATCTTCCTCGAGCATCCCTGGCTTCCC
>ASY002487
GTAGAGATGGATGGATTTGGTACAACTGCTGGTGTTGTTGTTCTTGCTGGTACAAATAGACCTGACATCCTTGACAAGGCACTGCTAAGGCCTGGAAGATTTGATCGCCAGATAACAATTGACAAACCAGATATAAAGGGCCGTGATCAGATATTCCGCATATATCTTACAAAACTTAAACTGGACAATGACCCAACATATTTTTCGCAAAGGCTAGCTGCTTTGACACCTGGGTTTGCTGGAGCTGACATTGCGAATGTTTGTAATGAAGCTGCTTTGATTGCTGCAAGAACCGATGAAACTCAGATTACAATGCAGCATTTTGAGTCTGCAATTGATAGGATTATTGGTGGTTTAGAGAAGAAAAACAAGGTAATTAGCAAACTGGAGC
>ASY002489
TCTTGGCCACCTGCATCACGCAGTTCCTCACCGCTGTCTTCATGTTCTCCTCAATGTGGCGAAGGTCAATGGCCTGGCACAGAGCGACCAGGAACGTGGACGACATGATCTTCAAGATGTCAATAGCCTCGGCGGTCTTCCTGGATGAGATCAGACCAAGTGAGTTCACATCCTGGTTGTGCTGCTCCGCGCTCTGGACATGGTTAGTCACCGGGTTGCCCAAGAACTGCAGCTCAGAGCAGTATGAGGCCATGGCGATCTCGGCGCCCTTGAAACCATAGTCCAAGCTCGGGTTGCGTCCACCGGACAGGTTGGAAGGCAGGCCATTGTTGTAGAAGTCGTTCACAAGCTCCGAGAACTGCGCGAACATCAGCTTGCCAATAGCAGCAATGGCGAGGCGGGTGTTGTCCATGGAGACACCAATGGGGGTGCCTTGGAAGTTGCCACCGTGGATGGCCTTGCCACGGGAGACGTCGATGAGCGGGTTGTCGTTGACAGAGTTGATCTCACGCTCAATCGACTTGGTGGCAAATCGAATAACTTCGATTTGTGGGCCGAGCCACTGAGGCGAAGTGCGG
>ASY002493
AATGACCAGTACTTGAAACCATTTGTTTGCGTTGATGAAAGTGGAAAAGCTGTTGGACCAATAGTGGATGGGGATGCTGTGGTAACATTCAACTTCCGTGCAGATCGTATGACTATGCTTGCCAAGGCACTTGAGTACGAAGATTTTAATAATTTTGACAGAGTTAGATTCCCTAAGATCCGCTATGCGGGTATGCTCCAATATGACGGTGAATTGAAGCTTCCTGCCAAGTATCTTGTATCTCCCCCAGAAATCGAGAGGACATCTGGAGAATATTTAGTGCATAATGGAGTCCGTACTTTTGCTTGCAGTGAAACTGTCAAGTTTGGCCATGTTACCTTTTTCTGGAATGGTAACCGTTCAGGCTACTTCAATGCTCAGATGGAAGAATATGTAGAAATCCCCAGTGACAGTGGTATCAGTTTCAATGTCCAGCCTAAGAT
>ASY002496
TCGCACATCAGCAATCGATTCGCATCACTCAGACCCCCTACGTTGAGACAAACCCACCACCATGCCCCGCTCCTCCCGCTCCTCTGCCCGACCCGCCGCTAGGCCCTCGGCGCCTTCCGGTCCCTCGGGCCAGACCCGCCAGTCCTCCACCGCCGCGTACCCACACCAGCAGCCGCACCAGCAGACCGCGTACCCGACTACCGCCCAGCACCCCGCTCAGACGCAGGGGCGCCAGCCCGGTCTGCTCGCCCAGGCCGCGTCTACTATGGGCGGTGCCGTCGCGGGTTCGGTGGTGGGCCACGGAATCTCGAACATGCTCTTTGGCGGATCGCGGCATGCGGACTCGGCACAGGCGGCGGACGCCCCGCCCCCGCCGGCCGAGTATGCCAGGCAGGCTCAGCAGGCTACGGGGAACTGTGACATCCCGGCGAAGGACTTCACCAAGTGCCTCGAGGCCACCAACGGCGACATGAACACGTGCTCAT
>ASY002505
TGGCAAGAATTCCAGAGGCACCGGCTGGGAGCTGCTCAAAACTGCTCAGCTACCCTCAAGGGCAACCACAAACTGACTAATGAAGCCATTCCTGAATCGAAAGACTGGAGGGACAAGGGGGTAGTAAGTGCAGTGAAAAATCAAGGCCACTGTGGCTCCTGCTGGACATTCAGTACAACAGGAGCACTAGAAGCTGCGTATGCACAGGCATATGGGAAAAATATCTCCTTATCTGAGCAGCAACTTGTAGATTGTGCCAGGGCATTCAACAATTTTGGTTGCAATGGTGGTCTACCATCTCAAGCTTTTCAGTACATCAAATTCAGTGGAGGTCTTGATACTGAAGAAGC
>ASY002516
TGCTCCTCAATTGCCAATGTTTCCTCGGTTTCCATGGCGTTTCCCTGGTGTTTTTCACCTACTTGACGAAGGGTGAGCTGGGAAACGAAAGCATCTAGAGCCTCCTTCATCCACGGATGAAAGCATCGTTCCATTGCTTCCTCATACGACACCCATAATCGAAGGCGGACATCTCTCTCAGGCCAATCGTCGAGCTCCTCAGTCACAAACAATGGCAACATGAACCCCTCATGAAATGCATCTATGCTTTTGCTCTTAAAGTACCATGTTCCTAAACAACTCTCTGCTTCTCCTAAAACCCCAG
>ASY002527
CTCGGACAGATCCCAGAGCAGCGTGACGCCGTCCTTGCCGCCGGAGGCGCAGAGCGAGCCATCGGGGCTGACGGCGACGGCATTGACATAGCCACCGTGGCCGGCGAGGGTGGAGCGGAGCTTGCAGTTGGTGAGGTTCCAGACCTTGACGGTCTTGTCCCAGGAGCCGGAGACGATGGTGGGCTGCTGGATGTTGGGGGAGAACCTGACGCACGAGACCCAGCCGGTGTGGCCCTCGCCGCCGCCCATGTCGCCGCCGATGGTGTACTTGCACTCGCCGAGGGTGTTCCAGAGCTTGATGGTGTTGTCGCGGGAGGCGGAGACGATCTGGCGGTTGTCGACGGAGAAGGCGACCGAGATGACGTCCTTGGCGTGGCCGACGAAGCGGCGGGTGGTGAGGCCGGTGGAGAGGTCCCAGAGACGGAGCTCGCCGTCCCAGGAGCCCGAGAGCGCGAACTGGCCGTCGGAGCTGATGACCACGTCCTGGAC
>ASY002533
GTCGTGCTCAAGCTGCCTGCACCGTTCCCCATAAAGGTATCTTCGCTCGCCGCATACTCAATGGCCTTCTCCATCGCGCGGAACGGAATGTCCGCGCTTCATACCGACCTGACCGCCTCGCTTGAACGCATGACGTTCAGTCCACAGCCGAACCTGCCCGACAACCGCGCGGACATGCTTCTCTCGCGCAAGTCTGTTCCGCAGCATCGGCGCAAGCAGATCCGGGTGCTCGTATCGGTATCGGGCATCCCGCGCTTACCCCCTCACAAGGAGGCTACGTGGCAGACATCATCGCTGTACACGTTCTCGCCTTACTCCGGC
>ASY002537
CCCGACTTATTCAAGTATCTTGGCTAGATTGTCGTTGGATGATGGATGCATCTGATTTCAGACAAGGTATTCGGTACAATGCAAACATTGAAGTAATGTTAACAAGCAACGCCTCTGGATGGAATTTTCCAGTAAACCTTGAAATCGAGTTGCCAGATGGGAGTAGGCAAGAGTCTCAAATAGGATTGGCAGGCAGACAACCAAATGTGTGGTTCAATATGCCACTAGGTGGATTCACACTACCTGATTGTGTGACTAGTGGAACAATCCGATTTCGCTTCTTCAACCATGCAGCGGTTTAAGAAGCGAAATCGGATTGTTCCACTAGTCACACAATCAGGTAGTGTGAATCCACCTAGTGGCATATTGAACCACACATTTGGTTGTCTGCCTGCCAATCCTATTTGAGACTCTTGCCTACTCCCATCTGGCAACTCGATTTCAAGGTTTACTGGAAAATTCCATCCAGAGGCGTTGCTTGTTAACATTACTTCAATGTTTGCATTGTACCGAATACCTTGTCTGAAATCAGATGCATCCATCATCCAACGACAATCTAGCCAAGATACTTGAATAAGTCGG
>ASY002555
GTTCTTTCAGCACTTGACTTCCTTCAAACCAGGGGCAATGTATAAAAATGTTGGGTCAGTAGCTCCTTCCTTGTAGTATGCAAATACCATAGCGCTGTCATCGGCCATACTCTCCCCAACGAAGAATTGCAAGTCCTTGACCTTTGGAAGTAGGAACTTAACTGCTCCCTCAATTTTACTCTTAAATGCCTCTTGTTGCTCTCCTTTCAGCAAAGGTGTCAATTTTTTGATATACTTCTTAATGCATGTGAGGAAAACCTTCTTGTCCATGGAAGGTTGCTCCTGAAGACGGAAGGTGTCAACAATGTCGACCACCTTCACAGCCTGATCAGCAACA
>ASY002561
CCGTTTTCCTTCCGCTTCCACCGAAATCCCACTGTGAACACAGAAGAAGAAGCCCACCGGAGGCTGTAGAAGAACGAAATCAATCTTTAGTCATGTCGGACGAGGAGCATCACTTTGAATCCAAGGCCGACGCCGGAGCCTCCAAGACTTACCCACAACAGGCCGGAGCTATCCGGAAGAACGGCTACATCGTCATCAAGAACCGTCCATGCAAGGTGGTTGAGGTTTCAACTTCTAAGACAGGAAAGCACGGCCATGCTAAGTGTCACTTTGTTGGAATTGACATCTTCACTGCCAAGAAGCTTGAAGATATTGTTCCTTCATCCCACAATTGTGATGTGCCC
>ASY002566
GGGATACTCTTGCCAAAGTAGTTTAGTGTGTTGCCATCAAGGAGAAGAGCTCCTGTCTTGAACCAAACAGCTTCAGGACCGCAGTTGGCGCCGAACTTGTTGAAGGCCTCAGGGATAATACAGCCAGCAGCTCCAAGCATTGCCCACCTTGCATGAATCAGCTCATATGCCTGGTATTTTGTAAAGTCTTCTGGTTTCTTGCCGAGTCCAAAAGGATCGTATCCGTAGTCTCCGGGAACTTCTCCGTTCAAGTACTCTGGGATTTCGGAGCGGTCCAATAAACCGGAAGGTAAATAGATTCTTCTGTCGGGGCCGTACCACTTGGCGAGCTCATCGTCAATGGAGGATGAAGTGGCGGGCTTGGATTTGGAAGGAGGAGGTGCCGCCTTCTTCTTTTGAAACAAAGCTACCGTCTTGAAGTTAAAAGCTGCGGGTGTGACCGAAGAAGAAGCGCTTCTTGTGTTGACGTTAAGGCTGTTTCCGAACATTTCCGATGCCCCCAAGGAGGCAGCTAGGGTTGATGCTGCTACTGACGCCATTTTACTTTCTTCTTCTTCTTCTTCGATGTGTTTCGGTCCCTAATAGTTAGACAGACAGCTAGTATGAATTATGAGGATACA
>ASY002567
CAACGGCCCCCGCGCCAACGGCGGTCCCTCCCCCGTCGGCATTCCCCAGGGTCTCCCTGCCGGCGCCATCCCTCGCGGTCAGATGCCGGTCCGTCCTCAGAACTACGGCGAGCAGGCCGCTCCGGCCGCTCAGCAGCCTCGCCTCAACGCGCAGAGCCTTGCGCGTGCGTCGCCCCAGGAGCAGAAGCAGATGCTCGGCGAGTCGCTGTACCCCTTGATTCACGAGACCCAGCCTGACCTCGCCGGCAAGATCACCGGTATGCTTCTCGAGATGGACAATGGCGAGCTTCTCCACCTCATCGAGTCTCCCCCCGCGCTGCAGGACAAGGTCGACGAGGCGCTCCGAGTGCTCGCCGAGTGGGGCAAGAACGACGAGGAGGCGGAGCCGGCGGCGGCGGTTGAGGGCGAGAAGGCTGAGGAGAAGGCCGAGTGAGCGCCGAGTGAGCGTTGTGGAGGAGCACCACCTTCTTTTGGAGACACCTCCCGTTTTAGTTTTAGAGCCGTAGCATGGGGTGAGAGGGGCATGTATACTATTCC
>ASY002586
TCTCTGTCCAAACCCTAATTTCATTTGCTTCCTTCCCCGCCTTCAACAATGGCCGCAGCAGCCGTCCGTCCCCTTGTCACCGTCCAATCGTTGGAATCTGACATGGCAACCGATGGCTCCCCCACCGTCGCCCTCCCCGACGTGATGAAAGCTCCAATCCGTCCTGATATTGTAACCTTCGTCCACGCAAACATCTCCAAAAACTCCCGTCAGCCCTATGCCGTCTCCAAGAAAGCCGGTCACCAGACCTCAGCCGAGTCATGGGGAACCGGACGTGCTGTTTCCCGTATCCCCCGTGTCGCTGGTGGAGGAACTCACCGTGCTGGTCAGGGAGCCTTCGGAAACATGTGTCGTGGCGGACGTATGTTCGCTCCTACCAAGATCTGGCGCCGATGGCACCGTCGTGTGAACGTCAACCAAAAGCGGTACGCCGTCGCATCCGCCATTGCCGCCTCCACAGTTCCTTCCCTTGTGATGGCTCGCGGTCACCGGATCGAGAATGTTCCAGAGCTTCCACTTGTGGTCTCCGATGCTGCTGAGGCCGTTGAGAAGACATCTGCTGCGATTAAGATATTGAAAAAGATCGGTGCTTTCGATGATGCTGAGAAGGCCAAGGATAGCCAAGCAATTCGCGCTGGTAAAGGTAAGATGAGGAACAGGAGGTACGTTAACAGGAAAGGTCCCCTCGTTGTGTACGCAGCCGAGGGAGCTAAGATCGTTAAGGCTTTCAGG
>ASY002588
CTATTCGTATCTTACACAAGGGCGCTGCAACTAATTGACTTGATCTTCCATCTCGTGTCTTGCTTGTAACCATCGTGACCATGAAGGCAACTCTGGTTCTCGGCTCCCTCATTGTAGGCGCCGTTTCCGCGTACAAGGCCACCACCACGCGCTACTACGATGGGCAGGAGGGTGCTTGCGGATGCGGCTCGAGCTCCGGCGCATTCCCGTGGCAGCTCGGCATCGGCAACGGAGTCTACACGGCTGCCGGCTCCCAGGCTCTCTTCGACACGGCCGGAGCTTCATGGTGCGGCGCCGGCTGCGGTAAATGCTACCAGCTCACCTCGACGGGCCAGGCGCCCTGCTCCAGCTGCGGCACGGGCGGTGCTGCTGGCCAGAGCATCATCGTCATGGTGACCAACCTGTGCCCGAACAATGGGAACGCGCAGTGGTGCCCGGTGGTCGGCGGCACCAACCAATACGGC
>ASY002604
TCTGGGTTTGAGGGTGACAACATGACTGAGAGGTCCACCAACCTTGACTGGTACAAGGGCCCTACCCTGCTTGAGGCGCTTGACCAGATCAACGAGCCCAAGAGGCCCTCAGACAAGCCCCTGCGTCTTCCCCTTCAGGATGTTTACAAGATTGGTGGCATTGGAACTGTGCCTGTTGGCCGTGTTGAGACTGGTGTCATCAAGCCTGGTATGGTTGTTACCTTTGGTCCCACTGGTCTGACAACTGAGGTCAAGTCTGTTGAGATGCACCACGAGTCTCTCCTGGAGGCGCTTCCTGGTGACAACGTCGGCTTCAACGTCAAGAACGTTGCCGTGAAGGATCTGAAGCGTGGTTTTGT
>ASY002605
CGGGTCTTGGGGAGCCCCGGCGCCCAGTGGATCCTGTCTGGAGCTGCAAACGCCCCGATCTGAGTGCGGACTTTTGATATGAGGCTCTTTCGTAGTTCTTCACTGTAAGGAACGCCATCCACCAAAGTTACAAAAGCATATATTCCCTGACCTTTGACCTCATGCTCAACACCAACACCGGCAGCCTCTGCACACTGTGGATGCGAAACCAAAGCAGACTCAACCTCTGCTGTGCCAATTCGATGCCCACTAACGTTGATAACATCATCTACTCTTCCAGTAAGCCAGTGGTAACCATCTTTGTCCCTGCTGCAACCATCACCAGTAAAATAGTAGCCAGCAAATGGCTTGAAGTATGTGGTCTCATATCTGTCATGATCTCCATAGAGGGTTCTGAAAGCCCCAGGCCATGATTTTTTAATGCAAAGATATCCGCTACATTCTCCTTCAATCTCCTGTCCTTTCTCATCAACAATGACCGGCTGCACACCAAAGAAAGGAAATGTTGCAGAACCCGGTTTCTGAGGCCAGGCACCAGGTAAAGGAGTCATCATGAAGCCAC
>ASY002618
TGCTCTTCATCTCCTCACCATACTTGTCCTTTCCAATGCAACCCATGTAACTTGTTGCACCAGGAGTTTGAAGCATCCATTGGGCAACCCTGATAGAGTTCTGCGTGGCTCCTCCAGCAATATATTCAACATTGTCCTTGCTGGACAACTCATCGTACATGGGCAAGTGCTTGTCCTCGGCAAGAATGGCATTGTTCGGCTTCACATCATACTTAGCGAGGAAGGCCTCGTCGACGACGGCGGAGATGTCGAGAAGGGGGTTGCCCATCCCCAGGAGCACACCCTCGAGGTTGCTCGCCGCCATTTTCTTGCTCCTCTCGACGACGGCTGCGCAAGGAGGCGAGAGCGAGATCTGAGGTCTGCGTTGG
>ASY002619
GGTATCTCTGGAGGACACATCAACCCAGCAGTGACCTTTGGGCTGTTTTGGCAAGGAAACTGTCTCTAACAAGGGCAGTGTTTTACATTATAATGCAATGCCTAGGAGCCATATGTGGTGCAGGTGTGGTCAAGGGCTTCCAGCCTTCCCAATACCAGTTGTTGGGTGGCGGTGCCAATGTAGTAAACCATGGCTACACCTTGGGTGATGGCCTTGGTGCTGAGATTATGGGCACTTTTGTCCTTGTTTACACTGTCTTCTCTGCTACTGATGCCAAGAGGAATGCCAGAGACTCCCATGTCCCTATTTTGGCTCCCCTACCAATTGGGTTTGCAGTTTTCCTGGTTCACTTGGCTACAATCCCCATCACTGGCACCGGCATCAACCCGGCTAGGAGCTTGGGAGCTGCAATCGTCTACAACAACACCCATGCTTGGAATGACCATTGGGTATTCTGGGTCGGACCCTTCATCGGAGCTGCATTGGCCGCTGCTTACCACCAGATCATCATCAGAGCCATCCCTTTCAAACACAACACCTAAATC
>ASY002624
CAAGCACAGAAAAGCCCCCTAAGAACACACAAAAAAAACACATCACACTGCACACTACTCAACTCAACGAACCTAAGCTCTCTTCCACCTATCATACATTAAACACCTCTTTGATCTCACATTTTGGAAGCTCAAGTTCTACTCATACTATTATCTCCTACAGGAGGAACCGGGTGGATTCGTTATGGTACACCATCAGCTATCCAACCCATACAGATGTTCTACTCCCATCCTCGATCTCGATCAGTAGTACACCTCTTTCTCCTCCATTTATCTCTTCAGATAGACAGCATTTCATATATCAGATAGCTTAAGGAGAAGAAGGGCCTCTACCTCCTGCTTCGATTGCCTTTTCGTACATGTCGGACGTCGATCTTCTTTGGAATCTGAATCCCTGCCTGCTCCCGGAAAATGGAGACACCGGCGGCGTAGAACCTGCCGGAGATATTGGTGGTGTAGATCCTGACGGAGAAACGAGTGGAGATCCTTGATAACCAGGAGGTTTGACTATCATGATGCGCCTTGTCACTTTCATCGCATCCTCAGTAGATTCGTCTCGAACAGATCTGGCACTTACAACATCCGAATCCTTGGAGTTAGAACGGAAGTTAAAGGTATTGTACTTGCGGAGCTTGCCAAGGCCGGAATCCGGCTGAGGTCCGGCAACGGTGTCGTCCCATAGCTTCTCCAACAACCCCATGGCGCAAGTTAGCTAAAGCTGCGCAGATTGAAGATCAACTTTTTGTTTCTTC
>ASY002628
AGGGGGTATAAATCCATTCGTTATCCCCGGATTATAGCGATGCATCAAATCCAAATTCCGCTTCGTCTTTTGTAAACTCTCTCTGGCAATCCAATATGTCTAAAGATATCACCCAAGATTGTCAGTATACCAGGACTGCGGAGGTGTTAAACCGCATCCGCACCACCGAGAGTGTGCTGCTACCCATCCCCAATGATGTTTTCGAAAAGCTCTATTTGAGTCCCAAAACGCCGACAGCTGGCCGGTTGCGTCAAACCTTCGGCAATCCTACTCCAGTATCACTGCTGGGATTCTTGACGGCCGCCACTCCTCTTTCGATGATCACGATGGGGTGGCGAGGGTCAGGAGGAGAAGGTGGTGCTATTTTGTATGTGATCTTTCCTATCCCCATTTCCT
>ASY002644
CTCGCCGAACCTAGTGTGGTGCCAGAACCTGCTTCAAGTAGGGTTAAACAATATTAACCCTGTTGTGCACTGCCCAGCGGCGCTCATGAACGTGGGATGGATCGAAGCTACTAAAGGTGACTTCTACTTCTACGCGCAGGGTATGTCGCCCTCCGTCTCACGGGTGACGGAAAAGGTGGATGAGGAGCGTCTAGCCATCGCTCGTGCCTACGGGCTCGACCTCGTCTCTATCACTGCATACATGAACCAGAACTACCAACATGACCGGGAATTCAGTGACTACCACGAGTTCGCGGTGGGATCGGCCATCCATAACAAAACCAAGAGCGCTCCGGCGACTATGAAACACCGCTACCTGTTGGAGGATATACTCTAC
>ASY002646
ACGCCTCCCAGCCGCGCAACGCCGGAACTACAAAAGCGTGATAGACGCAATCTCAAGAACTGTCAAAGACGAGGGAGTTATTAGCCTGTGGCGCGGCTCATCACTTACGGTGAACCGCGCTATGCTCGTAACCGCATCTCAGCTGGCATCATACGATACATTCAAAGAGACGATTCTGGAGAAGGGGATCATGAAAGACGGCCTCGGAACCCACGTAACAGCAAGTTTCGCCGCCGGGTTCGTGGCCGCTGTCGTTACAAATCCGGTGGATGTAATCAAGACTAGGGTGATGAACATGAAGGTGGAGCCAGGC
>ASY002657
CGGTGACGGACTTCTTGTCAGTGGGAGTGATCATAACGGAGAGGTTGCTGGTGGTGTCGAAGTTGTCCTCGTAGCGAAGCACTTGCCCTGGGAACTCCACCTCTTTGCTTGGGTTCCACTTGGAGGGAACCAGTAGCTTGAAACCGTCTCCGGTGTAGGGTATGAATTCCGTGTTCGTTTTCGGCTTCCCGAATACATTTGCAGCTTCACCGTAGGCAGCATCGGCGGGGGAAACCTTGGATCCGACAGCGGCGGCGCCGACGAGGAGGGTGAGGGCCAAACGGCGGGAGACGGCGTCGTCCTGCTTCTGAGCCTTGCAGACAACGACTCCTCCTGCAGAAGAAGGCTTAATGGTGTGACGCCTGCCGCTGGAAGAGCAGCTGGACATGCCGTGGTGGTGTAAGAAGCATGCTGTCGACGCCATTTCTTTCTCTCTCTTTCTTCTTCTC
>ASY002660
CCTTCCTCGACGTCTTCGGCCGCGGCAACTACCACCTCGACCTGTCTGGCCACGACGTCTCCGCCGTCGGCGCCGACATCAAGCACTGCCAGTCCAAGAACATACTCGTCTTCCTCTCCATCGGGGGCTTCGGCAACCAGTACTCCCTGCCCACCGCCCAGTCCGCGGCGGACGTCGCCAACTACCTCTGGAACGCCTACATGCTCGGCACCCGCAAGGGCGTCTACCGCCCGTTCGGAGACGCCTTCGTCGACGGCATCGACTTCTTCATCAAGAACGAGGGGTCCCTCCGGGAGGCCTGCGACACCGGCACCTACACC
>ASY002676
TGACTCGCGTCGAGGAGCCTCTGATCTCCCGTGTACGAGTGGGTTGTGGTCATGGTTCCCTTGATGATGCCGAACTTCTGGTCAAGAACCTTGACGAAGGGGGCGAGGCAGTTAGTGGTACAAGAAGCATTGCTGATGATACTTTCCGCGGGATCATAGAGTTCTTCGTTGACGCCGACAACATAGGTGGGAATGTCGCCTTTTCCGGGGGCGGTGATGAGAACTTTCTTGGCTCCGGCTTGTATGTGCTTCCCGGCGCCCTCCCTGTCAACGAACACTCCGGTCCCTTCTATCACCAAGTCTATTCCCAGAG
>ASY002681
CCCGCCTACGCCGCCGCAGCCGCCTCCTGCTACCCGCCGCCGAGATGACGAAGCGCACCAAGAAGGCCGGAATCGTCGGGAAGTATGGTACCAGGTATGGTGCCAGTTTGCGTAAGCAGATCAAGAAGATGGAGGTGTCTCAGCACTCCAAGTACTTCTGTGAATTCTGTGGGAAGTTTGCTGTGAAGAGGAAAGCTGTTGGAATTTGGGGATGCAAGGACTGTGGCAAGGTCAAGGCTGGCGGCGCCTATACCATGAACACTGCTAGTGCAGTCACCGTCAGGAGCACGATCCGTCGCTTGAGGGAGCAGACCGAAGCATGATTGCCC
>ASY002682
GTCTCTTCCTAGCTTCCTCAATAATGGTAAGCTTGATACCTTTACCCTTGGGAAGAGATAGCCATGGCTTAGTTCCTTTGCCGATGATGAAAACGTTGCCCATACGGGTAGCAAACTCATGTCCTTGGGAATCCTGGATGTGGATGGTCTCAAAGCTTCCCTTATGCTTCTCCCTGTTCTTGATCACACCAACACGCCCAGTGTTGCGCCCACCAGTCACCATGACCACGTTGCCGACGTCAAACTTGATGAAGTCAACAATCTTGTTGGTCTCCAGGTCGAGCTTGATAGTGTCATTGGCCTTGATGAGAGGGTCTGGGTAGCGGATGGTGCGGCCATCATAGGTGTTCAGGTAGGGGATGCCCTTCTGGCCGAACTGGACAGACCTGACCTTGCAGAGCTTGAACTTAGC
>ASY002684
CTCCCTCATCAGTTTCATATTGTTTAGAGTACTTAGCGAAAGCCTTCTTCTTTGATTTGCACCAGTTCTTATAGAACCTCCTCCTAACTTCCTCACTCAAATGCTGAGCCCATACAGTGCCCAAAGTACGGAGGCCACGTGGGGTCTTTACATATCCAACAACACCAACAATCACCATTGGTGGGGTCTCAATGATTGTCACAGGCTCACATGTCTCCTTCTTGTGAAGTTTAGATCCTGGCTTCTCAACCTCCCTGACAATGTGGGTCATTCCAGCCTTGTAACCCAAAAAGGCAGTCAACCTGCAAGGCTTGGTTGCGTCATCCTTAGGAAAAGCCTTCACTTTTCCACGGTGACGAGCTGCTCGTTTCCTTGGAAGAAATCCAAGGGACCCGTGCCTTGGGTGCTCAAATTTCCTGTGAGACATCTTCTTCTTCCCCTGCGGCTAC
>ASY002687
GTGGGACAAGACTTGTTCAATCACTGGGAAAACTTTGATCATCATTCTATCTACTCACCATTTAAACACGAAACAAACCCAGTATATGATTGATTTCATAGGAAGTACCTGGAATCAAAGCCACGCTTATTTTGATTGAATCCATGTAGACGAGCTCAAGAGGATGCAGTTACTGCCACAGTTGTTGGATTGAACACCTTTTGGTCAGCACAAGAAACTTGGGTACTGTTTCCACACGCTTCTCGGCCAATACCGAGCAAGTCACAATAGTAAAGGTAGTGGGAGATCAGGTTGTTCATGCCTTCAACCTCTCCCTGCCCACAAACCAAATCACTGTATAAAATGTTCATGGTGACACCAAATCCGGGGATACGGTTTGACTCAGTGTCGTTCTTGTTTGGCTTCCAGTTTCCGACATAAGCATCATGGGCAGACGGTTGGTTTTTCTTCTTTGGGGTCATCCACTGGTAGATTGCAGTCATGAAACCCAAGGTGGCGTTCTGTTCTACGTTTT
>ASY002708
CATGACCTTTCAGTTTTGAACTTGGTCATCGTGAAGAAGGGTGAGAATGATCTTCCAGGTCTTACCGACATCGAGAAGCCCAGAATGAGGGGACCCAAGAGAGCCTCAAAGATCCGAAAGCTTTTCAACCTTTCCAAGGAAGATGATGTCCGCAAGTACGTCAACACATACCGTCGCAATTTCACTACCAAAACTGGCAAGAACGTTAGCAAGGCACCAAAGATCCAGAGGTTGGTGACACCACTTACTTTGCAAAGGAAGAGAGCAAGAATTGCTGATAAGAAGAAGATAATTGCCAAGGCAAAGGAGGAGGCAGCTGAGTACCAGAAGCTTCTCGCC
>ASY002712
GAAGTCTTCTGGCTGCACTAGCGGAAGCTGCATTCCTTATTGGAGTAGAGAAGAACAGTGACCTTGTGGCAATGGCAAGCTATGCCCCTCTTTTTGTGAATACAAATGACAGAAGATGGAACCCAGATGCCATAGTTTTCGACTCATCACGTTCATACGGAACTCCGAGTTATTGGATGCAACATTTTTTCAAACGGTCAAGTGGGGCGACTCTTCTAAGCTCCAGTCTTGAGACTAACTTGACTTCTCTTGTGGCCAATGCTATCTCATGGGTCAACCCAGATGATTGTGAGACATATATTATCATTAAGGCAGC
>ASY002713
TTGGGGGGAGGATCAGAGGCGGTCTAAACAACAATGTCTTACTCAGTCAGTCCAGGAAAAGTTTGAGACTTGATGGAAATAAGAGGAAGATCAAGCCTGGGGTTGCTTTTTCTGTTCTCACAAGAGAAAATGGAACAGAGACTTTGACTGTAGAAGCACCGATATTGGAGAGGCGTCGGGCAAACCCTAAGAATGTGGCTGCAATCATACTGGGAGGGGGTGCAGGGACACAACTATTCCCTCTCACCAACCGAGCTGCAACCCCTGCTGTTCCACTTGGAGGATGCTATAGGTTGATAGACATTCCGATGAGCAACTGCATCAACAGCGGGGTTAACAAGATCTTTGTGCTGACCCAGTTCAATTCTGCTTCTCTTAACCGTCACATTTCCCGTACCTACTTTGGCAATGGTGTGAGCTTCGGAGATGGATTTGTTGAGGTGCTGGCTGCAACCCAAACACAAGGGGAAACGGGGAT
>ASY002718
TCTGGATCAAACTTGTTTCACCCAACAGATATCTTGATGCCTATGTATGTGTATCTCAAACACCCAGAAGCACTAGATACCAAGTATCGCAGGTAGGCAACCACGCACAGCTGCTTACTTGCCACCACCGATTTCCTTCACAGCGCAGATCTGTTCTTCACCCATGGCGGACATCACAGACAGGATCAGGTCCTTGCCATCAGCAAATCCAGTCTTGATCTGGCCAAGCAGAACATCATCAGTGGGAAGCTTCAGGTCATCCTTAGTGTTGCCACTCTCAGTTAGAAGGCTGACATATCCATCATCAGTTATGTCAATCAGCTGATAATCTTGGCGGTCAACATGGGGGACGTCACAGTTGTGGGATGAAGGAACGATATCCTCAAGCTTCTTTCCATTAAAGATGTCAATGGCAACAAAGTGACACTTTGCGTGACCATGCTTCCCAGTCTTGGAGGTGGAGACCTCAACAACCTTGCAGGGACGGGCCTTGATGACGATGTGTCCACCCTTGCGGATGGCGCCGGCCTGCTGCGGGTAGGTCTTGGAGGCGCCGGAGTCGGCCTTGGACTCGAAGTGGTGCTCATCGGTGTCCGACATCTCCGACGATCCTCCTGAGTCCGGGGGCAAGTGGGGTGGTGGAGACGAGACGCAGCGGCAGCGAGGGGCGGATGGATGG
>ASY002729
TTCTCATTTGTCAGGGTTGCATTCTTGGTGATGAACTGATCCAAACCAACCAAAGCAACAGTGTTACCACAGGGAACATCCTCAACAGACTCTTGCTTCTTTCCCATCCAGATAACAGTACGCTGGACACTCTTCACATACAGATCCTTCTTCTGGCCAGGAACAAAGTTAGGTCCCATGATACGGACCTTCATGCCAGTGGCAACCCTCCCAGCGAAAACACGTCCAAAGGCAAAGAATCTACCCTTGTCAGATGCTGGGATCATCTTGGAGACATACAGCATAAGAGGACCATCAGGGTCACAGTTTCTGATAGCATTAGCATATATATCATCAAGGGGACCCTCGTACAAGTTCTCCACACGATACCTCTGTGCCTTTGAGGGAGAGGGAAGGTGAAATATCATCATCTCAAGCAGAGCACGACTGGCAGGCAGCCAAGTTTGCATCACACGCTTCATGAGAGCCTTGCCCATCAAGTCCTTCTCATCGTTCTTCATGGTCACACCAAGCTTCTTCAACATAGGCCACAACTTATCCTTCTGGTCATTCATGCAGGTTGCTATGATTTGCTTGATTGGCTCATAGCAGAACTGAACAAAACCTCTCTTGCAGGTAGCTGTCCCAGTGTTCTTGGAGGTCCATTTCTTTGTGGCTGGGTCAAAGAAGTTCTCACCCCACAGCCTCTCCATCATCTTTGCCTCGTCAACTCCAAAC
>ASY002730
CTCACCCTTGAGGGTATCAAGCAGTTCTATGTCAATGTGGAGAAGGAAGAGTGGAAGCTTGACACACTGTGTGACCTGTACGAGACTCTTGCCATCACCCAGAGTGTCATCTTTGTGAACACCCGCCGCAAGGTGGACTGGCTCACCGACAAGATGAGGGGCAGGGACCACACCGTCTCCGCCACTCACGGAGACATGGACCAGAACACTAGGGACATCATCATGAGGGAGTTCAGATCTGGATCTTCTCGTGTGCTCATCACCACCGACCTGCTGGCCCGTGGTATTGATGTGCAGCAAGTCTCCCTTGTCATCAACTACGACCTGCCGACTCAGC
>ASY002736
ACCCAATCCAACACCATTTTTGGTAACTGCACTCTTATCGTTAGCTGGTGGCTTTGCAGCATCGGATTTTGGCGGTGTTTCGCCGTCGACAGGTGCCTTATCTGTCCCTGTAGCTGGAGCTTTAGGAGGTGCAGCAGTGTGGTTCCCAAAAAGAGCATCTGGCAATAAAACTTGGTCTACCACAAAAATAGACAATGGAGATTGCTCTCTGAGCTTATTGTTGATTGGCGCTGTGATAATACCGGTGGAAACGTTGACTTGGTTCGAGTTTGCTTGGCCAGTGAAATTTAGCCCCCAATCTCCAGCTTGAGTCCTCACTGGATTACTGACTGTTTGCAGCTCGATCAAAGTGTAGAACTTAGGCAAGACGTGGTAAAGGAGAAGCTGGCTCTTCTGCTGGTCGTCAAGGGCGTTGAGGGCGCCGGGTCTAAGGGAATTGAAGCCATTATCAGTTGGAGCAAGAATGGTCAATCCTCCCCCTTGAGAATTGTTGAGCTGATTATCAAGCTGAGTAATTAATCTACTTTCATTCAGCAAACGGATGAAGGTACTGAATTGGCCGCCTTCGGACAAAATGCCGGTTAAGTTGATGGGTCCAGGAGGAGATGGACCCGGTGCAGCCGGAGTTTGGGCAAGAGTTTGGCAGAAGAGAGCAAAGGGAAGGAGGAGGAGGAGGAGAGCGGCGGAG
>ASY002754
AGCAGCTGTCCTACTGTCGCATACACACACAAGTGCTAGCTAGCTAATCGATCAGCCGGCGGCCATGGCGGAGGAGAAGCACCACCACCACCTGTTCCACCACAAGGAGGGCGAGGACTTCCAGCCCGCCGCTGACGGCGGCGTCGACCCGTACGGGTACTCGACCGAGACGGTGGTGACCGCCACCGGCAACGAGGGGGAGTACGAGCGGATCACCAAGGAGGAGAAGCACCACAAGCACAAGGAGCACCTCGGCGAGATGGGCGCAGCCGCGGCCGGAGCCTTCGCCCTCTACGAGAAGCACGAGGCGAAGAAGGACCCGGAGCACGCGCACAAGCACAAGATCGAGGAGGAGGTGGCTGCCGCCGCAGCCGTCGGCGCCGGCGGCTTCGTCTTCCACGAGCACCACGAGAAGAAGCAGGACCACAAGGAGGCCAAGGAGGCCAGCGGCGAGAAGAAGCACCACCACTTCGGCTAGATCGTCGTTGACGTGCGGTGGCCGGCCTCGCCGCCGGCCGTGCGTGTGCTTACGTTACG
>ASY002763
CGGGGATCATGTTGTACAGGATGGTCTGGAACTGGTTGAGACCAAAGCCCTGGAGAATGAGGGGACCGAACGAGGTGATACCACCCGAGACGAGCGAGATGCAGAAGATCATGATGACCCATCCCCAAGACTTGGGGTCGAGGAGGCACTCGATCACCTGGCTCCACTTGAAGTCCTGGCTCTGGGTACCGGTGTTGTTCATCCTGATACGCTCGAGCGAGACGTACTTCTGCTCGTCGTTGAGCCATCGGGCCTTGGTGGGGTGGCCGGGGAGGAGGATCAACGTGGGGATGCAGAGGACGATGGCGATCGCACCGCAGACGATAAAGATGAGCTGGTAAGGGTACAGCTTGGTGTTGGCGGAGCCGTGACCGAGACCGTAGGTGAGGAGCGAGCCGAGGATGGTGCTCAGACCGTTGGCAGAGTACCAGATGTTGTTCCTGAGCGGCTGCTCTCGTCGAGTCCACCACATCGAGACGACGACGAGCATCGACGGAGCGATCGAGGCCTCAAAGGCACCAAGGATGAATCGGAAGACGGCCAGACCGGCAAAGTTCTTGAACGCAGCGAGAATACAGCACGAGATACCCC
>ASY002764
GGTCCAGTAGCGTCCATCATAGTACCCTGGTGACCTGTGGTTCTCACGGTACACAAATCCGTGTTCAGTCTCGAACTCTAAGCAAGGAACCCATCCCTTGTTAAGAAGGTATTGGACTTCACTGAGCAAAGACTCAGTGGTGAGTGGTGGAAGGTAAGACAAGGTCTCGAACTTCTTCTTGCCAACTGGTGGCCATACCTGCATGCATTGGACTCTTCCACCGTTGCTAGCAAGGGAGGTAATGTCATCATTCTTCTTGGTGACGGGGAAGGCAACGGTTGACTTCAAGCCGTTGAATGGAGCCACCATGCTGGCTTGAGCCGGGGCACGGACGGCGGCGACTGCGGTGGATGAGATAACGGAGGAAGCCATTTTGTAACACTAGTTCACTACTCT
>ASY002779
CAAGAAACAGAAATACAAAGTTCCCCAATCCCTATACTCCTTTTATAGCTTACTACACTCCATTTCAATCCCCATTCAATCAACCACTTTTCATATTACAAAAACAAAACTCTCTACAATTTAAAGTTACCAAATTTCTCAAACCACCCTCCATTCACTTTTTTCATATTACACCCAATAATATGTATTCAGGTTTTAATTACTCAACCTTCTCTGCTCCAACCTCTTCTTCTGCCTTCTCTTCTGCTTCTTCTGCAGGCTTCACTTCCACGGCCTTCTCCTCTGCCTCCTCCACCGGTGCTTTCGTCTCTTCCTCCACCACAACCTCAGCTGCCTCTTCTGTTTTATTCTCTTCCTTTTCCTCTTCTTCTACTACTTCTTCTTCTTCATTCTTCTCTTCCTTTGCCTCTTCTTCTACTACTACTTCCTTGGTTTCAACTTCAACCGGAGTTTCTGCCTCTTCCACTGCTGGTGGATCCGTGACGTCTTCTTCTTTTGCCACCTCCTCCGCTGGCGGATCTTCTTCCACCGGAGGCGGAGCTTCTTCTTCCTCAACCTTGGGCGGTGGTACCTCCACCTCCACCACCTCTGTTGCTTCCTCTGGGAGAGCTGTCTCCGGTGTTACAACCTCAGCAGTAGCCATTGCTAAATCCTTGTGGAAAAGGAGAAGGAATTGAAG
>ASY002789
TTTCGGGTGGAAAGAAGCACACATTACATAATGGTTATGGCCTGTCAATACTGAGATGCATGTTCGTGACTGCCAGTTCCATATGCGAATAGTCTGGTCATCACTTGCACTCACAATCCAAGGATTCTCATGGTGAAACTGAACCGTACGGATATAATCAAGGTGTCCAAGAAGTGTAAATAAGCACCTATGCAATTTGTAGTTCCAAACTTTAATTTTGTAATCATCTCCACCAGACACAAAAAGCGGCTGAGAATTGTGGAAATGAACACCACGAACAGGGCCCTCGTGCTCATCAAAGCGATCAATGAGCGTACCCATCCTGTAATCCCAAAGCTGAATCACTCCACTGTGAAGACTGGCAAGGATCCATGGTCTCTTAGGGTGGAAACTCAGTCCTTTGACCCTATTGCTCTTGGTCTCGAATTTAGTCAACATCGTTCGCCAAATCAAGGATCTGCGAAGCGAAACTGGAAGAGGAGAGAAACTAAAACCCTCAGAACTTGGCACGATCAGATCTGATTCATAAGATGAGTGGAAAGTGAAAAGAAATGACTAGCGTCGCAG
>ASY002813
CTCGAAGCTCCCCGGACACCCGGAGCTGGGTCTCACCCCCGGCGTCAAGTTCTCGTCGGGCAGACTGGGTCACATGTGGCCGCTGGTGAACGGTGTCGCCATGGGAAACAAGGGCAAGACCGTGTTCTGTCTCGGATCGGATGGTTCGCAGCAGGAAGGAGACGACGCCGAGGCGGCGAGGCTGGCCGCGGCGCAGGGCCTCAACGTGAAGTTGTTCATCGATGACAACGACGTGACCATTGCGGGTCACCCGTCGCAGTACCTCAAGCACTACAGCGTCGCCGAGACGTTGTCCGGCCAAGGCATCAAGGCCGTCGAGGCAAACGGAGAGGACATCGACTCGCTCTACGCTGCGATTTGCGAGGTCGTCAACACTCCCGGCCCCGCC
>ASY002821
AAGAGCTCAAAATCTGAAAAAGAAGGATCTGCTGGGTAAATCAGATCCATACGCGAAACTTAAGATGACAGACGACAAGCTTCCATCCAAGAAAACATCAGTAAAGCGCAGCAATCTCAATCCAGAGTGGAATGAAGATTTCAAATTTGTCGTGACAGATCCAGAAAACCAGTCGCTGGAAGTTGATGTCTTCGACTGGGAACAGGTTGGGAAACATGAAAAGATGGGCATGAACATGGTTCTGTTGAAAGAACTTCCCCCAGAGGAGACTAAAGTGTTGACTCTTAACTTGCTGAAGACCATGGATCCAAATGATATACAAAATGAGAAATCTC
>ASY002833
TTGAGATTGGACATGGATCATCGATCTGGTATGGCTCCATTTTGAGAGGTGATGTCAACAGTATTCGTATTGGATCTGGATCAAATATACAAGACAACTCCCTTGTACATGTTGCAAAGACTAACATTAGCGGGAAGGTCCTTCCGACAATCATTGGAAGCAACGTTACAGTAGGTCATAGTGCTGTTTTACATGCATGCACCATTGAGGATGAAGCTTTTGTTGGTATGGGCGCCACTTTGCTTGACGGAGTGGTTGTTGAAAAGCACAGCATGGTTGGCGCCGGATCTCTTGTCAAGCAGAATACAAGGATTCCTTCTGGGGAG
>ASY002834
CTTCAGTTGACCAACAGCATACTCATCAATTGCATCAACCATGTAGAGAACCTCATATCCCTTCTTTTTCAGTTTCTCAAGGAAGGGGGAGTTCTCAACAGCCTTCTTGCTCTCACCAGTAATGTAGTAGATATCACTCTGGCCTTCCTTCATCCTGGTCACATAGTCCTTCAAGCTGGTCATTTCATCACCACTCTTGGTGGAGTGGTAACGCAGCAACTCTGCGATCTTAGTCCTGTTCTGGGAATCCTCATGGATACCAAGCTTGAGGTTCTTTGAAAAAGCCTCATAGAACTTGTTGTAATCCTCCTTGTTTTCAGCAACCTCAAAGAAGAGTTCAATGCACTTC
>ASY002838
CTCTCTTCTTCGGTCTTGGCTGGCAGGGGCAGCTCGGCATCGGCAGGTGAGGGAGGCATGGCCTCGTCGTCTGAAGACTCGGAGTCGTGGTCAATCAGCTCCGGAGGGGAGTTGGAGTGAGAAGGCGTGCGGACGAGCTCGAGCTGGGCATAGTCCTCCTCGAGATCATCGTCGCCCATGATTTCGTCCTCGACGACCTTGACTGCGGGGGCGGGAGAGACGACGACGGTGGAGTTGTTGCTGCTGCTGCTGACCATGTCGAGGTCATTGTCGTAGTCGGACTCGTCGTCCGAGTCGGAAGAGGAGTCGGAGTCGTACTCTTCGTCGACGGCCTCCTCCTCGATCCGGTCGGCCCACTGGATGTGCCGGCTGTTGTTGGCGGCGGCGGTGCTCTTGGTGGTGTTGCGGACGGACTGGTTGAACCAGCGCTCCTGCTCC
>ASY002844
CCAGCGACCCGGAGAGAGACGCCGAAACCTAGCGACGCCGCCGACGACCCCCCCGGATCCGCCGGCCATGGCGACCCCCAACCCGCCGCCCCAGCAGGGCGAGCCCTCCTCCTCCGCCGATCCCAAGGCGAAGAAGGACTACTCGACGGCTATCCTGGAGCGGAAGAAGTCCCCCAACCGCCTCGTGGTCGACGAGGCCACCAATGACGACAACTCCGTCGTCGCCCTCCACCCCGACACCATGGAGAGGCTCCAGCTCTTCCGCGGCGACACCGTCCTCCTCAAGGGAAAAAAGAGGAAGGACACCA
>ASY002854
CAAGAATGTGGTTGGTGCGAGGAGAGCATCATGGAGGATCTTGTCTTCTATTGAGCAAAAGGAAGATTCTAAAGGGAATGAGCAGAATGTGAAACGGATTAAGGAATACAGGCAGAGGGTTGAATCTGAGCTTTCAAAGATTTGTAGTGATATTATGGCTGTTATCAATGAGCATTTGATTCCTTCTGCAACAGCTGGTGAATCCACCGTGTTCTACTACAAGATGAAAGGTGATTATTACAGGTACCTGGCGGAGTTCAAGTTCGGTAATGAGAGGAAAGAAGCTGCTGATCAGTCCATGAAAGCTTACGAGGCTGCTACTAGTACTGCCGAAGCTGAATTGCCCCCTAC
>ASY002855
CCATGTTGGTCAGCATCTTCTCGATCACCCTGGTGTTCCGTTCGTTCTCCGCGTCAAGGACGGCTACGGTATGGATGACTACGTCCTCCGCAAGGGCACCCCCCACAATGACAAGGCCATCAAGGCTTATCAGAATAACCATGGCGGTCCACTCGGCTCTGGTTTTCTCGAGATGGTTGGATTTCCACGTATTGACAAGTACTTGGAAAAGGACCCCCAGTACCGGCAAGCCAAAGCCTCGAATGACAATAAGGATCCCTTCTCTCCTTACGGCCAACCGCACTTCGAGCTTGACTTTGTCTGTCTCTTCGGCAGCGCCTTCCAGTGGCACTACCCCACACCAAGCAAGGGTAACTATATCACTGTTATGGTTGACCTTGTCCGCCCTGTCTCTGACCCCGGTGAGGTCACCCTTAACAGCGCGGACCCGCTGCAGCAACCGAACATCAACCTAAATTACTTTAAC
>ASY002862
ATCCGCAAGAATGCCGGTTCGGCCAAATCAAAGTGTTCTCGTGGGGGATTGCACCACCCGCCATTGTCACTAGATAAAGCATAGTTAGGGGGACAAAAGTTGGTGGCTGTCACGGTTATGGTTCGACTAATGCACCATTGAGGATCATTGTTGCACCGGAGCTCGTAGCAGGCACCGCAGCTCAAGCCATTGTTGAAAAGTGCAGTGCTCAAAGCTGCTGTGCTCGTTCCATACCCTTGACTGTACAGGTTTCCATAACCACAAGCTCCCCCCATTGTGCCGGTAGCATCAGCACCACCGTAGAAGGTGGCATGGGCAGTTTGCCAACCACCATTGTCATCTCCATTAGCACCAAGGAAAATGGAGTTGCAGATACTGAACAAAAAGAAGAAAAGTGAAAATATTTGCAACATCATCGTTTTGGTTGCCATTTGAGTAAGAGCTAGCTAGCTCAAACAATTGGCTGACC
>ASY002868
GTTGGAGAGGTCCTTTACTTGGCCATCATGACTTTGACGAACTCCTCGTAGTTGATCTGCCCATCACCATCAACATCAGCTTCGCGGATCATCTCGTCGACTTCCTCATCTGTAAGCTTTTCACCAAGGTTTGTCATGACATGGCGCAGCTCGGCTGCAGATATGAACCCATTCTGATCCTTGTCAAACACCCTGAATGCCTCTTTAAGCTCCTCCTCAGAGTCTGTATCCTTCATTTTTCTTGCCATCAGGTTAAGGAATTCAGGAAAATCAATGGTCCCATTTCCATCAGCATCGACTTCATTAATCATATCTTGCAGTTCTGCCTCAGTGGGGTTCTGCCCAAGTGATCGCATC
>ASY002875
CTGGTGTGCATTATCACCAATGAAGATATGATCATAGATGATAGCAGCAATGGCAGCACCAATAAGTGGGCCAGCCCAGTACACCCAATGGTTGGTCCAAGTCCAGCTAACGACAGCTGGACCGAAAGAGACAGCTGGATTCATGGAGGCTCCGTCGAAGGCCCCACCGGCGAGAATATTGGCGCCAACAATGAAACCAATAGCAATCGGCGCAATAATTCCCAATTCGCCCTTCTTAGGGTCAATTGCTGTAGCGTACACTGTGTAAACAAGGCCAAAGGTCATCACGATCTCGAACACTAATGCGTTGGTTGCTGACACTCCGGCTGATAGCGAGAATGCCGACGTTTCTAATCCACCGGTAGCGACTTTCAGAAGCAAGCAAGCGACGACGGAGCCGAGTAACTGAGCAATCCAGTACAAAATGCCACGTAGGAAGGTGATGTGGCCGCCGATGAAGGCACCGAAGGTGACAGCTGGGTTGACGTGTCCGCCGGAGATGTTGGCTCCGACTGATACGGCTACGAACAAGGCAAATGCATGTGCCACGGCTGCGGACACTACTCCTGCTGGTGTTGCTGCCCCGTCGTTTGTTAGCTTATTGAAAGCCATGCCGGAGCCTTCT
>ASY002898
CTGCTTTCCAATCTCCTAGGCGTACATCTTTTCCTCCTTCAATCCATTCTTTAACCTTCAGGCATAATTCGAGTTCTATCTTTAACTGTTTGTCATTGCTTCTCTTCATGCTTTTCTCAAGATCTTCAATCCTCCTTTCCATAAATTCAAGATCCTTCAGCCTTAACTCTTCACCAATAACCTCTAGATCCCTCACAGGATCCACGGTATCATCAACATGTATAATATCAGGATCATCAAATGCACGTAGTACATGGAAAATGCCATCCACTGCTCGAATATGGGCCAAAAAGTTGTTTCCCAA
>ASY002913
AAGCTCCACAACCTTGAATAGGTCCAGGTAACCAATCATAATTTTCATCAGGGAACATCTCAACTGCTTTCTCATTAGCAGCACTAAGGATTCCGGTCATTGTTCCCCCAGAACGCCCGGCAGCATAAGCTAGATCCATGGACGGGTACTTCACGTTGTCTGGGGCTCTAAATGTCAATGAGCCGAGCTTGCAAAGATCAAGACGCGGCCAAGTTATCTCAGAACAAGATACTCGATCAGGCCATGACATTGTGTAGAGAATAGGCAGGCGCATGTCGGGCCAACCCAATTGTGCAAGAACAGACGAATCCTGGGTTTCAATCATTGAATGGATAATTGATTGGGGATGAATTACAATCTCAATATTATCATACTCAGCCCCAAACAGGTAATGGGCTTCAATGACCTCTAATCCCTTATTGAAC
>ASY002950
CCTACTCGTTGGGAAGCATATTAATATGGTCCTACAGTTCTTCCGGCACGAGAAGGGGAAGAAGATCGGCATTTCCACCCTGGCAATTGTAGTCTCGCCTTTCCTAGGCACAATGTAAGTATCTTGACATACCTTATTCTTCTCCCCGGCAAAATCACGAGCTGACCAGACGGGTTGACAGTATCGGCGGCCCCATAATAGAAGATCCAAATTTAGGGTGGCGAGCATCCCAATGGATCCCCCTCGTGTGCATGGGCGCAGGCTTCATCATGCAGATCTTCTTCCTCCCAGAGACCATCTACATCCGAGAAGCAGCCAATACCAATACTTCCGTGACTGAAACTAAGAAACCAACCCTCTGGGCCGGCTACGGCATTCATATCCCCAAGCGCCGTGAAGAGAACAAACATAGTTTCTTCTTCATCGCCACCCGTCCCATTATCCTTTGCAAGTACCCGGCCGTTATGCTATCGGCTTTCTGGTTCGGCATCGCCTACATGATGCATGTTGGTATCACAGCCGTGATCCCACTTGTGTTCGAGGCCGATTATAACTTCTCGGTACTGGATGTCGGTCTCACTGGGTTCTCTGGTTTGATTGGAGCTCTTGTTGGTGAAGCATACGCTGGACCTGCGCTTGATTTTATAGTGAAGCGCACCATGAAACAAGATCGAGAGTGGCAGCCTGAGTACCGGCTGCAAGCGATCTGGCCAGCACTCGTC
>ASY002959
CTGCGGCCAGTGAGCCCAGCATCACCATGAGGTCCACCAATGACAAATCGGCCTGATGGGTTGAGGTGAAAGATGGTCTTCTCATCAAGGTACTTCTCGGGAATCACAGGCTTGATGACATGCTCCTTGAGATCACGAGCGATTTCATCATTGGTGACAGTCTCGTCGTGCTGAGTAGAGATCAGAACAGTGTGTACGCGGACAGGAACCATGGCACCATTGTCATTGTAGTACTCAACAGTGACCTGAGTTTTACCATCAGGTCTAAGCCAAGCACAAGTCCCATCCTTCCGGACCTCGGTGAGGCGAGCTCCAAGCTTGGTTGCAAGGACATGGCTGAGGGGCATCAATTCAGGGGTCTCGTCG
>ASY002960
CGCCACTTGGAATCCTTACCCGCGGACCCAGAACCCCGTAAAGAAAATGATGACGGCTACTTCTTCTTCAGATTGTGAGGCTTGAGCTCATGTCTCTGCTCAGGCGGCCTCTTGACCGCAACGAAAGAGTTCTGCCCCGTCTCGGAAACGGCATGAACGGCGACATCCTCGCCATAGGGCCACTCCTCGATGAACTGGGCGTCGCCCCTGCGGTCAAACTCGGCGTACTGCGCCGGGTCGAGGCAGAGATGGGCGGCCTTCCAGGCGTCGGCGCGATGGATGTAGGCGCCCTGGATCTCGGTGGTCTGCGCGGCGCCGCTGCGGTCGGCGTTGTAGTCGATTGTGATTTGCAGGACGTAGTGCAGGAAGCGGGCGCCCTCGGGCAGCCGGAGCTCGCCGTCGGAAGACGAGGCGGCGAGGGACTCGTTGTTGGGGGCTGTGTCGATGCCGACGATGAATTCCTTGCCGTCAAAGGCTCTGGCGAAGACGAGGACGCCGTCGCCGTGGGTCCAGGGGCGGGATGATGATGTGGAGGACGACGAGGAAGATGAGTCCTGGGGTTCGCGGACGCGGTAGAGCTCAAAGTCTTCCGGGGCGAAGCCGAGCGTCTCGAGGGACTGGCGGGCAAAGGCCTTGGCTGCGTCGAGGGTGCCGTGGGACTTGAGGACGAAGGGGGTGCGGGTTGCGCCGGAGGAGTCGTGGGAGAAGTCGACGACGGTGAGGAGGGTGTGGAAGAGCTGGTCGGGGACGAAGATGTCCGTTGGGGCGGCCGTGCCGTTTGTGGAAGCCATTTTGGTGTGTGTTGGAGTTTGATATGCTGGAAGAAGGACTTTTACAAGGTAAG
>ASY002968
GCACTCCAGGGCGGTATGAAGGGCGAAGTGCATCTTCGATCCTCTCTGTGAATCATGAAGACCGCACCGGAAGCTGCGTGATCCGCCCACCCATAGTGATCCGCCCACCCCTTCAATATTTGGTAGCGCATTCCAACACCCTGAGTTTAATTACCCACCATGCCACGAAATAATCGTCGATCGCGTCAAGAATTAATTGAGCAAGAGGGCAAGATCCAACTTGCAATAAACGCGTTAAAAAAACACGAAATGACGTCTGTACGTCGAGCAGCAGCTGTTTTTGAAGTTCCGCGTGGTACGCTCCGAGATCGACTTCAGGGTCAACAAAATCAGCAAGAACTCTATAACCAGAATATGAGGCTATCTAAAACTCAAGAGGATTACTTAGTACAATGGATTATATCCAGGGATGAGCGCGGATGTGCCCCAAGGCACTCTCATATCCAGGAAATGGCCAATATTATACTACAGTCAGATTCCGCAACCCCTCCAGATCCCCTAGGGGGAAACTGGGTCACCAACTTCCTAAAGCGCCATCCTGAGCTAAAATCTCGTTTTATAAGACGCTATAATCGACAGCGGGCACAGTGTGAGGATCCTAAGGTCATTAAGGACTGGTTTAATACCTATAAAACTATCTGCAATGATAAAGGTATCCTCCCCGATGATATCTATAATTTTGATGAAACTGGCTTCGCGATGGGTCTTATTGCAACTACAAAAGTAGTTGCAAGACATGACATGCCTGGAAGGCCTCATCTTATTCAGCCAGGCAACCGGGAATGGGTGACTACAATTGAATGCATCAACACCAGAGGTTGGGCTATCCCGTCCACGATTATCTTTAAAGGAAAGGTTTATATTGAAGGCTGGTATTCAGAGCAACGCATCCCCGGAGACTGGCATATTGAGGTTAGCAAGAACGGCTGGACTACCGATGAAATAGGCCTTCGTTGGCTTCAAAACTGCTTTATTCCTGCAACTACACCCCGTACAGTGGCCCGATATCGAATGCTAGTTCTAGACGGCCATGGAAGTCATCTAACGCCTGAATTCGATAAGATCTGTCAAGATAATGATATTATACCGCTTTGCATGCCTTCGCATTCATCTCACCTTCTTCAACCGCTGGATGTCGGTTGCTTTGGGCCCCTAAAGCGGGCATACGAAGGCCTTATTGAATCGAGATCCCGACTTGGCAAACACCATATTGATAAGTTTGACTTCTTAGAGGCCTATCCTCAGGCCTACACGAAGATATTTAATGATCAGAACATCAAGAGCGGCTTTGCAACTGCAGGGATCAACCCTTTTGATCCTGAACGGGTTATTAGCAAGCTTAGTACAGTACTATCTACCCCGACCCCCCCC
>ASY002979
CATGATCCAGGCCGGCACCGCAAACACGCCCATCTCCGCCATCCCCGCCGCCCTCAGCACCAAGACCAGCCTGCTCCTCGGCCTGTGGGCGTCCGGCGGCGACGCCGCCTTCGCCAACGAAATGGCCGCCCTCAAGAGCACAATCAGCCAGTACTGCGACCAGAACCTGGGCGACCTCGTCGCCGGCATCTCCGTCGGCAGCGAGGACCTCTACCGCATCACGCCCACGGGCATCGCCTCCCACGCCGGCGACGGCGCCCAGCCGGGCACGCTCGTCAACTACATTGGCCAGGTCCGCGACGCCATCAAGGGCTCGTGCCTGGCGGACGTGCCCATCGGCCACGTCGACACCTGGAACGCCTGGGTGCTCGACTCCAACAAGCCCGTCGTCGACGCCGTCGACTGGCTCGGCATGGACACGTACCCTTACTACGAGAACACCAACGAAAACTCCATCACCAACGCCAAATCCCTCTACGAGGCCGC
>ASY002999
CCGAACTCCAAACCCTAGCAGTAGCGCCGCCGCCGCCAGGTAAGAGGCGAGATGGTGTCCGGCTCCGGCGTGTGCGCCAAGCGCGTGGTGGTGGACGCCCGCCACCACATGCTCGGCCGCCTGGCGTCGATCGTCGCCAAGGAGCTGCTCAACGGGCAGCGCGTGGTGGTGGTCCGCTGCGAGGAGATCTGCATGTCCGGCGGCCTCGTCCGCCAGAAGATGAAGTACCTCCGCTTCCTCCGCAAGCGGATGAACACCAAGCCCTCGCACGGCCCCATCCACTTCCGCGCTCCCTCGCGCATTTTCTGGCGCACCGTGCGCGGCATGATCCCGCACAAGACGCCCCGCGGCGAGGCCGCGCTCGCCAGGCTCAAGGCTTTCGAGGGCGTCCCGCCGCCTTACGATCGCACCAAGCGTATGGTCATCCCCGACGCGCTCAAGGTTCTGAGGCTGCAGCCGGGGCACAGGTTCTGTCTGCTCGGCGAGCTTTCCAAGGAGGTCGGATGGAACTACCATGAAACTATCAAGGAACTGGAGGAGAAGAGGAAGGAGAAGGCCAAGCTGTCGTACGACAGGAAGAAGCAACTGGCCAAGCTGCGAAT
>ASY003021
TGGGTCCTACTACAAAATCCTCTCCAAAATTTAAACATGTAACAAATTGCAATTAAAATGCTGGCTCCAAGCTCTGAAGTTTAGATGATACCAATCTTGTTCGCCACATCAAGAGCATCATAATCTGGAGTTAACCTAACATATGCCTTCTTCGTTCCGTCGGGTCTGATTAAAGTGTTAACTTTCTTGGTCTGAATATCATACATCTTCTTCACAGCATCTTTAATATTTTTCTTGTTGGCACGAATGTCAACAATAAAGACGAGGGTGTTATTGTCCTCAATCTTCTTCATTGCAGACTCTGTGGTCAATGGATATTTCAGAATTTGATACTGATCCAACTTGTTCCTTGGAGTAACACTGATTCTAGGATACTTGGGATTCCTATCCTTCTTCAATGTC
>ASY003027
TCTCTCACTAGCTACTGATCGACAAAGACCATCCATGTGAATTATAGTATCGCTGGCAACAATCCATCAGTTGCTCATTTGCGGTCTACCGACCTGCGACAGACAACCAAAGTAGACAAAGACTCCGCCAACCGGGAACCACACCATCGCACATCATTGTTTGAAGCCCGGTCACGAAAGCCTTACAGGAACGATGGGTTTGCGTTTGTGAGAAGCTGCACAAAGTAGGCTTGGAACCAAGCACCAGCTTGAGGCGCCGGTTGCAAGGCATCTGGGAGCGCACAGTGGGAGTCAAATCGTGGCGCACTGCTGTCGCTGGTGCCGTCACACTCGCCGCCTGGCTTGACCCAGACAAACGAATCCAGCAACGAGTCCCCAGTGTTTGCGGATGGGCGAATACCAAATCCGGTGCCGATCACATTGCACCAGTCTCCCCACTGTTGCTGTCCGGTAGGCTGCTTTCCCGATCGACCTTGATCAGTGATGAAGAAGGCGTTGGACCAGCCGTGATTGGCAAGAAGAGGTCCAATAGCGTGGATGTACAGCTTCTCGTTGTAGACAGCGTTGCCTTGCGTGTACGATGGGGGGCTGGTAATGTTCCACCCGTTGTAGTTGGCGACATTGGTTGCCAATCCGCGAAGAGCTCTCGGAGACGATGCATTCTTGTAAACATTTGCAAATAGCTGAGCGGCCGGGTCTTGGTTTGCCGGCCAGCCAAGCCATCCTGCATGGCCAGCGTCCAAATACATCGCAACATTTGGAAGGTTCAGCTGTGTGACGGCGTAGTTGATGCACTCAAGGTAGGCTGACTGAGCATTGGCACACTTTGGAGTACCGAGGTTGGTCACCAGGTTGGCAAGAGAGTCAGGCTCAATAACCAGGAGGGTCCGGATATCGGAATATTCCACGACAATTTGACGAATGGTGTCGATATAGTTCTTATATTTGGCGACGCCACCATCGGCAATAGAGTATTCGCCATTCGAGGCAAGGGCAGCGCAATCGCGATCCGGCAAGTCATACACCACAAACTGTCCGGCATAGTTACCGCCATTCTTGTTGGCGGTGCGGATGTCGGCCAAGGTTTGCTCCATGAGAGGGGTCTTGTCAAGAGTATCTAGCCACATAAAAGAGGGAACCTTTGCGACAGCTGCTGCAGCAGTGGCCATGGCTCCAGTCAAGCTAGGAATAGCGAGGCTGCTAACTTCAGAGGCGTAATATGCATTGGCCCAAGGAGTGACCCCAACAAAAGGGTTGCCTGAATACGTAGCGGTTCCCGATCCGACTGGAGGTACTCTGGTAGTAGTAGAACCAGGTGGAGGCGTCGCGGAGCTCGACCGGGATGTTGTGGGGGATACTCGAGAAGTCGTCGACGCGGCGCGCGTGGACGAGCTTGAGCTTGCAGCGCCGGGAAGACACTGGGAGTAATAGTCGTTGGAGTAGACGCATGTGCTTCCGGAAGCACAGCAAGTCGGACCCGACCAATTCTGGCCACCACATTGGCCCCAGACGCTTGAGCAAGCTTGCCGCTCCTCTAGAGGCACACTAGCTGCGAGTGTGGCCAGCGTAGCCAGCGTGGTGAGAATGCCGACAATCATGGTGCAATACACAGAGGGTGATCTTACAAGCCTCTTCAGGTGAGCTGCTG
>ASY003030
ACGATGTTGAGCTCGTCGCTGTCAACGACCCCTTCATCACTACTGAGTACATGACCTACATGTTCAAGTACGACAGTGTTCACGGTCACTGGAAGCACAGTGACGTGAAAGTGAAGGACTCTAAGTCCCTTCTTTTTGGTGAGAAGGCTGTCACTGTTTTTGGCTTCAGAAATCCAGACGAGATCCCATGGGGTGAGACCGGTGCGGAATACATTGTAGAGTCCACCGGTGTTTTCACCGACAAAGACAAAGCTGCTGCTCATTTGAAGGGTGGTGCTAAGAAGGTTATCATCTCTGCCCCCAGCAAGGATGCCCCCATGTTTGTTGTAGGAGTCAACGAGAAGGAATACAAGCCGGAACTTGATGTTATTTCTAATGCTAGCTGCACCACCAACTGCCTTGCTCCTCTTGCAAAGGTTATCAATGACAGATTCGGCATTGTTGAGGGTCTGATGACCACTGTTCACGCAATGACTGCCACACAAAAGACTGTCGATGGGCCATCCAGC
>ASY003035
ATTGAGCAATATGTGGACGAGATTGCCCGGTTTGGTGCCCTCGGGAATCTGTTCTGGATGTAGATCGTTGAGTTGGAGGTGATGATGTGATCTGGCTAAACCCCCGCTTCCGTCTAGCAGATGCGGCAGGGTCTACCTCAGAGTCCGAAGAGTCCTCTCGACGATGCTGATCGGAGGATGGTGCACAGCCGGATGCAGATCGTGTGGTCACTCGACGGCCTTGGGTACCGGGCGATCCCACCGGAGACGATGAAGGTAAGTACTCAGAGGTAGTCTGATCGGGACTAGCATGTTCGGAGCTCGCAAAGTCCACACTTGGGTTCTGTGATAGTCCTGCCGCTGGGAGCTGGGAGCGCTCGCTATCAAAGCTCGTGTGCCAAATTGGCAGCTGTGCCCGCGCATCATTCCGCCAAGCTTGATCACGACAAGAGGAACGAAAACTCATCAAGCAGAGGCATAGAGCCCTCTCAATTCGAGTCCTGGGAGGCCCAGGTCTTCCGACACCCGTCGTTCCATATCTACTGGGGTCACCCAGGTCGTAATACAGAGTACCTGGGTCGTCGTAGGACACCCAGAGCTGCAAGTCTATGAGACCGTTCGTTAAATATGAATATTCGAGACCTTCTTGAATCATCACGTGAAATTCTTGGACAATTGCTGACCCGACCAGCCGCGCAGCGTTGTACCTTGATTTCTTCGGCTCTTCCGTAGGAATAGTATCGGGTTCGACGACTTCTTGCCAGAAATCCACCGGTCGGAGTCCTTCACGCAGGCTCTCCACGGAGAGCTTATGTGGTGGTTTGTATTCGACCGTAGTGAGCAAGGTACTCGTGTTGCCATCGACTCGATGGATACAAAATTGGTCAGGTTTAGAGGGTCTTGCGGTTGACGATCGGCTAGCATCCATTTCATCACCTTCATCCAGAGCGTTGGCGTGGTTGTCGAACCACACGCCGCTACCTAACCGGAACTCCTCTCGAGCATTGGATATCTTGCATAACTCAGCGACGATGTCATGCACATGGTCCTCCACGGCTAGTCGCTCACATGTCTCGAGATCCTGTTCGCTGCTAATCGGTCGACGCGCGAATCGTCGGCTGTGGTCTTCTAACGCAATGAGCGGCGTAAATAACTGTCGTGCATCGTCTTCTGTCGGCTGAAGGTAGCGATAAACAGATTCATAAATTTCTCGTTGCCTAGCTTCACAGTCTGTCCACGGAAGCAGTCGTATAGGGCAGTATTTTCCAGTAGGAGGGGGAATCTTGCCTGTTGTGGAGCGAGAAGGGGCTTCAGCTCGTAGCGGCCGCCAGAGGAGATCGTGGCAATGCTTGATGAACTCTCCAAAAGTTGTGGGTCGATTGCGTTCTCTCTCCTGCCTCTCTCTTTCCTCTGCCTGCCTCTGACGTTCCTCTGCCTGTTTCCTTTCCTCCTCTGCCTTGAAGAAAAGCGCTTTGTAGTCCGGGGAGCTGCTTTCACTCATCTTTTTTGTGAGGAGAGATGAGAGAAAAATCCGGGGGTTGTCCGATACACAGTTATCGCAAGTGTCAGCGGAGTGAGCGGCTCGGTGAAAGTATTTATCCGTTGCACCCCTGGATTGATCCGAAATACCAGGAACGAGGTTCGATCGCGTGGTCCCCCCCAACCAGACCCCTATCGCCCCCACAGACTCTGATGGCAACGACGAAATCCAAAATCCGCCGGCGTTTCGGAAGAAAAAAGGAGCCGCCGGGAGTGTGTCGTGGCGGTTAGCGGTGGGAAAGCGTGGCTCCTGGCGTTCTTCTCAGGAAGTGGCCTCAGATGTTAATATTCTGTTTCTCAACCACTGCCACGAATCTCTGTCGGAAGCGATCCAAGTCGAGGCGGATGCGACCCTGGCGATGCAAGGTGACCGGCCCGGTCAGCTGACAATTTTTCCCAAGCGGATTCGAACGTGCAGCCGGCTTTACCTCGCGTACGTTCGAGATCTGTGTTCACATCATGACTGAATAGCGCTAGATACCAGTGTACGCAGTGGAGCTCAAAGCCCCTCATAAACTAGCTGGCTTGCACACGATGGACCTGGAGCGCGATGTTATTAAATAAACCGGAGTTCCTCTCAAAGCAAGGTGCTGAGACCGTGCCGCACCCTGGCTTGCATTGGTGGTAAGGTCGATGGGGACTCTCTGGACAGATTGGGGACGATTGGGGACGATTGGGACGATTCAGGGACGATTCAGGGACGATCCTCGAACAGTTTGAGCCGTGGCTGAGTGGATCTGAGGTACGTTTACCCCGGAAGGGAGTTCGATGGCTGCCAAGAAACCTCTTGGTTTGCGGCTGGACTATGGCTCTGGACCCTTTTTAGCCCGACAAAAACCTTTCCCGCTACGGATTACATACAAAGCCTGCAGCGAAACGGTTATTAGGGTAAGCTACCCTTCGTAATGCCAATGTTTCTCGAACAAATCGATCCATCTGGATATCTATTTTGGCGAATCTGGTACATATTTATCCGTGATCTCTTTCCGCCCAACTCCTTAACGATCCCCTTGGATTTCTCGATGGCTAGAATGAAATCTTTAGAGTTGCTTTGTTTCAAACCCTCGAGAGGTTCAGTGAAGGTCACCTTCACGGAGGAGAGGATTTTGATTGCGGTAGGCCATGATTACTGTGAGGGCCAGAGAGGCATGCCGTACTCCTAGACTCCTTATGAAGGCTACTCGCCGGCGCAGTTTGTATCCGGCCTGGTGAGAAGCAATTCCACGATATTTTGGTCCTCGTTGTTGACTGCCCAAATGAGCGGAGTCCGCCCTAGATGGTCGGCGATATTTGGATCAAGTTGGCTCTTCCCAAGAAGCGACTCTATGATTGGAATGTGTCGTCTCTGAACAGCGTGGTGAAGGGAGGTTGTCCCATCGATATCCTGGGCGTTGACATCAATATCTTCACGGCCAAGAAGTACCATCACCACTCCCGAGTGTTCAGTCCCCACTGCGACGTGTAATGGGGTCTGCCTAGTACGGTCTCTGGCGTTTACATTAAATCCGTGCTCGAGTAATAACCGAGCGATCTTAGTTCGTCCCCTCCCGGCGGCAATAAAAAGCGAGTTGACAACCCCATGGCGTGGGTCGGAATCAGGTGATAAATTAGCTCTGGTCAATTCTTCCAAAATGGCTACTGTCACTTCCACGCTCCCTGTAGCTATTGCCTTGTCCAGCGGTGTCTCCCCTCGGTTGTCTACTACGTTTACTGCAGCCCCTTTCTGCAGCACGATTTGTACCACCGAAAGCTCACCCCGAAGAGCAGCAAAGCTTAGCAGGGTGCGTCCTTGGTTGTCTTGGCAAGATAGATCAAGGGTCTCCGCAGCGAGCATGTCTTTCACAAGCTCCTCATTTCGGAAAAACATTGCCAGAAAGGTGGGCGCCTGTCCTTGCCTGTCTTGCTTGTTGATGTCAGCTCGGCCTGTGGCTAGGAGGCGCCGGACAATCTCTGCGTGTCCGTTGACTGCGGCAGTGGCAAGAGGCGTAAACCCGTATGCTGCATCCTGACAGTCTATTTCAATGTCCTCTCCCCCGATAAGCTCCTCAACGACAGCTGTATGGCCCTGCTTAGCTGCGCACCACAGCGCAGTCTCCATATTATGGCTCCGGAAGTTGATGTCGATATTCTGTGCCCTAAGAAGGACCTGGACGACAGACGTGGACCCATGCTTGGCTGCCCATATCAGTGGTGTGTTTTGTTCATGGACTGCGTTAACATCTGCCTCATACTCGCAAATGAACGTCTCAGCAATCTCAGGTTTATCTCTCTCAGCCAACCAAAACAGCGCGCTGCTGTTTTGCTCCCGGACATTGAAGTTATAGAGTATCGGGAGAACGATATGATATAGCTGATGATTAGTTTTTGCGAGTGACAGAATGCCCCTAGCCAGTCCGAGGTTGTCCGCTATGCAGACGACTAGTTCAGTCGGGAGGTCGAGAAGATGCATCTATAGGAAGTCAGCTTTCTATCAGGCATGCGTCCTCTTGTAGTACATGGGCCGTGGCGAAGGGCATACATTCAATGAAAGACTCACGTGGCGTGTGCTTGACTTTGTGAGACGGACTGCTGGGGGAGAGATGGGTTAATGAAGGCTCAGGTGTCTCCTGATAAACAGCCCGAGACATGGCCTATTGGCTAGTATAGGGTACTATTTCAGTGTCAGCGCCCAGACGAGTTAGGTATTCCAGTTTTCCGAAATTCTCCTGAGTGGTCTCGCCCTCAATGCTGGGGAACATCACTTTTCTTGCCATGCGGACTCCATTTACAGGTGATGCTGTGGCGCATGTGACAAACTCGAACGATCCTTGGAGACGATTTAGTTATCTCCTGCGGTTTGCGCTGCTGCATCTCCCACTTTATGTTATTTCAGATTGCCAAATGACCTTGAGTTGAAGAAATAGCGTATTTGCCATTACATTTATTCAGACACGCAGGAATAGAGGCGAAAATAGCCCTTGGCGGAAAAGGAAGGAGGAAGTGGCATGCTTGTTATTCTCCGCCTACTTATCTCTACTATCATATCGCTCGATACGCAGGCAGTTTTTGTGCTTGACTCTAAACAACCCATCTTTTCTCTTGACCTTCTTTCTTCGTGCTTCACGAGCCGCGGCACCAATCTGAGTTCCAGACAAAAAAGGCCTTTTTTTTACTATCGGGCCGGTCTCAGCACTGCACAGCCCATCCTCACTGCCTGCCCTTGTAGAAATCTCGTTCAGAACGGTAGCAATCACACGCGGAACGAAGTTGGGTGTTCTCCTTTTCCAAATTCTCAATCAGTTCGAGCGCTTCTTCTTGTTCTTCCCATAGTTCGTTCCGCTCTTTCTCCAAACGTCTAATCACTTCGAGTGCCTCTTGTTTTGTGACTTTGTACTCGGAAACAAATTTTTTTTTGCTGTTTTTTCAAGTCCTCGTTCTTCTGTAGTGCCTCCTCGAGCCTCGTCTTTTGGAGATTGGATTTCTGACGGAACCTTTTCGATGCCTCAGCATTTGCCCTCCGTTTCTGAGACAACTCTGATGAGCCTATTTTGCTCCATTAAACAGGTACCATAGATTGCGACATCGTGGACTATTACTGGCAACTATTAGTACTTTTTCGATTTAGGTATAGAGGACTGGACCTTAGAGAAACGTGTTATTACCTTTGCGTATTAACGGTTTGTCCGGTACAATTCAACTGATATTGGATGCGGCAGAAATAGGAGCAGGGGCGAGAATAACGGCTGGAGACCAAACAGTCTACATATGAAGGGCGAGCTCTTTCAAAACAATGTGTTTAGCTGGTTGTACGATAGGGGTGTGACACCTTTATATTTCAGCTAATGGGCGGAAATTCGGCCTCAGTACTGCGGACTACAGCAAGGGAATGCAGCGCAAAAGAGTTCGTAGAAGCTATTAAAAGATGATACTTGTGGGTATATGCTGCTCTAGCTCCGAATCTAGCTTAAGCAAAGCACGTAGTTATTATCCCGTGTCATAGCCCAATTAGGCAATCCGATTATCTCCCACACTGATGAATACCACAGGAGATACCCTTAATCCTACAGCCTTATGACATCAGCAACAAAAATACCTAACACGAACACGGATGATGGCTGTTTCCAAATATCCTTCCGTGTTTCCTTATCAACAGTTGAATACAAGCGCTGCCGCCAAAAGTGGGAGTGAATAAATAGACCTATTAGAAGAAACCAACTTGGCTATGTACATCACAGACCACTGTTTACACTCGGCCATGCGCTACTCATGGTCCAGCCGGCTCCAGTACCTTAACTAGAAAAGTTTCAAAAAACGCGTCTAACTTGTTCAGGAGGTCTTCAATTTTATTTTTGAATTCCTTCTTTTTCAAACGCTGAACTGTAAAACGGGAATACTGGTTATGCATCCGTTTTGTCTCCTGCTCGTAAGGGAAAGGTGTCTGTGTCCGTAGTCTGCACTTGAAGGAACATGCATCAATATTCCAGGTGTTAATCCAGGTAATGTCCCAGGAAAGCAGAGTCAGAATAAGAAGGTCGGAATCAGGAAGCCGGCACACCACACTTTCATTATGCATGCTTAGATGTGCAGGATTCAATAGCTCAACCACGTAACTTTGGTAAACATCATTGAAGCTTTTGAGAGTTATCTGGGCGCAAGATTCAAGGGTAGATCTGGGCACAAAGACTGCCATGGCCATGATTCAGCCGGACGGATGAAGTAGCCAAAGTGTTGATATTCTCGGGTTGGGGCGGTAGTATTCTCAACGTCGGCAATAGACGGCTCTGCCTTTGAGCACGAGAGAAGACGAGAGCAAGAGGAAGACGTACGCCTTTGTATAAGGAGGTCGATATAATTATTCCCCCTACATGCCATCTTCTTAATCAACGGGAAAGCAGTATAAGCACTGGCCATGTAGTATGAGTGCACATTGACTAATTACAGGCTCTTCGAGTACCCAGCAGATGCAGCTGAAAAACAACGAACGGCATGTGGGGAACAACACCATGCGGATCAACGGCAAAGAATCCCCGGGGCTTGACATGGACCAACGGGGTTGAGGCATGAAGGTCTGCGGCTCGCGCCAACGCTAAGGTGGTGCCCCACCGATCGCCCCACCGGGGTTTGTCTTGTTCTGATGAGTACTTCTTATGAGCAGCGAAAGAAAGGCAGTCAAACCTTTTTGTATAGAGGAAGGCCGGATGGATCCCCGGCACACTCTCGCCTCCATTTCCATCGGTAGACCATTCTCATGAATAAAACAGAGTATACTATGCATAAAGAGATACCCGTATAGAGGAGCAGTTGAGGAAACCAACAGAGACATACTGTAACATAGAGCGCTACAAAGATCAAGATCACCATGATTGCCAGACCTGAT
>ASY003038
CTCCTGATCAGCTCATTGATGAAACCCTCGCGGTTTCCTGCATCACCTCCTTCAACATAGTGATTCCTCTTCTTCTCGAGACCTCCCAATGGTGCACTCAGCTTAAATGGCCATAGGAAGTTGTTGGCCTGCTTGAAGTGAGGTCCAACGGTCAAGATCTCGTGAATCAGATCTTCAATGCAGATGATTCCATACTTGCCAAGAGTCTGCTCGATGATTGAGTTGTCGGTCAAAGGAATTCTCTGCTTGTTAACTTTCCCAAAACCCCTCTTGTAGATAAGTTCCTTAACAGTCTTCAAGTTGGGATACCCGTATGTAACATATGGCTCAACTTTGTGCAACATGTTCAAAGTTGCCTTGTTTACCTTGAGGAACACTCCATTGAAGATCTGTCTCAATCTCAAAAGCTGCAGAATCTTCCTTGTGTTGGGGTGCATCCGGTTGATACCTCTGATCCTCACAATGAAAAGCAGCTTAGCTTCAGGTTCAACATAGAAGCCACCTTTCAACTTCGCTTCTCTCTTCAACTGGATCAACTCCTTTTCCTGCTGGGCGTA
>ASY003040
CCTGATTTTACACCAAAACAGGATGCGAAGATTGTGACCGATGAGAATGCAACTAGCGTTTCATCTGCTTCTATAGATGATTCTGCAGTTATTGAGCAGTTGATTGCTAGGCTGGATGAATGTCTCAAAAAATTGCCTCAAGGTTTCAAAATGAATCCTATTCAATTTGAGAAGGATGATGACAGCAACTATCACATGGATATGATAGCTGGGCTAGCGAACATGAGAGCCAGGAACTACGGAATCCCTGAAGTGGACAAGCTGAAAGCCAAGTTCATTGCAGGAAGGATCATACCTGCGATTGCTA
>ASY003044
GACCCCCCCAAGATACTTCTTCGTTTATTCATTACTAGTACGATAAAAAAAAAAATAGCTAGAGTAAAAGTTGATGAAAGTTCTAATACTTCCCAACTTCCTCGTCCTTCTCGTCCTCACTCCAACATTTCAAAAGGGTCGACCTTGGAGATGAGGCATAATCTCCTTCAGTCTTCATAAAGCTCTGGTAGATGACGGTTCCATTTTCCCCCAGTATTTCACAGCTCTTCTCACCACCCTCGTACCCCTTCAATTCCAGACAGAGCAAGTCTTCCAGATTTTCACCAACAACGTCTGAATGGAGGGCAACAGAAAAATCAGATGGCTGGAAGCATGCCAGCACCCTCACAATCAACTTAGACAGATTCATATCATCGAAGTCATAACCAGCTGCTTCAAAACTTGCATAACTAAACCCATCTTCTGGAGTAACATGGATTGTAGACTCAGCATCTCCTTCAATGGCATTCATGGAATAACCACAAGGGTCGAACTCAAAGTCACATATTTCAGATTTTGGGAGAATTTTCCTAATACCAGAGTTTTCAGTCATTGCAGCAGCAGAACTTGCATCTGTTTTGAAGAAGACA
>ASY003045
GCGCCGGCGCCTGCACTTCTCTGCTCCCTCGTCTCCTCTCGCGCAGGGCCCGGCGAAAGGGAAGCAAGATGTACACCGCCAGGAAGAAGATCCAGAAGGACAAGGGCGTCGAGCCCTCCGAGTTCGAGGACACCGTCGCGCAGGCTTTCTTTGACCTGGAGAACGGCAACCAGGAGCTCAAGAGCGACCTCAAGGACCTGTACATCAACACTGCAATCCAGATGGATGTTGTTGGGAACAGGAAGGCCGTGGTGATCCATGTGCCATACCGTCTGCGCAAGCCCTTCAGGAAGATCCATGTCAGGCTCGTCAGGGAGCTGGAGAAGAAGTTTAGCGGCAAGGATGTTGTCTTTGTTGCAACAAGAAGGATTGTGAGGCCACCCAAGAAGGGTTCTGCTGTTCAGCGCCCTCGCACCAGGACCCTGACAGCTGTTCATGATGGTATCTTGGAGGATGTCGTGTACCCAGCTGAGATTGTGGGGAAGCGTGTCAGATACCGTTTGGATGGTGCCAAGGTCATCAAGATCTACTTGGACCCAAAGGAGCGCAACAACACTGAATACAAGCTGGAGACCTTCTCTGCAGTCTACCGCAGGCTTTGTGGGAAAGACGTTGTCTTTGAGTACCCTGTGACTGAAACCGCCTGAAGATCCA
>ASY003068
CGATGCTCCAAGGGCTGTGTTTCCTAGTATCGTTGGTAGACCACGTCATACTGGTGTGATGGTTGGAATGGGCCAGAAGGATGCCTATGTTGGTGATGAAGCTCAGTCAAAAAGAGGTATTCTTACATTGAAATACCCAATTGAACATGGAATTGTTAGCAACTGGGATGACATGGAAAAGATTTGGCATCACACGTTTTACAATGAGCTTCGTGTTGCTCCCGAAGAACACCCTGTGCTTCTGACTGAGGCTCCACTCAACCCAAAGGCTAACAGAGAAAAGATGACCCAAATCATGTTTGA
>ASY003085
CCAAGAGGAGATATTTGGGCCTGTTCAGTCGATTTTCAAGTTCAATGACCTCAACGAGGTGATCAAGAGGGCGAACGCAAGCCAGTACGGATTGGCCGCAGGTGTTTTCACCAACAACCTGGACACGGCCAACACCTTGACGCGTGCCCTCAGGGCCGGGACTGTCTGGGTGAACTGCTTCGACATCTTCGACGCGGCGATCCCCTTCGGCGGGTACAAGATGAGCGGCATCGGTAGGGAGAAGGGCATCGACAGCCTGAAGAACTACCTGCAAGTCAAGGCGGTCGTCACCGCGCTTAAGAACCCCGCATGGTTGTGAGCATAGCGCACCTATGGTCCTCCTTGAGACTCCGGAGTCTCAAGGAGG
>ASY003086
GCCTCATCAACTTCAACGGCACAGGAAGACCCGACACAACGCTTGACCCAATATACAGGGAGCAGCTTCGAAGACTTTGTACTACTCAACAAACACGAGTAAATTTCGACCCAGTCACACCCACTAGATTTGACAAGACCTATTACAACAATTTGATTAGCTTAAGAGGGCTTCTCCAAAGCGACCAAGAGCTCTTCTCAACTCCCAGAGCTGATACCACAGCCATTGTCAGAACTTTTGCTGCCAACGAACGTGCCTTCTTTAAACAATTTGTGAAATCAATGATCAAAATGGGCAACCTCAAGCCTCCCCCTGGCATTGCATCAGAAGTTAGATTGGACTGTAAGAGGGTCAACCCAGTCAGA
>ASY003090
AGTTTGCTGCCAGATTTCCGGCCCGGTAGTGGTGTAATGGGCGTAAGGGTTATCGGGATTATTGAACTGATCGAGCAGCTTTCCTTCACCACGATTCGCCATCTCCAGCGCCAGATCGCGCGCACCTTCCATGCCCTGCTCTTTGGTGACAAGAATCAGTTCCGCACCATAAGCACGCATCGCCGCACGGCGTTCCTGGCTCATGTTGTCGGGCATCAGCAATTTCATGCGATAGCCTTTAAGCGCGGCAATCATTGCCAGCGCAATGCCGGTGTTACCACTGGTGGCTTCGATTAACACATCACCCGGTTTAATTTCCCCGCGCTTTTCCGCCTCGACGATC
>ASY003121
ATTACATTCCTGAACTCGCCGAGTTTCAGCGCCTTGAATCTGATCCTCACGAGCAGAGACTTACTTATGATGGCCGTAACGGCAAGATCTCTGAGGAATTTGTGGAGACGAAGTATTATGATGATCTCAATTGTGTAGACAAACAGCACCACACGACAGGAACAGGATTCATAAAAATGGAGAACGGAGATTGCAAAGGTTTTAGACTCGCACCAGATTCTGCAGATGCCGGTTGCTGCCATGGCTCTTGTAGGGGTAATCCGGCGACCAACGACTGGATTCCGGCCAGTAACGATCTGG
>ASY003123
AAAACGTTAACAAAGAAGGAAACAAGGATTCTAACAACAATAATGGAGATAAAAATGCAAAGGGTTTAACATGAACAAGAAATTTGGGAAATTCGGATTTGACGAGGAACATGGCCATGGGAAATCTGGGAAAAAGAACAAAAACGTTAACAAAGAAGGAAACAAGGATTCTAACAACAATAATGGAGATAAAAATGCAAAGGGTTTAACATGAACAAGAAATTTGGGAAATTCGGATTTGACGAGGAACATGGCCATGGGAAATCTGGGAAAAAGAACAAAAACGTTAACAAAGAAGGAAACAAGGATAACAACAATAATGGAGACAAAAATGCAATGGATAAGAGGTTCAAAACTCTTCCACCCTCCGAATCCCTGCCCAGAAACGAGACCGTCGGAGGCTATATCTTTGTCTGCAACAATGATACTATGCAAGAAAATCTCAAAAGAGAGCTCTTTGGCTTGCCAGCTCGTTATCGTGACTCAGTCAGGCAAATCACACCGGGATTGCCTCTTTTCCTGTATAACTACTCGAC
>ASY003138
GTCGGGTTTAGCAGAGAGGAGATCCTCAACACTAAGGTCCACATTAACAAAAGCCTCAGCAATCTCAACACCTTTGATTTGATCATCAGCATCATCAAACTCCACCTTGAAAACCCCATCGTCATCCTTAGCAAGCCTCCCAGCAAGAGGCCAGAAATCCTCAAGCACAGCCTCAAGCCCATCTCTAAGCTTTAGAACAGCCTCATCAAAGTCGAAATTGCCCTTGTAGAACAAAAGCTTCTGGTTGTAGAAGAATGCCAAGTAAGGTAGATCAAATGTCACCAGCTGACATTCTTTTCTCCCAATCTTGATCCCACTTGGTTTCACATAGCTTTTCTTCTTCACCTCCACCTTCAAGTTCTCAATCAAGCTCTCACTTCCCATTCTTTCTTTCTTTTCTTTTGT
>ASY003152
GGCTAGGTGAACCATGAACACGGCGAACCCAATTGGCAGAGGAGCTAGGACTGGAATGTGAGAATCTCTAGCGCTTCTCTTGGGATCTGTAGCAGAGAAGACAGTGTAGACAAGAACGAAAGTTCCGATGATCTCAGCGGCTAAGCCAGTGCCGGTACTGTAGCCCTCGGCGAGAGAATTGGCTCCACCGCCGTAACGAGTGTAAAGACCCTTTTGAAAGGATTTAACCAAAGCACATCCACAAATGGCACCAAGACATTGAGCAACCATGTACAAAACAGCTCTCACCAACGACACTTTCCGAGCCAAAAACAGCCCAAATGTCACAGCAGGATTGATATGCCCACC
>ASY003158
TCTACATCCTGCAGTGAACGGAAGCATCCTGCCTGCATCAGTTATTTCAGTGTACTGCATGTACCTGTGCTACAGTGGTCTTGCTAGTGAGCCGAGGGATTATGAATGCAATGGTCTTCACAAGCATTCTAAAGCTGTTTCCACTGGAACCCTCACTCTTGGGCTTCTCACTACGGTTTTATCTGTTATCTATTCTGCTGTCCGTGCTGGTTCTTCTACATCTCTCCTTTCGCCTCCAAGTTCTCCTCGTGCAGGTGCTGGAAAGCCATTGCTTCCACTTGACAGGCATGTTGAGGAAGAAGAGGAGAAGGAGAAATCTAAGCCCGTGTCTTACTCGTACTCGTTCTTCCACATCATCTTCTCCCTGGCTAGCATGTACTCTGCAATGCTCTTGACTGGTTGGTCGACTTCGGTTGGGGAGAGTGGCAGGCTTGTAGATGTCGGGTGGCCTTCTGTCTGGGTTCGGGTCCTTACTGGGTGGGCTACAGCAGCTTTGTACATAT
>ASY003159
AACACTCTACAAGCTGTTGTTCGCTCAAGCTCACGAGTTTCCCTGTTGCAAGAAAATTTGCACCTTCTAGAGCTCCGGTTGTGCTAAAAGACCAACATGAACCACATGACCCCTGATCCTTTACACCAGTAACAGCACCGTGATCGCGCCAGTCAAACTCAGTAGGAAGATCTTTCGTCGGAAGGATCGGAGCCTGGTGAGCATCCACCGGAAGTCCAACCGAACGCTTTGCCCGCCGATTTATCCCTAAGAAGCTCCGGCGAAACTCCTTGGGAGTGAGGTCGGAAAACTTTGTAACACCGTGAACTGCGTTCGGATCCAGCAACTGATTGCGCTTCGCACGGCGCAAATTAGCCTTGAATACGGAGAATCTATAATCGTGCTCTTCTTCTGAAGCGTAGTTCTTGTTGAATTTCGACTTGAAGAGAGAGA
>ASY003182
CGGCCATCAAAAAAGAGTAATCTTCCGCAGAAATTTCAGTAGTTGGTTTCCTTATGTTTGTCCCCACATTGTTTACGAGGATGTTGAGCTTGCCCCCGAAGCGTTCGGCGACCTCGCCAATCAGGCGCTCCCGCTGCTCCCGGACGGAGAGGTCGCAGACGGAGGTTGTGACGCGGAAGCCCCTGGCCTCCCACTCCTTGAGGCGCTCGCCCAGCTCCGCCTCCTTCCGGGAGCAGGTGTGCACGGCCGCCCCCAGCGCCGCAAGTTCCTCCACCACCGCACGCCCGATCCCGCGGGTGCCGCCGGTGACGAGAGCCGTCTTGCCGTGAAGAGACCACCTTCCTGGAGCACCCGGCTGGCTCGATCCCGACGTCCCCGCCGCAGCCATCTGCCA
>ASY003184
GATGAGAGGGCGAATGCCGATGTCGTCAGTCCACCGGTGGCAAACTTGAGAAGCAAACAAGCGACAGTGGAACCAAGGCACTGAGCGATCCAGTAGAGTATACCCCTGAGGAGAGTAATGTGACCACCAAGGAAAGCTCCGAAAGTGACGGCGGGGTTGACGTGTCCACCGGAGATGTTAGCGGAGACCGCAACTCCGATGAACAATCCAAGACCATGGGCAAGTGCAACAGCTACCAGCCCGGCCGGAGTAGTGGAGGCGTCGTCAGTCAGCTTCGCGAATGCCATGCCGGATCCTTCTCCGGCGAAGTTGAAAATGAGCGCACTGATGAAC
>ASY003185
CAGAAAGATCCTCCTACCTCTTGCAGTGCCGGCCCAGTTGCTGAAGATATGTTTCACTGGCAAGCTACAATAATGGGTCCACCTGACAGTCCTTATGCAGGCGGAGTATTTCTTGTTACCATTCATTTCCCACCTGATTATCCATTCAAGCCACCTAAGGTTGCTTTTAGGACAAAGGTTTTTCATCCAAATATCAACAGTAATGGGAGCATTTGTCTTGACATTTTGAAGGAACAGTGGAGTCCAGCACTTACAATCTCCAAGGTGCTGCTGTCTATCTGCTCTCTGCTAACGGACCCGAACCCTGATGATCCTCTGG
>ASY003196
AGCGGCGACGGCCAGATCGGCATCGTCCTCAACGGCGACTTCACCTACCCCTGGGACGCCGCCGACCCGGCCGACAAGGAGGCGGCCGAGCGGCGCCTCGAGTTCTTCACGGCCTGGTTCGCGGATCCCATCTACTTGGGCGACTACCCGGCGTCGATGCGCAAGCAGCTGGGCGACCGGCTGCCGACCTTTACGCCCGAGGAGCGCGCCCTCGTCCACGGCTCCAACGACTTTTACGGCATGAACCACTACACGTCCAACTACATCCGCCACCGCAGCTCGCCCGCCTCCGCCGACGACACCGTCGGCAACGTCGACGTGCTCTTCACCAACAAGCAGGGCAACTGCATCGGCCCCGAGACGCAGTCCCCCTGGCTGCGCCCCTGTGCCGCCGGCTTCCGCGACTTCCTGGTGTGGATCAGCAAGAGGTACGGCTACCCGCCCATCTACGTGACGGAGAACGGCACGAGCATCAAGGGCGAGAGCGACTTGCCCAAGGAGAAGATTCTCGAAGATGACTTCAGGGTCAAGTACTATAACGAGTACATCCGTGCCATGGTTACCGCCGTGGAGCTGGACGGGGTCAACGTCAAGGGGTACTTTGCCTGGTCGCTCATGGACAACTTTGAGTGGGCGGACGGCTACGTGACGAGGTTTGGGGTTACGTATGTGGATTATGAGAATGGGCAGAAGCGGTTCCCCAAGAAGAGCGCAAAGAGCTTGAAGCCGCTGTTTGACGAGCTGGACGGGGT
>ASY003202
CCAAGCTTCCGTCGCCTCGTCCCCAGTCGAAAAGATGTTTGACAACATGGACATTGCGTCGACCGTGACCACGCCTGCCGTCACCCGCCCCTCGTCGCCCGTTCCGTCCCTGCCCCCCTCACCGTTGTCCAGCGGGAAGCACCGCGTCGCCGTGATCGGCTCGGGCAGCTGGGGGACCGCGCTCGCCAAGATCGCGGCGGAGAATGTCTACAAGCGCCGGGGCGACTTCCACACCGAGGTCCGCATGTGGGTCCGGGAGAAGCAGGTGAACGGCAAGAAGCTCACCGAGGTGATCAACCGTACCCACCGCAACGAGAGATACCTCCCCGACATCACCCTTCCCAAGAACCTCACCGCCAT
>ASY003207
CGACGGGACGCCAGATCGCAGCTCGAGAGACACCGCTGGGATTGTACAAAGGTCTCGGAGCGGTGATCAGCGGGATCGTTCCCAAGATGGCTATCCGTTTTGCGAGCTTCGAGGCGTACAAGGGGTGGTTGACCGGTCCAGACGGCAAGATCACGTCGAAAGGCACTTTCCTGGCTGGACTCGGAGCAGGCGCGACCGAGGCCGTAGCTGTTGTGACGCCGATGGAGGTGATCAAGATCCGACTGCAGGCGCAGCAGCACTCCCTCGCCGACCCGCTGGATATCCCGCGATACCGCAACGCCGCCCACGCAGCATTCACCATAGTCCGGGAAGAAGGTCTCGCGACCCTCTACCGGGGCGTGACACTCACGGCCCTCCGGCAGGCGACCAACCAGGGCGTGAATTTCACGGCCTACCAGCAGTTCAAGAAGTGGGCGTTGGAGTTCCAGCCAAAGTACCAGGAAACGGG
>ASY003215
CTGGAACCTTACCAACTGCAAGCTCCGCTGCACTCTTGATGGTCATGGTGGCTATGTTAGCGCCGTTGCAGTCAGCCCAGACGGTTCGCTTTGCGCGTCTGGTGGCAAGGATGGCGTCACCTTGCTGTGGGATTTGACCGAGGGCAAGAGACTCTACTCGCTGGATGCGGGATCCATTATCAACTCACTATGCTTCTCGCCCAACCGCTACTGGCTCTGCGCGGCGACACAGGATTCCATCAAGATCTGGGATCTTGAGTCAAAGCACATCGTGCAGGACCTTAGGCCCGAGGTCCCTGTCTCCACCAAGCAGATGCTCTACTGCACTTGCTTGAGCTGGAGCGCGGATGGCAGCACTCTCTACGCTGGTTACACCGATGGAAC
>ASY003223
CTTCATATCATTCAGAAGTTCCCACTCTTGAGTTGTTTCCGTAATTGTTTTAGTTTTTGGCTTCTTCTCGACTTCTTCATCATCTTTCTCTTCTTCCACCTCTTCTTCGGATGGGGTAGTGTCAGAGTTATCCTCTTCATCACTTGAATCGTCATCATCTGCAGGAACCTCCTTTTGTTCCTCCTTTGTAGCCCATAGGTATATAGGGAAGTTAATAAATTCAGAATATCTCTTCACTAAGTCTTTCAATTTGCTCTCCTCTAGGTACTCCCCAGCCTCCTCACGAAGATGTAATCTGATTTCAGTTCCACGTCCAAGAGGTTCATTCCATTCATCTTCAGAAATTGCAAATGCCCCATCAGCCTTGGACTCCCACACATACTGTTTGTC
>ASY003230
AGGGCTTTCATTATAGGTTATTCTTATTGCCTTTTCATCCCTTCCAATGCATCGGGCTCTGTTCTAAAAACGATTCTGTGCAATACACTTGATATTTTCTTTTTTCTTGTATACAAATAAACAAAAATAATAATTAAGAAACTACCGACCTTATTTCCCAAGCTCGCCATCAAATGCCATACACATGCTGAGTCTCCTAGCTGGACAGCCGGTGTTTGATATCCCGGAGCCACTCACGCAATGACCGGCTGCTACGGGTAGGTTTGAGGCGTTCTTCAGGTATAGCCACCCTCTTTGACCAATCTTTCTGGAAATCAGATGCCCATTCGCGCAGGCAATCTACCGCATTATCAATCCGGTCCATGAGACACCCAGCGATGGTTCCAAAGGGGAGTGAGTAGCCGCCCGCTCCGGCTGTCATTCCTGTGCTCTCGAGACTCTCGAACAAATAAATAACTGTTGTCGACCATCCATTAGCCTTGTCTACTCCAGGGAATGGGTTCCTTACTAGTTGCCAGTGCCCCATCGAGATCACCCAGCATGCAGCGGATGTCGTTGCGCGTGTCAGGGTCCGCTTCGTGGAGTCGGCGACGCATAGGTTGCCTTACGGGTTGGGGTTCATTGGTATGATAGAGGTCGATGTCTTTGACAAAAGCCTCAAATTGATCTCGACTCTGCATCAGCCTTGATCGCGTTGTAGCTGCGATCCCGTGTCGAGTTTGCTCGTCAATGCGGTACCACTTGTCCCTTATTTGGTTACCCAACTGAATAAAGATCGGGTACGGGGGTGAATCTTTGCTCGGCATATTTGCGGTTTGTATAATATAGTTTATTTGGATAGCAAGAACAGGATTCTGCTGCTGAGGTCAGATGTCGATGATCTATGTCTTTTATATTGTCGCTCAATCGGCC
>ASY003232
TCCCCAAATTGCTTCACATATTCCACACTCAAGCCCGATCCAATCCTCTTTCAATCTCGATCCGAAGCCCGGAGGTCTCTTTTCGTTTTATGTTTTTTCTTAATATAAATTCCTTCCGGAAAAAGTGCTTTTAGTTTTTGTTCTTAAGAAGAATCGATCGGAGTTCGGCAACATCGATCTCATCGGATCGATTCTCCGGTCGGTAATACCCCGTGACAGGATCCGGCACCCAAGAAACCTTCTCAGTTGTTCCAACCTTCTCTTCTCCAGATTTCTTCAACAGATTACTGCTCCTCGCCGCCGCAACACTTCCTCCTTTCACCGCAGAGGACGCAACTCCTTGAGAACCCGCTGCCGCCGCATAACCACGACTGCTGAGAAGGGAGGAGAATCCATCAGAAACAACAGCGGAGAGGATCTTAGCGTTGGAGAAAGAGCGAGCCATTGGATACGAAAACGCTGCTAGTGGAGAAAAGATTCTTGAAACGTTGTTAGTTTCTGGAGAAAATCCTCCACAGCAGCGGTAAATGAGAAAGGAAGTTGGGGTTGAGGTGAATGGAGAAGTTTGTT
>ASY003236
CTCGCAGGCGCTGGAATTCAAGGCCTATGGGAGCAACTTCATCAAGCGGCATGGGTTCAGCCCCGACGCGTTCGTCCAGATGGCGTTTCAGGCGGCTTACTACGGGTTGTATGGTCGCGTCGAGAGCACGTACGAGCCCGCAATGACCAAGGCGTTCCTCCATGGTCGGACAGAGGCGATCAGGACTGTACAGCCTGAAAGCGTCGCTTTCGTCAAGACATTCTGCTCCGAAACCGCGACGGTGCAGCAAAAGGTTGCAGCGCTCCGGACCGCCTGCAAGAGGCATACTCAACTCACCAGGGACTGCTCCGCCGGTCTGGGTCAGGATCGCCATCTGTATGCCATGTACTCGCTCATCCAACGGGACATCCACGCCAAGCAGACCAACTCGTCGCCCGGCTCCACGTCTAGCAACGACGAGCTGAGGGTACCCTCCGTGTTCACTGATCCGGGCTACAACCTCCTCGGAACGTCGGTGCTGTCAACGTCGAACTGCGGTAACCCCGCATTGAGGCTGTTCGGCTTCGGTCCAGTCACTCCAGAGGGATATGGTATCGGGTACATCATCAAGGAAGAGGGCATCTCCATCTGCATGTCCTCGAAACACCTGCAGACCCGTCGGCTCCTCGCCACTCTCCAGGCATATCTGTAC
>ASY003239
CTGCAAGGGTCTGTTGAAGAGCGCCATCCGTGACCCCAACGTGGTCTGTTTCCTCGAGAACGAGCTCCTCTACGGTGTCTCCTTCCCCATGACCAAGGAGGAGATGTCCGAGGACTTCCTCATCCCCATCGGCAAGGCAAAGGTCGAGAAGGAGGGATCCGACCTCACCGTCGTCGCCCACTCCAAGATGGTCACCCACTCGCTCGAGGCCGCCGAGATCCTCGAGAAGGAGGACGGCATCAAGGTCGAGGTCATCAACCTCCGCTCGATCCGCCCGCTCGACATTGAGACTATCATCAC
>ASY003249
AGAAGGGAGAAGTCTGGCTGTCCAGGACTCAATCTCCTTAACACCAACGTCAAAGCGAGGACTAATGACACCACATTTGTTCAAACGTCCATTCAATTCAACAACGATCTTACCAGACCTGTGATCGTCCACGTACTCAAATTCGCCAATGTATCCATGTTTTTGCATGACAATGAGGAACTTGATAATCACTTTAGAAGAAGGTCTGATCAAGACCTGTCTCTTTCCTCTCTTCTCGGCATTGTACATGCTCTTCAGAGCATCGTTCAAAACACTCACTCTCACCATTGTTAAAAATTGC
>ASY003250
TTGTACGTCTTCGAATCACGTGCTATTTGCAAGTATGCGTGCCGCAAGAACAAGCCAGAGCTGTTGAAGGAGGGCGACATCACGGAGTCAGCAATGGTGGATGTGTGGCTCGAGGTGGAGGCCCATCAGTACACCGCCGCTCTGAGCCCCATTCTCTTCGAGTGCCTTATCCATCCTATGCTTGGGGGAGCCACTGACCAGAAGGTCATCGACGACAACCTTGTTAAGATCAAGAACGTGCTGGCGGTGTACGAGGCGCACCTGAGCAAGTCCAAGTACCTGGCTGGAGACTTCCTCAGTCTTGCGGACCTTAACCATGTGTCTGTCACCCTGTGCTTGGCGGCTACACCCTATGCGTCTCTGTTCGACGCGTACCCGCATGTGAAGGCCTGGTGGACTGACCTGCTGGCGAGGCCGTCCGTCCAGAAGGTCGCAGCGCTGATGAAGCCATGATCTTAATTGCTGGTGCTCGTTCGTCGCGAAATAAGCCGAGGTGTGTGCCCCCCGATGTGTGC
>ASY003257
TTTGGCTAGCCATGAAGCGGCAGTGATATATTCACACGTGGAGATATAGAGGTTAAAACCCCTCAAGCCCTGTTATTTGGAAAACGATCAGGGGTAGAAGACTAAGTAACTATAGGTACTAGAAGTCTGATAGATTAGGTAGTTTTCTTATTCCTCTGACCCAGAGCCAACCCGGGGCAGAGAAAAGCAGACGCGGGTTGGGTGCGGGACAGCCTATCAGGTTCAGGCCACCAAGGCCCTGACATGAGTCGAGAAGGTCGACTTGGTCAACCCTGAAACCCATTCCATATATGAACCAAACCACTTGCGTTCCATGAAGCCCTAGCTAGAATTAAGCCCCGGCATTCTTCATCATCTCGACTACACGGTGAAAAGCCTGTTGGCGCTCTTGCTCCCAGCTGTTAAAAGCGATATTGGACAGGCCAACCGCGATCTGATTGCTTCCCTGTAGAAGCTTTTCCATGGTCTTGATTCCGAGTTAGCATGCCGCATGACAAGCTATGTTAGGGAGACAAGATACGCAAGGATATAGGCAAGGTTGCGACTGACCTCTTTGGTAAACTGCTCAACAGGGATACCCATAGAATGTCCGTTGGTAATGTCGGGCTGGTGAATTGCGTCGTGGAGCTCGGCTACGATTGGAACGATTCAGTATGCCGTTCCGGAGATATGAACGCAAAGAAGAAGACAAATGATGCATACTTTGAACGATGGGTGGGAATATTTCAATGACTTTTATCTTGGTGTCTTTTAGTTGTTCTCGCAGGCAGAGAACCCAGTGGTGCAACGCAGCTTTGGAAGCGCAATAGTTTGAGCATCTGAGGATGGGGACCAGAGCAAGGTTGGACGAGGTGCTGGTGCATATGAGCCAGATAATCTTGAGAGTGATCTCTCGATTACGAGTGGCGCGAACTTACAATATGAGCGAGGTCGGAATGTTCTTCTCCAAGAAGAACGGCAGAAACTCTTTGGTTAACGCAAGGTAGGAAGTGTAGTTTACCTAGCAATATAATTAGTGAAAACGTTGTGAGTCATAGAGGAATGGCTAATCACAGTCATTTCCTCGCTGATATCAGCCATATTAATAGCATTCGGCTCACTAAAAACAGACCGCCGTTGGATCCCCGAGTTGACGAAGACACAATCGAGATCTGGATGAAGTTGGATTACCCTGCTCACAACAAAGTCAGTACGTACTACACAGGTAGAGACCATACTGAACGTGGGAATGAACGACAGACCGTTGTGCGAACGAGGGGATATCATCAAGACGGCTAATATCGAGCTGGAAGGACGCAGCCTTGTCCTCGCCGTATTCTCGGACGAAGGAATCAAGGTTCTCCTGTCGCCGGCCCACAGCGATCACGAATCGACCATTCTCGACGAGGCAGCCCGCTAAGGCACGGCCAATACCTATGATCAACGTCAGTACCGGTCAGCTCGTGATATCTGGAGAACTCGTGTACCAGAGGTGGCGCCGATGAGAATAATCTTTTTGTAGGGAAAGTCCATGATAATTTGACGGACGCTCAGCTGCCAAAAGGCCACAGGATGGTCCGAAGCGGATGGCCATCTGGCATTTAAATACTCGGGTGTAGATGTCATAACCCGGAGTGGCAAACAAGTCCCCCACCAGGGGCCGGCGAGTTAATGGTAGCTCTGCATGCACTGCGGATTTAACATGCGGTCTCCGGACCAGAAATCCGACTACCGGCTTGCTTTCTTTAGCAACGGTGGACCTGGACTTTTGTACAGCATTCGGTGAAGCTGGCAGAGACGATTAGGGCGGACATCGGGACTTACAACCGCCGAGGATGAAAAGACTGCGGGTACGACTACCCCACCGACAACGACAAGACCGGGTTGAGTAATTGAACTACCTACGTAACTATAAGCATATCCTTTCAAAGTAGTCTATTGCCTACTCGCCCATTCAAACTGGTACGCGGTGAACATTATGAAACCTAGACTGCGCCACACTGCAAGGCGACTCGTCCTTTGCTAAATGCTAGCAAGATCGCAGCGTTACATATCATATTATCAACACCCCGTCCAAGACACGACAAGTATTAACCCTATGCGCCCAGGAAGTTCTTCATCCAAGCAACGGCCGCACTCTTCCCCCTGGCCATGGCGTCCCGTTCGCCGGCTTTGCTACTGTCCCCTCGAACAAGACATCCATGTTCAACTCCAGGAAAATGTTGATAATCAAATGGCACACCCAACTTCAATATCGTCTCCCAACTATACCGCTTAAGCTCCGACGTAAACACAGGATCGTGCTCTGGGGCCAAGAGCTGGACAGGCACTCCAACATGGTCGATATCGTCCTCAGTCAGGAACGTAGGGTGGCCGGCCACGATGCAATCTACCAATGGGTCCGGGGCATGCTGCTTTGCACCCAAGCGGAAGACAGCCCACCCTCCGTAACAGAACCCGACGGTGGCAACCCGCTTGTATTTCTGCCGCAAGGCTCTCGCGCAGTCGAAGATTTCTGGCTCCCGGGTTTCGCGTGTGTTCTTCGCGATGAATGCACTGACATCAACTTCATGCCAGTTGCCGGCCAGGATTGGTCCTGAGGGTAAGGAGTCGCCGTTGAAGAAGTCGGGAACGTAAACGGTGGCATCCAGTTCACGGGCGTAATGATCGGCAAGTAAACGCACGTTGGGGAATTCCCAGCCTAGGATGTCGTGGACGATCAGGACGGCCTTGTCGGGGTTCGAGCCAGTCACGTAGGTATCATTTTCGGCGAGCTTCGTAGTCTCCCCGACGGGCGTATCCCCCCATCGGAAGCTTTTGAGGCAGCACGAGGAGACTGACATGGCTGGTGTAGAGTGAGGTGGTTGCGAGAGAATGGACAGGTGGGTGGAAGAATGCTCGAGCCGAACAGCGTACTTCTACTAAAAGTAATCTGCCAGTCGCAGGACTACAGAGCAAACGCGCTATCGGTGGGGTAGTCTCGGACTCGGTTCTGCGCACCTTAAAACCCGGAGGTGGGTATCGCAGGGCCCTGGTCAGTGGAAGACGACGGATGGCATGGCCGATTTGCCGATTTGGTCGTGTTGATCCCATGAGTTCAGTTGCGCAGTTATGGGATCCGTGTTATTTCGGGCTTTCTCAGGGAGGGCCACCCCTGTGTTCCACTCCAGAACGACTGTGAAATGGAAAGGTACAGTATGCAGTAGGTAGATCCCAAC
>ASY003271
CTCAGAACATGTTTGCTAAGGCTCACCAATTTGATCAGCAACCAAGATCTGGCCCTAAGGTATTTGTTAGCGAATACGCTGTGACATACCCTAAGGAAACACAAGCAAAGGGAACTCTTATAGGTGCATTAGGTGAAGCTGGGTTCCTCATTGGATTAGAGAAGAATAGTGATGTTGTTTCAATGGCGAGTTATGCGCCACTTTTGATGCATCAAAACGATCCAACATGGAAGCCGGATGCTATTAACTTCAACTCTTGGCAAGCCTTCGGAGTACCTAGTTACTGGATGCAAACCTTCTTCACTGATTCAAGCGGAGCGACTCTTTTGAGTGTAAATCAATCAACAAGTGATCACTTCATTGCTTCTGCCC
>ASY003272
GCTGCTCTCATGTAGTCGGTGAAGACAAAGAAGGTTGCACAGTAGGGGATGAATCCCGGGCTGTGGAGAGCAATTCCATTGCAGATGGCACCCATTCCGTGTTCTCTTACTCCAAATCTCACGTTACGTTCCTCCGGCGTGTCCTTTTGGAAGTCTCCGAACGTTTTCAAAAGTGTCATGTTGGATGATGCCAAATCTGCACTACCACCAAGCAGACCCGGGAGGACCGGCGCCAGGGCATTTAGGCATTGCTGGGACAGGTTTCGGGTTGCGTCTCCTGGGCTTTCGGGTGTGTAGGTAGGAAGTGCCTTCTCCCAGCCAGCAGGGAATTCACCCTTTATAATGGAGCTCAGCTCGGCTGCTTCTTCCGGGTACTTCTTTTCGTATTCTGCATACTTGGCA
>ASY003274
CACTAGGTCCTGACCACACATCCACCCTTAAGACAGTTAACAATCTTGGGACTCTCTATTCCAATCAGGGCAAGCTAAAGGGGGCAGAGGAGATGTATCAGCGAGCGCTGGCGGGCTATGAGCAGGCACTGGGTCCTGACCACACATCCACCCTTGGCGCAGTCACCAATCTTGGTCATCTCTATTCCAGACAGTCAACAATCTTGGTCTTCTCTATTTCAATCAGGACAAGCTAAAAGAGGCAGAGGAGATGTATCAGCGAGCGCTGGCAGGCTTTAAGAAGTCACTGGGTCCTGACCACACATCCACCCTTACTATAGTTAGCAACCTTGGTCTTCTCTATTCCAATCAGGGCAAGTTAAAAGAGGCAGAGGAGATGTATCAGCAAGCGCTGGCAGGCTTTAAGAAGGCACTAGGTCCTGACCATACATCCACCCTTAAGACAGTCAACAATCTTGGGGCTCTCTATTTCAATCAGGACAAGCTGGACGAGGCAGAGGAGATGTTTCAGCAAGCGCTGGCGGGCTGTGAGCAGGCACTGGGTCCTGACCACACATCCACCCTTGACACAGTTAACAATCTTGGTCTTCTCTACTTTGATCAGGGCAAGCTGGACAAGGCAGAGGAGATGTATCAGCAAGCGCTGGCAGGCATTGAGAAGGCACTAGGTCCTGACCACACATCCACCCTTGACATAGTCAACAATCTTGGGAATCTCTATTCCGATCAGGGCAAGCTAAGACAGTTAACAATCTTGGGACTCTCTATTCCAATCAGGGCAAGCTAAAGGGGGCAGAGGAGATGTATCAGCGAGCGCTGGAGACAAGGCAAAGGAGATGTATCAGCGAGCACTGGCAGGCTTTAAGAAGGCACTGGGTCCTGACCACACATCCACCCTTCAGACAGTCAACAATCTTGGTCTTCTCTATTTCAATCAGGACAAGCTAAAAGAGGCAGAGG
>ASY003276
AGGTCTGAAGCTCCAGAACGTGGAGAAGTCGTTCGCCGAGCAGCACTACTCCGATCTGTCCTCCAAGCCCTTCTTCGCTGGGCTCGTGGAGTACATCGTCTCCGGCCCGGTCGTCGCTATGGTCTGGGAGGGCAAGAGCGTCGTCGCCACTGGACGCAAGATCATTGGCGCCACCAACCCCCTGGCCTCTGAGCCCGGCACCATCCGTGGTGACTTTGCCGTCGACATCGGCAGGAACGTCATCCATGGAAGCGACTCAGTTGAGAATGCCAGGAAGGAGATTGCCCTGTGGTTCCCTGAGGGCATTGCCGAGTGGAGGAGCAGCCAGC
>ASY003277
GTGATCGACAAAGCCCCAGCCGATGGTGTCATCAACTATGTTGCGGGTGACCTGTTCCACACCGTCCCACCATCTCAAGCCGTGATGCTCAAGCTTGTGCTACACTTTTGGAGCGACGAGGACTGTGTGAAAATTCTAGCCCAATGCAGAAAGGCCATTCCTCCCCGTGAGGAGGGAGGAAAGGTGATAATCATAGAGATTGTGGTTGGACCTTCCTTGGGGCCAGAAATGTTTGAAGCCCAACTCCTGATGGATATGCTCATGATGGTAAACACGAGAGGTGGCCAACGCGATGAAAAACACTGGTCCGAGCTATTCAAGAAAGCGGGATTCACAGACTACAAAATTGTGAAGAAATTGGGAGCTCGATCCGTCATCGAGGTCTACCCGTAAGATGTTGTGCTTTAAAGGTGG
>ASY003280
TCAGAATGTTATTACCAGATGACAATCGGTCCTTGAAGACTAATCTTCATACACAGTTTTTGAAGATACAAATTAGTCGGCAGTCCAGCTCTGCTCAACAACCTCACGGACCTTTCTGTTGTAGTCACGCTTGTTTTCGCTATACATCCGTGCAGCCTCTGAGTTAGCTGGAGAGTTTGGGTTGGGATCACACAGCAGTGACTGAATTGAAGTAAGTATAGCAGCTACATCATATATAGGGCTCCACTGATTTTGAAGGATGTCCAAGCAAATACTTCCATCAGCATAGATATTTGGATGGAACATCCGAGAGACAAAGTGAACTCTTGGTGGCTTATTTGGATAATCCTCGCTGAATTGAAGAGTCAATTTGAAGGTACCACCATCCCAAGGAGTATCATCCGGACCAAATATAACAGCATTCCAG
>ASY003284
AGCTCGTGGTCACCAAGGAGACGGAGAAGGAGGTCGAGGACGAGGAGGCCGAGGAGGCCACCGAGAACAAGATTGAGGAGGTCGAGGACGAGGACGCGGCCAAGAAGACCAAGAAGACCAAGAAGATCAAGGAGACGACGACCGAGAACGAGGAGCTCAACAAGCAGAAGCCGATCTGGACCCGTAACCCCTCGGACGTCACCCCGGACGAGTACGCCAGCTTTTACAAGTCCATCTCCAACGACTGGGAGGACCACCTCGCCGTCAAGCACTTCTCGGTTGAGGGTCAGCTCGAGTTCAAGGCCATGCTCTACATCCCCAAGCGTGCCCCCTTTGACCTCTTCGAGACCAAGAAGAAGAGGCACAACGCCATGCTCTACATCCCCAAGCGTGCCCC
>ASY003285
GCTCCAGGCCCCTTGTTACTCTATCTCAACCAATGGCTGTTCCGTTGTTGACGAAGAAGATTATCAAGAAGAGAGTCAAGAAGTTCAAGAGGCCCCAAAGTGACCGTAAGATCTGCGTTAAGACAAACTGGCGTAGACCAAAGGGTATTGATTCACGTGTGAGGAGAAAGTTCAAAGGATGTGCCCTTATGCCCAACATTGGTTATGGCTCAGACAAGAAGACACGCCACTACCTGCCCAACGGGTTTAAGAAGTTTGTTGTACACAATGCCAAGGAGCTCGAACTCCTTATGATGCACAACAGGACCTACTGCGCGGAGATTGCCCATGATGTCTCGAC
>ASY003290
GTTCGCTTCAGTCCTTCGTCAATTAGAAAAAACTAGGGTTTATCCTTCCTTTTTGTGAAATGGCTATGGCTGGGCGTATGAGATCGATCATTCCTCAATTCAATCAGCTTCTGAAATCGGAGTCACAGGCTCAGAGATCTGCTCTTACAAGAGCCCTACTTTGCCCCACGACTGCCAACTCCGAGATCTCGAGGAACTATGCAACTTCTTCCAAGAAAAGCGAGGCAAAAGTTAAAGTTCCTCTGGTTTTGTTTGGGGGGACTGGAAACTATGCCTCTGCTTTGTACCTTGCCGCAGTAAAAGCTAATTCCTTGGATAAGGCTGAGAAAGAGCTTGTAGACTTTGCCGAGGCTTTAAAGAGAAGTGCCACCTTCTCTCAGTTCATTAGTGATCCCACAGTGCATAAAGATACCAAGGTCAAGGTTATTAGCGATGTTTGTGCTGATGCTAAGTTTTCAGAAATTATGAAGAACTTTTTGGCTGTATTGGCTGAGAATGGAAGGCTGAAATACGTAGACGGCATTGCAAAGAAGTTTCAAGAGTTGACAATGGC
>ASY003300
CTTAAACTGGTCGTAGGATGCCAGCTGGCTAGCCGTGACCAGCATGGCACGGTTGACTGTGAGAGAGGAGCCGCGCCATAGGCTTGTGACGCCCTCGTTTTTGGTCATTTGGGTTATGGCGTCGACCACGCTTTTGTAGTTGCGCCGCTGGGCGGCTGGGAGCCGCCCATCGGCTTGCATCCGTACCATCGCCACGTCAGCGGGGTTCCCCACGGCGGCTCCGATCCCGCCGGCTATGAGCCCGGCGCCGATCTTCGTAGCCAGCGGCATGTTATTCGTTTTCGGGTCGCTCCACTTCTGCTTCATCATGTCGTACAGCCCCATCCGGGTCGTCGAATACAGCGTCTGCCGGAGAACCGTCGCCGACACGCCGGAAAACAGCGCGGCCATCCCTTCCTGTTGCACGATCCTCACCCCCACCGCAATGGGCCCCACGCGCGGCGGCGGAGGCGGCGGAGGGATATGAATATGACCCGGATGAGCAGCGGTGGTGTGAAAAGCAAGCGCCGGCCGGAGCGTCTGAAC
>ASY003304
CCACAAGCCAATTGCAGCCGACTCCTCGGAGAAAATTTGCTGACCACTGTACATTGACCCGGGCCTCTGCTTGGGCAACTGCAAAGCTTTGAAGCGCATCAGTGTTCAGGGTATCTGACCACCAACAGAGAAAGCCAGCCATAAACAAAGAACCAGCCAGGTTCATAATATATGAGAAGGTTAGATTTCGTAACATTTGAAGCACCGTGGTCTTCCGCGCGAGCGTTGTTAAAATTAACAAAAAGACATTGGCGGTGAATAACTCGGTATTGACAAGTACAAGCATGACAAAACCCGTTGGGAAGGTAAAGCTGGAGACGAGGGTGACAAGAGACGGGTTGGTTGCGCGTAGAGAGGGAGCTCCGCCAGCAATAAGAAGGCTGAAAAGAGCACCGTAGGAAAGAAAGGCACCAGCAAGGAATGACTTAAGAAGCAAGTCAGCCCATGATAGTCGAGCCTTTGCTATACCAGACCGGATGAGCAAGGACACTGTTTCTTTAGTTGGATCATAGTTGGGTTCCATATTGCTCAACGACCAGGAAAATGTCTCTTGC
>ASY003313
CCTCGCGCGAAGTACCGTCTCGAGCATATTGTTCGTACTCACAAAGGCGCCGATGATCGCAGCTTCAGATGCATTTATCAAGAGGAAGACGAGCGGAGATTCAAAGGACTGAAAGTAAGCAAAGATCTGATCGAAATCGGAGGAGAAGCGCTAAAGACGAACATAACAACCCTAGGGCCACTTGTTCTTCCAGTCTCAGAGCAACTCCTGTTCTTCATAAACCTTCTAAAGAAGCAAATCTTTGGAGGAAAGAAGAGCAATTCATCAGCCAGCAGCTCACAGGAAACCACTGATGCATCCTGCAAGCCCTACATCCCGGACTTCAAACTCGCGTTCGAGCATTTCTGCGTGCACTCCGCTAGCAAGGCGGTTCTTGACGAGATCCAGAGGAAC
>ASY003317
GCCTCGACGCACGACAACGGCACTTTCAACGGCGAGAGATTGCTCTGCATCGTCTGGCCTCGGCACACTCGTCCATCGTCACCATGGACAGGCTCGTCGAGGAGGGTGACTACCTCTACGTCGTCATGGACTTTGGAGAGGACGGGGATCTGTTTGCCATGATCACGGATCGGCAACGGTACGTCGGCGACGACGAGCTCATCCGCAACGTCTTTCTGCAATTGCTCGACGGCGTCACCTACCTGCACCACCTCGGCATCTCGCATCGTGACATCAAGCCCGAGAACATTGTCTGTTCGCAAGGTGGCGAACGCGTCCAGATCTGCGACTTTGGCCTCGCAACGTCCGAGGCCGTGTCGTCTGAGTTCGGTTGCGGCTCCACCTTCTACATCGCCCCCGAGTGTCTCGGAGACTGGTACCCCGACGTCGCCTCGTACCCTACCAAGGCCGGAGATGTTTGGTCCCTCGGTGTCATCCTTGTCAACCTTGTCTGCGGACGCAACCCCTGGC
>ASY003353
TTGCACACGTGTTCACCAGTGATTGGTCGGAGGGCAGCCCTTTGCTCGGGAAGACGACTGTGTGGAGAACGATTGCGTAGACGAGTTCATTGAAGTTGTGGGCCTCCACTTCTAGCCATTGCTCTACCATTGCTCTCTCTTCTAGGGTTTTTCCCAACAGATTTGGATTCTTCTCTTCGTGTTTGGCTGCTAAGTATCTTATTATCGCTCTTGACTCATAGAGCTGGAAATCTCCTTCTTCGATCACCGGGACTTGTCCAAATGGCTGAAGAGTGAGGAAGTCCGGAGATTTGTGTTTGGCGAGGTCAAGATCGACATGGATGAGTTGGAAGTCGACTTGAAGCTCCATGAGACAAGCCATGACTCGCTGCGGGCATGCTGCTCTCGCTGCTCCATAGACTTTCAATTGGCCTGCCATTGCTCGAAGATATTCC
>ASY003354
GTTGTGATTGACACATTCTACCAGACCAAGACGAGCACGCTTTTCTTCCAATGCCCTTGCTGTGAATGGCATGATTGGGAATTTTTGATTAATTTCACTGAAAATGAACCTAGATGCTTTCATCTTCAAATGATAATTCCTTTCCACAGCCCTTTTGTAAATAGTAGTTTGCTTCTCATCCAAAAGCTTAGGCTTTCCTTCACCAGTGCTTGTCACAATATCTATTGCATAGACTTCATTCTCCTCAAATTCAGCATCATCAACTCTAGTTTCAGGGTTGGCAACACTCAATACAACCTTGTTCCCATCAATCACAAATTGCTTTAATTGGTGACTGAGAACACCTTCAACAATTTTGCAGTCATAAGCAGCAGCAACCTTCTGGACTGCTTCAGTTACATCTTTATTCTTCTTCCCCGGTCTCACGAGCCTGAGAGCAACTTCTGCAGCAGTGTTGGCAGCTGCAATAACATCAGCTTTCTTACCAGTTAAGGGTCCTCCTTGAATTACATGGGTATGTGCAACAACAGCAATAAATCCGTCAATATGGCACCCCATATCGATTTTCACAATATCGCCTTCTTCTAGCACAGTCTCATC
>ASY003363
CTTCTGATCAAAGGTGTGCCCAATTAGGCCAATTGAACGTGCAAGCACAAAGAGTCCATTAAGATACCCAATCTCTACAATCTCATCGATCTCTTGCTTGCTGAACATTCCACTCCCAGAAAGAAGATCCAAGAAAAGCGAGCCAATCGCACCGTCAACGTTCATAACCAAATTGTTGGCCTTTGACAGGGTGTAGGTCTCAACCTGAACAGCGTACTCCATGTACTTGACTGAAGGGAAGTGTGCATGAGCATATTTCTGTAAAAGCTGCACTCGCTTATCCCTGTTGTCTCTGCTTTTGATCCTGTGACCAATCCCAGGGACACGGATTCCCTTCTTTTTCATGCCCTCAACAAAT
>ASY003364
TTTTGTTTTAGCCTGGGACTTGGACCCCATGATTCCTCCTCCCCATTTCTTTCTATACTCATCGTAGTTGTCGTTGAAATTGGCCTTGATGGCTTCAAGAATCCTGCTGAACTCCATCTTGTCTTCATTTTTCACAGTCGTCAAGCACAAAACAGATGCAGTCTTTTTATGGACAATCGATCCCAATCGTGCTTTTCCCTTCACAATGCAGTATGGGATTTCCATCTTCCTGCAAAGAGCTGGGAGCCAAACAACCAATTCAATCGGGTCCACATCATGTGCAATGACGACAAGCTGAGCCTTGTTCTGCTCAATAAGGTAGGTCACGTGGTTGAGACCATATTTCACAACAATAGGCTTTTTAGCATCATGTGGCTTGCCATCAGCCTCTTCCTGAGCTCTTTTTAGAAGACGCTCCCTTTTCTGTGATCTGTCCTCTGGCCTATACTTCAAAAGCATCTTGAACAGGTTTGTAGCAAGATTTTTGTCGAGGGTCTTGGTGAACTGATTCAAAGCTGGTGGAACCTTCAACCTCTGTTTAAGAATCCGCTTCTTTCTCTGAATTTGA
>ASY003369
TTGCCATCAGGAAGAACAACAACCCAAGCTTCCAAAACTGCATGAAACACAAGCTTATTTCCATATTTTTGGTTGAACGCTGCCACTGCAAAGTTAGCAACATTTATAATAACTTGATCTGCTTGCGCATTGGGAACTTGACTCCATTTTTTTGAAGGATCATGACTCTTGCACCCCCCCTTTCTACTTCCGATACCGATGCCTCCACCGATCGATACTTTGATACCAGGAACGCCAATGCCAATACCAATTCCTCCACCAATACCAATCGTCATTTTTATGTGAGCTAATTTAGTTGATATTTGATAGTATTGAAA
>ASY003370
CCCTCATCGTTTATAGCCTTGAATTGGTCAGGTTTAACAACTTCACCAGGGTTTGATTTGATGAGAAGCTGCCTGCTGTCCAGATGTGTAAGAACAAATTGGAACCCACAGAGAGCTTCAGTCAGAGACAAGGTGTGCTCATAAAAGAGATCTTCACCCTTTCTTTTGAACTTGGAGTGATCCTTCTGCTGGAGGACAAATACAATGTCTCCAGTGACGGTATCAGGCGCTTCATCAGCTTCACCAGGGAAGGTGATCTTCTGGTTGTGCTGCATCCCCTTCTCAACGTGAACCTCCAGAACTTTCTTCTCCTGAAGAACCTTCTCACCCTTGCAGCCTGGGCAGCGATCCTTGTCGTTAATACTCTCCCCGGTGCCCTTGCAATCATTACAGGCCTGCTGCATCTGCTGTATCATGGAAGGCCCCAGCTGACGAATAGTCACCTTCATGCCTGAACCCTGGCAACCTGGGCACCTCATGGAAGCAC
>ASY003374
CTTTGTTTTTAATCTCTTTTTAGACTAAAAATCAAAGAAATTAGAATTGTCCACCTTTAAAACTCTGCCCAAATTGCCAGTTTGAAGGAGCAACATTGTTACTAGTAACAGTTTTACCATCACTTGTGGTAACCATGAATGAGAGGCTTTGTCCATTGAGGTATGAGTTACTTTGCCAATTCTGACCCCAATTCCGCGACATCGCTTGCCACCCTCCGTTCGAACCCTTGATCGACACCGAGTGCACGTCTCCCGCTCCGCCCACGTTGGTGATCAGAACTAGGTTGAAGTACGAGTGTCCGTTCACCGTGAACCTTATTCCTCCTTTCCTTCCACACGGCACTCTTCGGAAGGAGACGGGTACGATTCCGGCACGGTACTGCGCGATCTGGAGGAAGGCGGGCTCGGCGAGATCGAAGTGTTGGAGGGGAGGGTTGCACCATCCTCCATTGTCATTAGAGAGAGCAAAGTTAGGTGGACAGAAGTTAGTTGCAGTGACGGTGATGACGCCGCCTATACACCACTTTGGATCGCCGCTGCAACGCATTTGGAAGCACGCGCCGCAGCTCAAGCCGTTGTTGAATAGCGCCGTGCTCAGCGCCGCCGTGCTTGTGCCGTATCCCTGGCTGTACAAGTTTCCATACCCACAAGCTCCTCCCATTGTGCCGGAAGCGTCGCCGCCGCCGTAGAATGTGGCATGGCCGTTGTTCCAATTGCCGTCGTAATCGGCGATGGCGCCGAGGAG
>ASY003379
GGGGAGTGCACCTGGTACTTAACCTTTCCACCAGTAAGGAAAACCTCAGCAAGCTCGAGTTTTTCCGAGGTAAGACTAGTACTGTCCATGGTTTTGCTAAGAACCTTCAAAGCAAGCTGAACAGCTTCTTCCCTGCTAATCTCATCCTTGTAATCTTGTTTAAGCATAGATTGAGCAGCCTGGTTATTAGCACCAATAGCAGCTGCTTTCCATCCTCCATAGTTTCCACTTGGGTCACTCATATAAAGCTGAAAACCGTAATTCTTATCCCAACCAGCAAAGAGAAAAGACACACCAAAAGGTCTAAGACC
>ASY003388
CGGCCACACAAAAACACATTCAGGAAAATTACAGAATAGTTAAACAATAATAATAATAATAACTTATCAGATTAGACAATCTCTTCTTCCTTGTGGGTCTCAATGACAACGTCAGACGTCGGATAAGCGACGCAGGTGAGGACGTAACCACTGTTCATCTGCTCGTCGTCGAGGAAGCTGTTGTCGGACTGGTCGACGGTGCCGGAGACCACCTTGCCGCAGCAGGAAGAGCAGGACCCCGCCCGGCACGAGTACGGCAGGTCGTACCCCTCTTCCTCCGCTTGGTCCAGAACGTAAACGTCGTCCGGGCACTGGAACTCGAACTCCCCTCCCGGCGTCACCAGTTTGACCTTGTAGGTCGCCATGCAGGTCATCCGCCCCATGTTATTGCCGGACTTCAGTCCCAACTGCGCCGGCGAGAAGTTCGAGATGGCCCTCAGGCTGCCGCCGGCCGCCGGCTTCCGGGACAGAAATGAG
>ASY003392
CAACAATGCTGCTCACCCGTACCCTCCCCGCCCTCCGCTCAACCGCACCAGCAGGCCGCCTCTACCTCCGCGCCATGTCCACCTCTGCCGAGCCCCTCGTCCTCTCCAGCCGGTCCCCCAACAACTCGGTCGCCATCCTCACCCTCAACCGCCCCAAGGCTCTCAACGCCCTCTCCTCGCCCCTGTTCGACCAGCTCAATGCGGAGCTCGAAAAGGCCGACGAGGATGATTCTGTCCGGGCGATCGTCATCACAGGATCGGAGAAGGCGTTTGCGGCGGGAGCGGACATCAAGGAGATGAAGGACAAGGAGTTCGCCGAGGTGTACAAGCGCAACTTCCTCGGCACGTGGACCAAGATCAAGGACATTC
>ASY003413
ACCAAATTTACCTTCAAACATTTAATTTCCAATTGCATTCAATGGCCCCCAGCAAGCTTCATCTCCTCTTGCCCCTCCTTGTTCTTCTTCTACCTGCCGCTGTTACCGCTTATCCACTCTGTAAGATTGACACCTCTGATCTCAAGCTTTGCCGCTCGGCTGTGACCCCACCGGACCATGGCCAGCCTTTGCCACTCCCCACTGAAGACTGCTGTTCAGTGGTTCGTCATGCTGACCTTAAGTGCCTTTGCAATCTCAAGTCCGTCCTCCCCTCCATGGGGATTGACACTGCCAATGCCTTGGCTTTGCCATCCAAATGTAACGTAGCA
>ASY003415
CGGAGAAAACGGTGTAGACAAGGACAAAGGTGCCGACGATCTCAGCACCAAGACCGTCGCCCTTAGTGTAGCCCGGGTTGACGACGTTAGCACCGCCTCCGAGGGCTTGGTAAAGGTGGGGTTGGAAGCCTTTGACGACTCCGGCACCACAAATGGCTCCAAGGCACTGCATGATCATGTAGAAAACTGCCCTTGTTAAGGACAACTTCCTTGCTAGCAAAAGCCCGAAAGTCACTGCTGGGTTTATGTGTCCTCCTGAGATACCGGCGGTGCAGTAAACGAGGGCGAAGATCATACCACCGAAAGCCCAGGCGATACCCTGGATGCCGACGGAGGCGCACATATTAGGGGCCCGCTTAAGGCCCATAACAGTAAGGATAGAGATATAAAGAAAAAGGAAAGTAGCAATGAACTCAGCAATCCCGGCTCTGTAAAACGACCATGACGACAATTCTCCGGCTTCGAAAATCGGAGCCGGCGGCGGCTCCCTATAGTCCTTCTCCTCGTGAGTCTGAGCCGCCGTTCCGATCGGCTGTCTTTCCGGGAACTTGTTGGCTCCGAGCCTAACGTCTTCTTCCTTGCCCTCCATCACTGGCTTTTCTGGC
>ASY003419
CACATCAGTGTGAATGAGTGTACGAACCAAAGTTCCATTCGCCATCATAAACTTTGGAACCATGTCTACATTGTAGTCTCTGCTCGCACCTAAATGCGCCGGTGGTTTTTCTTCCCCCCTGAACTTCTTCCAGAGCTGGTTCAAGTTGAGGGAGGTGGAATCTCCTCCATAGTAGTCATTTCTATCCATGTGCAAAACCTTGAGGCCGTCGACGGAGAGGAGGCCGCTGAGGATGCACTCCTTGAGCCCCGTGCCCAGCACGATCACGTCGTACTCCTCGTCCATGGCGGGCTGGCCGCGGC
>ASY003432
GCCGCGTTCTCCTTCGACGCCGAGGCCACCAAGGCCAAGGCCCGCCAGATCATCGCTCTCTACAAGGAGCAGGGTATTGACAAGGACCGCGTTCTGATCAAGATCGGTTCTACCTGGGAGGGTATCCAGGCCGCCCGTGCCCTTGAGAAGGAGGGCATCCACTGCAACCTCACCCTTCTCTTCGGTTTCGGACAGGCCGTCGCCTGTGCTGAGGCTGGCGTCACCCTCATCTCGCCCTTCGTCGGCCGTATCCTCGACTGGTACAAGAAGTCGACCGGCCAGGAGTACACCGCCGAGACCGACCCGGGTGTCAAGTCGGTCCAGCGCATCTTCAACTACTACAAGCAGCACGGCTACAAGACCATCGTCATGGGGGCC
>ASY003433
AGCGTTGTAAGGCTCAACAACAGTATCAGAAACTTTAGGAGATGGGAAAACAGAGAACGTAAGCATCATTCTATCAGGGTACTCTTCTCTGATCTTGGAAATCAAAAGAGTTCCCATTCCAGATCCAGTCCCTCCTCCCAAAGAATGGCACACCTGAAACCCTTGCAAGCAGTCACAGTTCTCAGCCTCCTTACGAACAACATCAAGAACAGAATCAATAAGCTCGGCACCTTCGGTGTAATGACCTTTAGCCCAGTTGTTTCCAGCACCAGACTGACCAAAAACAAAGTTATCAGGTCTGAAAACCTGACCATAAGGTCCAGATCTGATACTATCCATAACACCAGGCTCAAGATCCATAAGCACAGCACGAGGAACAAAC
>ASY003437
GCGGCTTAAGCAAATCTACAATGGCTTTTGCCAAAGCTCAAAAAACGAAGGCTTACTTCAAGCGTTATCAAGTCAAGTTCAAGAGAAGGAGAGAGGGTAAGACTGACTATCGGGCCAGAATCCGTCTTATTAATCAAGACAAGAACAAATACAACACTCCCAAGTATCGATTTGTTGTCCGAACTTCGAACAAAGATATTACCGCTCAAATTATTTCCGCTAGCATTGCTGGTGACTTAGTTCTTGCGTCGGCTTATTCCCATGAGCTTCCCCAGTATGGGCTTGAAGTTGGTCTCACCAACTATGCTGCAGCATACTGCAC
>ASY003439
CGGAAAGACTCTTGTTACTCGCACCCAGGGTACCAAGATTGCATCTGAAGGACTCAAACATAGAGTCTTCGAGATCTCGTTGGCTGATCTTCAGGAAGATGAAGAGCATGCCTACAGAAAGATTCGATTGAGAGCAGAAGATGTTCAGGGGAGGAATGTACTGACAAATTTCTGGGGAATGAACTTCACCACTGACAAATTGAGGTCTTTAGTACGCAAGTGGCATACTTTGATTGAAGCTCACGTAGATGTCAAAACCACTGACAACTACACCCTTAGAATGTTTTGTATTGGATTTACCAAGAGAAGGCCAAACCAAGTGAAAAGGACCTGTTATGCTCAGTCGAGCCAGATCAGGCAGATCCAC
>ASY003446
AACAACAACACCAACCTCCCAATCCGCTCCAACCAGACAAATCTACACCAAAATGCTCCGCACAACCCTCACCAAGACGGCCGCTCTCCGTCCCCTCCGCGCCGCATTCACCACCACTGCCCGCGCCATGGGCGAAGGCGACACTGGCGCTCCCCCCAAGACCGGCGGCCAAGGCGACGCCTTCCAGCGCCGCGAAAAGGCCGCCGAGGACTACGCCATCCGCCAGCGCGAAAAGGAAAAGCTGCTCGAGCTCAGGAAGAAGCTGACCGAGCAGCAGGAGCACCTCGATCGCCTCGCCAAGCACATTGACGAGATTACCAAGGAGCAGGGCGGCGAGCAAAACTAAAGGAATTGCTGTAAACCGGACCTGCACGAGAAAGAGAGG
>ASY003449
GTCGCCTCATAGCGCGCCCTGTCCGTCTTGTACGTATGCGCAATCTCGGGCACAAGCGGGTCGTCGGGATTCGGATCGGTCAGCATCGAGCAGATCGACAGCAGCACCTTCGAAATGGTGAGGGCAGGACTCCACTGGTCTCTCAAAATGTCTAGACAGATCGAGCCGTTGGCGTTGATGTTCGGGTGGTAGATCTTGGTAGTGAAAGACACCTTCGGAGGCTTGAATGGGTAGTCGGTGGGGAAGGTGAGAGAGAGGAAGAAGACGCCGCCAGAGTAAGGAGAGTCGGCGGGTCCCATGATCGTCGCCTGCCATTGGAAGAGGTTGTCACCGATAGGACCGGCCGAGCATGAGCTTGGGGGATCGCGTCCGAGGTCGATGAGTTCCTTGTTAATGCGCTTCAGAGCCATGGTGAGGGATTTCTATAGCCTGTCGTACGAGTCGTTGGAGATTGCGTGAAGTGGTGATCGTTTATGCGAAGCGATAGATGATC
>ASY003464
ATTAGGAAGGGTCTCCGTGGTGACTCCATTGTGCTCATGGGGAAAAACACCATGATGAAGCGCTCTGTGAGGATCCACTCTGAGCAGACTGGCAACAAGGCTTATCTCAACCTTCTTCCCCTTCTTGTGGGCAACGTTGGTTTGATCTTCACCAAGGGTGATTTGAAGGAAGTCAGTGAAGAGGTGGCCAAATACAAGGTTGGAGCCCCTGCTCGTGTTGGTTTGGTTGCTCCAATTGATGTCATCGTCCCACCAGGCAACACTGGGCTTGATCCATCTCAGACCTCTTTCTTCCAGGTTCTTAATATTCCAACCAAGATTAAC
>ASY003468
TATGCAGAGCTTCAAGTCAAAGGAGTATGTCCGTGAGACATTTGCTTGGATGCACTATTACTGGTACCTTACTAACGATGGTATTGAGTTCTTGAGGACTTACCTCAACCTCCCCTCAGAAATTGTCCCTGCCACCTTGAAGAAGAAGCCTGTAGCCCGTCCAATGGGTGGCCCTCAGGGTGACCGTCCCCGTGGCCCACCACGTTTTGAGGGTGATCGACCCAGATTTGGTGATCGTGATGGATACCGTGGAGGGCCACGTGGGCCTCCTGGCGAGTTCGGCGGTGAGAAAGGTGGAGCTCCCGCAG
>ASY003469
GGGAACATGGTGGAACCACCACTGAGAACAATGTTTCCGTACAAGTCCTTCCTGATATCGACATCACACTTCATGATGGAGTTGTAGGTAGTCTCATGGATTCCTGCTGCTTCCATTCCGATGAGGGAAGGCTGGAACAGGACTTCAGGGCATCTGAATCTCTCAGCACCAATCGTAATCACTTGTCCATCAGGAAGCTCGTAGTTCTTCTCAATGGCGGAACTGCTCTTTGCAGTTTCTAGCTCTTGCTCATAGTCAAGGGCAACATATGCAAGCTTTTCCTTTATGTCACGGACAATTTCCC
>ASY003470
CCGGGATCGACGAGCGGGGTTCCAGCACAGTCTGTCGGTGTTGGCCGAGGCGAAGCGAGCGGCAAAGGCGGCCAACAAGGAGATCTTGACCAAGAGCAGCATCATGCTCGGGGTTGGCGAGATGGAACACGAGGTCACCGAGGCTCTCCAGCGTTTGCGAGAGTCCGATGTCGACGTCGTGACCTTTGGCCAGTACATGCGACCAACGAAGAAGCATATGAAGGTCGACCGCTACGTCTTGCCAGAGGAGTTTGCCAAGTGGAAGCAAGTTGCAGAGGACATGGGATTTCTCTACGTGGCCAGTGGGCCATTGGTACGGTCAAGCTACAAGGCCGGCGAGTTTTTCATCGAGAACGTGC
>ASY003472
CCCAGTACAGAGGGACCTTGCCAGTTTGATCAGTAGCCACAAACAAGGTGGAGGTGGACTTGTCAAACACTATGAAAGCAAAGTTGCCCTCAAGGTGACCTACAACATGGTTTGCAGGGTAAGGTGCCCGGTCTCGAAGCGCCTTGTAAGCTTCAATGACCAAAACCACCTCGTTCGCAGACTTTGCAAGGCCATACTGTTGCCTCAAACTCCCTAAGTTGTCAAGTGTTCCCTCAAACAAGCAAAATATTTCATCCTTAACCGCAAACAGTCTGGGCTGTAAAGCGGACTCGTTGGCGTGAGAGTAAGCGAGCTGAGCATCGTCGCCTATCTGCACGGACACCGCCGACGAGTTGGTTTTGAGGAACCGGTTCACCAGAGCGTCCGCCGTGGTCTTCGGAGACGGGGTCCGGCTCCCGGCCGCCACCAACTCCTCCGGCGGAGAAACTATCGAGCTGCTAAACACACCCAACATTTTCTCTCTCTAGAACTAACCAACGAAAATAAACAAAAATTAAATAAAATAAACGCAACGCTCTTTCTCTCTCTACAATTATGGAAGGCTAAT
>ASY003486
GCTTTGGGGAGGAACACTTGTGCTTCAGGACGCTCCAGCGTTTCACAGCTGCTACTCTTGAGCATGGGATGCGTCCACCCATTTCACCAAAGCCAGAGTGGCGAGCTCTTCTTGATGAGATGGCTGTGGTGGCAACTGAAGAATATCGGTCAATCGTCTTCCAAGAACCACGCTTCGTCGAGTATTTCCGCCTTGCAACACCGGAGACAGAGTATGGCAGGATGAACATAGGAAGCAGGCCATCCAAGAGAAAGCCAAGTGGTGGCATTGAATCACTCCGTGCAATCCCATGGATCTTTGCATGGACGCAGACACGGTTCC
>ASY003494
CAAGGTATGCCTCAGCAGTCTCCTTCATCTTTCCAAGAATCATAGCACTGATCTCCTCAGGGCTGAAGACCTTGGTCTCTCCATCCTTGATCTTGACCTGAATGTAAGGCTTGCCCTCCTTGTTGACAATCTTGTAGGGGACAAGTTTCATGTCCCTCTGGACCTCCTTGTCCTCAAACTTTCTCCCAATGAGACGCTTGACGTCAAAGACGGTCCTCTCAGGGTTGACAGCCGCCTGGTTCTTGGCAGCCTCACCGATGAGCCTCTCCCCATCGGTGAACCCAACCCATGAGGGCGTGATA
>ASY003504
GCGCTACTCTCGTATTCAACAATATTTCCCGGTCGATAGTATTTCTAGCCACACAAAAATTGCGAAAGTTACATCCAACTTTTTAGGATCCGAAACTAGATCTTCAGTGTGCAAGTCTACAACTTGCTTTAAGGAGACACAGCGTAGGGACGTCTATAGGTTCATCCTGGCTAGTCTCTCCTGTCCCTTATCCGTAAGCAACAATAGTCCATTCACATAGCCGATCACCCAAAGCGCTGGATACCGCCAGTGGAACCACATGGGATGGTCAGAGGCCCCGAACCATCCAAAGTGCCTGTTGAGGTTGTAGCAAAGGTAATTACATGAACCGAGAACCAACAACATCAAGATTCCAGTGAAATGGGCAGCCTTGTTTCCGTAGCAGTGGTCGACAATAAAGGAGTTTATGAGACTACTCATGGTTCCACCCATCCGTAGGGGGCAGAACACAAGCGTCCACATAACCTTGTAGAAGAAGTCCCGGGTGCCAGTATGATGAAGATACCGACGGCAAGGAAGATTATATTGATGAAGAGAGAGTTGAGCCAGAAGAGGAG
>ASY003508
GTTCCGTGATCCATCCGACGTCGGCCATGCACGCGAATTTGTCTCCCGGGTGAACGTCAAAGACGTATTTGACGGTGATCAGCGCGCAGAGGAGGTAGCCTCCGGTGGAGTGGACGACACCCTTGGGCTTGCCGGTAGAGCCAGAGGTGTAAAGGATGAACAGTGGGTCCTCTGCACTCATCGGCTCGCATGGGCAGTAGGTTGGCACCTTGGCGCACTCCTCATCCCACCACGAATCGCGGCCCTCCTTCATGTTGACCTTGCCGCCCGTGCGACGGAGGACGAGGACGTGCTCGACCATCGGGCACTGTGCGAGCGCGGCGTCGACGATGGCTTTGGTCGCAATGGTCTTGCCTCCGCGCTTCCCCTCATCGCTCGTGATGAGCACTTTGCACTCGCAGTCGTTGACACGGTCTCGGAGAGACTCGGCGGAGAAGCCCGCGAACACTGCAGAGTGGACCGCGCCGACTCTCGCGCAGGCCAAAAAGGCCGCAGCGGCTTGCCAAGTCATGGGAAGGTAGATGCTCACGGCGTCACCCTTCTTGACGCCCCACTCCTTGAGCACGTTGGCCACGCGGCAGGTCTCGCGCATGAGCTCTCCCCATGAGATCTCGCGCGAGTCGCCCGACTCGTCGGCTTCGAAGATGATCGCTGTCTTGTCCGGGTGGGCATAGAAGTGTCGGTCGAGGCAGTTGTACGCTGCGTTGAGCTGTCCCTCGACGAACCACTGGACGTCGCCGTGCTCAAACCCTCCCGCGCGGACCGTCTTGAACGGCCGGATCCAGTCTAGATGCTGGTTGGCCTGCTC
>ASY003511
ATTGTTGGAATCTTCTTCGGTGTCGAAACCTTGTCTGGTGTCCTTGCTGGAGCCCTCGTCTCTGGTGTACAGATTGCTATCTCTGCATCCAACACCGGTGGTGCCTGGGATAACGCCAAGAAGTATATCGAGGCCGGGGCTTCAGAACATGCGAGAACTCTCGGTCCCAAGGGATCCGATTGCCACAAGGCGGCCGTTATTGGTGACACTGTTGGCGACCCTCTGAAGGACACATCCGGCCCGTCGTTGAACATCCTCATCAAGCTCATGGCCGTCGAGTCTCTCGTGTTCGCGCCCTTCTTTGCCACCCACGGCGGCCTTCTCTTCAAGATCTTTTGAGCGGATCCTGTAGTGGTATTTACCTCCGATTTGTGTCATACCAGTCTCTCCTCGCCGAAATGTATTCCTC
>ASY003514
CTTTCAACCGAAGCAGGCCCTGAACAACGAGTTCTTTTAACAGATTCCTGTATTCATGGTGGTTGCTGCTGATATTCAGGAGTTCCTTCATTGCATCCTCTTTCATTTTATTAACCAGGTCATCCTGGGCCTGAAGCACTTTGATGCGAGAAGCATTCAGCTGCATAGAGTACTCAATTTTCTTCCGAACATCAACCTGCTTCTCTTTCCGCTCATATTCTTGCCTGATCTTCTTTTTCTCAGCTTCAACAAGTTGCAGCTTCTCAATGTTGAATTCCTCCTCGGCGGATACGGAGATCTCGCCAGCCTTCTCCTCGGCCTCCTGGCGGATGAACCGCACCATCTGCTGGATCTGCTTGGAGACATCGGTGTCGTTCATCTTGGCGTCGGCGACGGCGGATCTGACGATCGTCCGACTGTGGGGCGCTGCTTCCGGCGACCACCGCGCGGGGGGGTGGGAGGACACGACAGGAGGAGGGAGGGCGCGAGGGAGTCCACGGGAGTGGTCGAGATGGGAG
>ASY003525
TATCGCTCTTATCAGCGACACCTTCCTCGCCAAGAACAGTCCGAAAGTCACCGCTGGATTTATGTGTCCACCGGAGATTCCGGCGGTGCAGTAAACGAGGACGAAGATCATGCCGCCGAAAGCCCAAGCGATCCCGAGGATACCGACGCCGGAGCAAGCATCGGTGGCGGACTGGCTCTTGTAACCGATGACGGTGAGGACAGTGATGTAGAGGAAGAGTAAGGTGGCGATGAACTCGGCGATGAGTGCTCTGTAGAAGGACCACTTGCCGAGCTCCACTGCGTCGATGAGTGGAGCAGGTGGAGGGTCGTGGTAGTCCTTGTGTGAGAAAGAACCTTGCTCTCCTGATCCTGCCATTTCTTTGGTGCTCATACAAAGGCGATTAGTCGCTAATGGTTTCCAGAGAGAGAGAGAGTAGTAGTAGTAGATTGTGGAGAAGAG
>ASY003530
TTTGATTATGCAAAACTGAAGGCCAAGATTGAACTCTTGCAAAGAAACCACAGGCACTACATGGGACATGATTTGGACATTCTGAGCATGAAAGAGATCCATAGTTTGGAGCAGCAGCTTGATATTGCTCTCAAGCATATCCGAACTCGCAAAAATCAGCTCATGCATGAATCCATCTCTGAATTGCAGAAGAAAGAGAAGGCAGTTCAGGAACAAAACAACATCCTGGTCAAGAAGATCAAAGAGAGGGAAAGATCCATAGCTCAAGAAGTGCAGTGGCAGCAGCAAAATCAGCAGAATCCCCATGATCATGATCCTTCA
>ASY003533
CATGGCCGACTTCACCACCGGAGAGGAGGCAGCCGCCAAGAAGGCGTCCCGTTCCTTCAAGAAGTACACCTACCGCGGTGTCGAGCTCGACCAGCTCCTCGACCTGAACAACGAGTCGTTCATCGAGCTCGTCCACGCCCGTGCCCGCAGGAGGTTCCAGCGCGGACTCAAGCGCCGCCCGATGGGCCTCATCAAGAAGCTCCGCAAGGCCAAGAAGGAGGCTGGCGCCAACCAGAAGCCCGCGATGGTCAAGACGCATCTCCGTGACATGATCATTGTGCCCGAAATGATCGGCTCGGTCGTCGGTGTTTACAACGGCAAGTCGTTCACCACCGTCGAGGTCAAGCCCGAGATGACCGGCCACTACCTCGGAGAGTTCTCCATCACCTACAAGCC
>ASY003549
CTCTCTGATACTTTGAAAGGCACATCTCTGAAACTCGTCGTTTGAAAAGGCAGACCTCGTGTTCACAAACAGACTAATATCACCACCGCCACCTTGCCATTCGTTCAACTCATCTTCTTCATTCAGAAGAATTTTGCAAGACTCGTCTGAATCTTCTTCGATCAGGACATGTAGGGCAACTGCCTCAGCAATGGCAGCACCTTCCTCATCTAACCTCTGCTGCTCTTCTTTTTTCATTTGTTTCTTTTTCTCGAGTTCAGTGCGTATGGCTGCTGAAGTTGCCAAGGCTTTCTCTAGACGCCTCCTTTTCTTCTCAGCTTGCTTCATACGATCCAACTCATCCTTTACTTGCTTCTTCTTTGCTTTCTTGACATGAGAACCTTTGTTAGACTCCATCTTCAAGTCCTTC
>ASY003556
CTCCTCCTTGGGCTGCGACTGTCACGGGGGCTCCTCCTTGGGCTGCGACTGTCACGGGGGCTCCTCCTTGGGCTGCGACTGTCACGGGGACTCCTTGATCGCCTTTCATCCCTCCTTGGGGAAACAGAGCGGCTGTAGCTCCTACTGCGGCTCCTGCTGTAGCTCCTATCACGCACCCTTCCGCGGCGAGGAGATGGAGATCTGGAGTAACTCTTTCCACGCTTGAGGTTCTTAGGGCTGTTCTGGCAATCTCTTTCTATGTGGCCACTATCTCCACAACGATAGCACCTATTTTTCCAGTCGCCAGCTTTGC
>ASY003576
CCTTGTGTGAAGCATAAGAGAATTTCACCTCTGGTCCCAACTCAGGGACAATGAAATGGTAGTTTGTGTCAAACCACTTGGTCATTTCCATTGCTGGAACAGATGCATTTCCTCTAGCCATGGAGAAGTAGGTGTCAAATCCAATCTCACCACCATTCCAACCATATCTAGGAGGAACAGCTCCAAGAGTTGTGGTAGCATCAAGCATCTGATCGTAGTATGAAAAAGTGTTGCTGGGTATGTACTTGATCCCAGTATCAGCCATCTGTTTCCAGATGGATGACCTCAAATCCGCTGCCACCTTTTTCAAGTCTTCGGCAGAGCTCTTTCCATCCCAGAATGATTCAAGAGCAAACTTTAGCTCTC
>ASY003582
CACATTCTTCTCACCGACACTGGTAGCCTTCTTGTCAAGACCATAGGCAATTGCAGCTGCTGTTGGCTCGTTGATGATACGCATCACATTAAGACCAGCAATAACACCGGCATCCTTGGTTGCCTGCCTCTGGGAATCATTGAAGTAAGCAGGCACGGTGACAACAGCATTCTTAATAGTTACTCCTAGGTAAGCCTCGGCGATCTCACGCATCTTGATGAGGACCATGGAAGAAATTTCTTCAGCTGAAAACTGCTTGTCCTCACCCTTGTACTGCACTACAATCATAGGCTTGTCTGCAGGGCCAGGAATAACCTTGTACGGCCACATCTTAATATCACTCTGGACAGGGGCATCAGCAAACCTTCTGCCAATAAGACGCTTCGCATCGAAGACGGTGTTGATGGGGTTCATGGCGACCTGGTTCTTGGCGGCATCGCCGATGAGGCGCTCCGAGTCGGTGAAGGCGACGTACGAGGGCGTGGTGCGGTTGCCCTGGTCGTTGGCGATGATCTCGACCCGGTCGTGCTGCCACACGCCGACGCACGAGTAGGTGGTGCCGAGGTCGATGCCGATGGCCGGCCCCTCGCCCTTGGTCGGCGCCATGGCTCTAGATCTGCCGGGATTGGAAGGAGGCGCTAAGCTAGCTAGGGAGACTAGGGTTAGGGTTTGTCGAGCCTTTGCGCAGCTGCTGGCGGCGGCTGCTAAGG
>ASY003592
AAAAAAGTGAAAAGGGTAATGGTGTTGCTCCTGCTACAAGGTCTCCAATGGCTTTAATGGGGTCATCTAGAAATGAAAACCAAGAAGTGAATACCAGCATGAGAACTGTCGAGACCATGCTGCGGTTGGTTCCTATGGCTTTAGGGGTTGCTGCACTTGTTGTCATGCTCAAAAACTCACAGTCCAATGACTTTGGCTCCGTTTCATACTCAGATCTTGGTGCTTTCAGGTACTTGGTGCATGCTAATGGTATTTGTGCAGGCTATTCCCTTCTTTCAGCTATTATAGCAGCTGTGCCTAGTCCTTCTACTATGCCTAGAGCTTGGACTTTCTTCCTACTCGATCAGATTCTAACATACGTAATCTTGG
>ASY003616
CAAATAAATTTATCTATGTTCTAAAGCATCTCAACGCCGGGAAAAGAATAATAAAAGTTATCTTGGCTCGTCTGAGTTCCCATTCAATATGGAGAGCTCAATCCGCGCCACTGTCCTCAAACCCGAATTTGATCGGCTAAGAAACATCGAAGAGATACATTTGAACCAAACTTTCTTGGATTTTCTTAAAAAGGCTGAGGCATCCCTTGAATCGCGACGTACTTTGAAAAAACGAGACACTTTGAAAAGATCTCTTCTTCATTACGCCGCCATGGGGAACTGTGACAGACTGCTACAATTGCTCCTCCAACATGAGCCAGATATTGATTCGCGGGATATGTACGGACGAACTCCTCTTCACTGGGCTGCTGAGTACGGTTCACTTGCTGTTGTGAAAGCTTTGTTAGACCGAGGAGCGAATATCAATGCCTTGGACTTCGAAAATGCTACCCCATTGTCAAACCTAGTAAATGCAGGCAATCCAAGTATCGGCAATATGCCAGCAACTGAGGCTTTTCTGAGGAAAAGAGGGGCCAAAATGAATGGAAATAGGGGTGCTGTTCAGAAGGCTTTGGTTTGGTTCTTGACCTATTCTCGATTGCTACCTTATGTCCGCCCGAATGTGTGAGCTTATTACAGAGACAGGGCTTTGTTAGACCGAGGAGCGAATATCATTGCCTTGGACTTCGAAAATGCTACCCCAT
>ASY003628
GAGCAATCCCTTCAAAAAATGGCCCGCTCCAAGGATATCGCCCCCCACGTCGGCCGCCTGTCTCGCTCGCAGGTCGCTGCCAAGCGTGGTCTTCACAAGGGCAAGAAGACCACCGCCGCCCCGGCCAAGCCTGAGCAGCCCGCGTACACCGAGAAGACTGTTGGCGGCAAGGCCAACGGAGAGAAGCGCCTTGTGCCGACCGCCAAGGCTTCCAAATACTACCCCGCCGAGGACGTCCGCCGACCCAAGGTCTCGCGCAAGTCTGCTGGCAAGGCCGCCCTCCGATCCAGCATCACCCCCGGTACCGTCCTCATCCTCCTTGCCGGACGTTTCAGCGGCAAGCGAGTCGTTTTCCTCAAGCAGCTCGACTCTGGTCTCCTGCTCGTCAACGGCGC
>ASY003648
GAAGTAGCTGGTGATGTTCGCATGACCGATACCCGTGCAGATGAGGCAGAACGTGGTATTACAATCAAATCCACGGGTATCTCTCTTTTCTATCAGATGACTCCTGAATCACTCGAGATGTACAAGGGCGATCGCGATGGGGATGAATACCTGATCAACCTTATTGATTCACCTGGTCACGTTGACTTTTCTTCGGAAGTCACAGCTGCTCTTCGTATCACTGATGGAGCTTTGGTGGTTGTTGACTGTATTGAGGGTGTGTGTGTGCAGACTGAAACTGTGCTGCGCCAAGCTCTTGGTGAGAGGATTAGGCCAGTCCTTACTGTGAACAAGATGGAC
>ASY003653
GCCAAGCGGCCATGACATACTGTGGATACCAAATATTCATACTGTAGTTGCTCGGACAAAAAGCCGACCTCCTAGATGGACGAACGGTCAAGTGGAGCATTGCCATATACGATAGGTTAAAAGAAATGGACGAGTTCCATGCTTCACAACATAGACCGTGGGAGACTCAGCATAGCCTTACGAAATGGAAGCAACTCCAACTAGGCTCGCGGTGGATATGATATCTATTGATCGGGACGCTCCAAAGAATCCTGTCAACTTTCCCAGGGTGAGCATGCCAAAATATGGATATGGCCATTCGACTCATAGCGTGGGAAGTGGACTTTTCGCAGACTGGCTTACAAAGGTTGTCTAGTTAAGGAAGTATCACATCGTCCTCGCCGGCACGATATTCGCATTCAACAGCGCCCTAGGTTCCTCTCTCCCATCAGGGGCGTCCCCGGAGATCGCCTCTGCATTCGACCTAGACAAAGATGACGTCCTACTTGTCCTCCTCAACTCAGTCTACCTTGCTGGGTTTGCAGTAGGTCCATTAGCGTTTGGGCCACTGAGCGAGTATCTGGGCCGACAACCTGTGCTCATCGGGACGTATATCGGTTACACCATTTTCACGATGGCATGTGCGCTGGCGCCTACATATGCTTCTCTACTTGTCTTTAGGTCTTTGTGCGGAATACACGCTGCTGCTCCGAATGCGGTGCTTGGTGGGTTGTATTCAGATATATACGACGACCACGGGGAACGGGGAACAGCTATGGGTTTCTTCATGCTCATGACAACATTAGGGCCACAGCTCAGCCCAATTATATCGGGATACGCGGCGCTGTTGTCATGGCGGTGGGTATTTTGGGTCGCGTTGATGATAGCTGGAGGTGGGATGCCCGTTGTCCTGTTGCTACCGGAGACATACGGGCCTGTTCTGGCTAATAGGCGGAGGCGAAATGTGGACGGCGCGCGCTGGGAACCCGACTGTGCAAGGAGGGGACGGGATTCAGTGTCCATGGCTCGGATCTTTGGACGTCCCTTCGCCATGGTTGTCCAGGAGCCAATTCTGCTTTTCAGCTCGCTGTATCTTGCTCTAGTATATGGCGTCTTATATTTATTTTTCCAGGCTTACCCGATCGTTTTCCAAGGTGAGTAAGCTTGATTGGATCAGACCTTACAAGACTGACAAGCAACAGGATTATATGGCATGTCAGTGAGTGCGAGCGCGCTGGCGTTTATTCCAAGTGAGCCTGAGATTCCTATCCATGAATCGGAATGCGGCCTTGAAAGACTGATAGACTACCAGTGATTATTGGAAGCATCGTCGCATTTTTCATCTTCCTGTGCTACAGCTCCTACCACGACAAAGCGTTGGCAGAAGGACAAACCTGGGCAACGGTTGAGGAATTCCGCCGACTGCCACTCGCCTGTCTTGGTGGCCCCGCGTACGTGGTTGAATCTCAATCGTTGTTTTATCCCGTTTCTGACCCAGTCTGTTTAGAATGGTTGTCTCGCTCTTCTGGCTTGGCTGGGCCTCCTTC
>ASY003657
GTTGTAGATGACTGCCGCCCCAAAACTACGAGCTGGGTTGATTCCCGTTCCGGTGACCGGAATCGTGGCTAGGTGCACCATGAACACCGCGAACCCGATTGGAAGGGGTGCTAGAACGGGGACGTGGGAGTCTCTAGCGTTACGCTTTGGGTCAGTGGCGGAAAAGACGGTGTAGACAAGCACGAAAGTGCCGATGATCTCGGCTGCGAGGCCGGTTCCCGTGCTGTACCCGGCGGAGAGCTCGTTAGCACCGCCGCCATACTTGACATAGTAAGCCTTTTGGAAGGCCTTGACGAGTCCGAC
>ASY003670
CTCTGGAAGGCCATTGCACTCACAGATGTACACCAGATTTAAGATATCCTTCTGGAAGCAAGATCCACCAAAACCGACACTGGCGTTGAGAAACTTAGGTCCAATTCTCGAATCCGTGCCTACGGAATAGGCTACCTGTGAAACATTTGCACCAGTGGCTTCACATAGAGCAGAAATAGCATTCACAGATGAGATTCTCTGAGCCAAGAAAGCATTAGCAGCAAGCTTGGAGAGCTCAGCAGACCAAAGATTGGTAGTGAGAATTCGGTCTTCGGGTACCCAATGCGCATAAACAGCCTTTAGTGTACTGATGGCCTTCTGACCCTCTGGGGTTTCCCTCCCTCCAATGAGGACACGGTCCGGGTTAAACAGATCCTTAATCGCAGTCCCCTCAGCAAGGAATTCAGGGTTTGAGAGAATTTGGAATTTTATTCCTTTGCTGTTGTGAGTAAGGATTTTTTC
>ASY003671
TCTCGATTCTTTCATACCCGATAAAATGAGACCGTGGCGGCTTAGAATTGTCATTGATAGCAGCGGCGCAGCGACGGTCAATGCAATCCCAACGCTGCCAATTGCTACTGCATATCTTCTCGTCCCTGTTACCTCAGGCATATCGTCAGACATATGGCGTGTATACGTGGACTCAGAGCGTACAATGACCTCCGTGCTTAATACCCACAAGACAACTGCGCGCGACGACTACACTGCGGCACGGCTTCGATCAGGCCTCATATCTACACAAGAACCGGCCGAGGTACTTCTGGTGAATTTGAAAGGCGAAGTTATGGAGGGAAGCATAACGACTGCGTATTTTAGATGCCGTCCCTCTCTCACAGAGAACAGCAAGATCTCCGGCGCAGAATGGGCCACACCGCCATTGTGTAGTGGTTGCAATGCTGGAACCACAAGGAGGTACGCATTGGCACAGGGGTTTTGCTTCGAACAAGTCATCAAAGCTGACGACTTACGTGATGGGGAGGAGTGCTGGCTCAGTAACGGTGTGCGAGGGTTCATTCGAGGCATCGTTGTTGTTCGTAATTCGGAC
>ASY003681
TGCTCTCATCCTGAAGGAGTTTGCTCCATCTATCCCTGAGAAGAACATCAGTTGTTTGACCCGCCTAGACCACAACAGGGCACTCGGTCAGATTTCTGAGAGACTTGGTGTCCAAGTTTCTGACGTGAAGAATGCTATTATCTGGGGTAATCACTCGTCCAGTCAGTACCCTGATGTTAACCACGCCACTGTGAAGACTCCCAGTGGAGAGAAGCCTGTCCGTGAACTTGTTCAAGATGATGAATGGCTAAATGGGGAGTTCATTGCCACTGTCCAGCAGCGTGGTGCCGCAATCATCAAAGCGAGGAAGCTCTCCAGTGCTCTCTCTGCTGCCAGCTCAGCTTGTGATCACATCCGTGACTGGGTTCTGGGAACCGCCGAGGGAACATTTGTTTCCATGGGTGTGTACTCTGATGGTTCATACGGTGTGCCTGCTGGTCTTATCTACTCCTTCCCAGTAACGTGCAGTGGTGGTGAATGGACAATTGTTCAAGGGCTCCCGATCGATGAGTTCTCGAGGAAGAAGATGGATGCCACCGCCCAGGAGCTGTCGGAGCAGAAGGCGCTGGCCTACTCATGCC
>ASY003683
AGCACCATTGAGAGGCCAGCACCATTAAGAGGCCAGAGGGCAGGAGGGTGCGGTTAAGCCGAACTGAGATGAGTAATCGACGTTCGGCTGTCAACAAGCGCACGGATGCCGCATCGCGACACCGCTCGAGTGTTGCGTCACGCACGGATTCTCCACCCAACAGCTGGTCATCTCTCCAGACTCTTTGAAATGTCATTTACGGCTTGATATGCAGGACGAGATCGCTGAATTACGACGTCAACTGGAGGAAGCGAAACAGGAAAGGGAGGAGGCAGAACGGCGCCAGGAAGAGGAGAGACGTGGAAGAGAAGAGGCAGAACGACGCCTGCAACCCAACTCCCTATTTCATCTTCTCGAACGCTGCCACAAATCACTGTCACAGACGATCCAAGTCGAGACGGACGCGACCCTGACGACCCAAGGCAATGTGACTGACCCGGCCAACCGACTTTATCCCAAGCGGATTGTTCCATGGGTTGGTTTCCCTCAGATCCAGGAGCAAATCTGGAATAAATTCGAGCGTGCAGTCGGCTTTACCTCGCGTCCACTCTTTCCTTCCGATAACCAGCTAGACTATGTCGCAACAAATATTCAGAACCGACCGATTTACTCAGAAGCAACTTTACGAAATTTCGAGCGAGATACTGTGGATAACTTTGTGGAAAAAATCATTGAGGCATTACGAGGCGATGAGATTTTGCAACAGGAGTTTGGTATTGAGGGCCGAGTGGCCTTTTATGACCGCACGAACTCAACTTCGCTGGATGAAACCCTAGAACAGATGCATCTTGACGATACACCCGGTCAACCAACAAACACTGACCATGGGAGAGGTAGAAGAAAAGGGAGAGGGAAACAAATGGGACGGAGTCAAACGAGGGCTCAACTGGGAAGGCGACGCAATCGCCGCGCTGATCAGTTCTGTGTTCACGTCGTGGCTGATGAGCGCCAGGTACCAGTATATGCAGTGGAGTTTAAAGCCCCCCATAAGCTCACGGTCGCGGAACTAGTCGCGGGCTTGCATGAGATGGACCTGGCACGCGATGTTATTGATCAGGAAGGAGACACGTTTGAGTTTCATACCACCCGCCTCGTTGCCGCTGTTGTCACTCAGATATTCTCATACATGCATGACTTGGGGATACAGAACGGGTGTATCCGGACAGGAGAGGCATTTGTTTTTCTACATATCCCAGAGGATCCAACAATAGTTCAATACTACTTGTGTGTCCCAAATCAAGACGTGCAGGCAGACGATGAAAGCTATCTGCACCGGACTGCTGTGGGCCAGATGCTTGCGTTCACGCTCCAAGCGCTGGCCGCTGAAGCTCCCACCCAAGAGTGGCACCATACTGCACATGGGCAGCTCTCGACTTGGAAAGTCGAATACTTGGACGTCTTGCGCGATATTCCTGAAACGATTCGCAAGGAGCCGCCACCGTCGAATTATCGGCCTTCATACTGGAAACCTGTTCCAAAGACGCACAATACACGTTTCCGAGCTCGCTGTAAACCAGACGTATCTACCCCGGAAGGCTCACCAAGCGAAAGTAGCGGTAGTGATGAGGATGTCCATTCGCCGTCCACAGCACCAGCCGCGCGCAGTCGATCAAGTCGCGGAAAAGGAGAACATACATCGACTGGCGGGCGCGAGCGGGCGCAACACAGCCGAAGAACAAAGCAACCCCCTTCCCGAAAGGTGCAGAGACCGTACTGCACCATGGCTTGTATCTTCGGTATGGCCAACCGGAGTCATCTGGATAAAAATTGCCCCAACTGGCAACAACACGGCCGTCAAAAGCATCTAATGGGCCCACGAGAGTTCACACGTAAGCTGCACCGTCAACTCGTCCAGAATCGAAACAAGGGATTTGAGCCGCTACACATCCGAGGTCGGACGGGGTATCTCATGAAAGCGACTCTATTGTCTCATGGGTATACCGTGGTTATTAAGGCTACAACGAAGGAGAAGCAGCATACCCTCAAAGCAGAAGTTGATAACTATCGCCGCCTCAAAAACCTACAAGGGTATCAGATTCCAGTCTGTTTGGGCGACTTTGAGCCAAGCATCGAATACTGGTATCACGGTCGAGTAATGGCGCATTTGATGATCCTGAGCTGGTCTGGAACTCGGCTCCAGCGGATAATCAACGGCGAGAACTTGAACTTCTTCAACAAGGAGCGCGAGAAAGCCTTGAAGGCCCTCCAAGAGTGTGGAGTTGAACACAGAGACAAGGAGTGGCGAAATATGCTGTGGAATGAACAAACGCGCAGCTTGGTTGTCGTTGACCTTGAAGATATAAAATGGCTTAAGCAACCTCGGCCGCTCCAACTAATATCTGGCAATTCATTGCGTCGTCGTATCGTCCAGAAACGGAATAATAAACGAAGGTGCCTTTCTAGTTGAGCTGCTGTCTCTAGATCATGATAGCAGTGGAGGCGACCGCCGCTATCACTGCCTCTGTCTTAGGAAGAGTTTCCCTTTAATAGTTCTAGAAATCCCCTACCATTCCACCATACCATCCATACCATGAAGCGCGGAGGGCAGGATTGCTAATTCAGTAGGCCCTGATTTCGGAGACTCGCTCAGTGGCAGTACTCATACAAAAAGCAAGATCGACTAACCCATCCATTCTGCAAAAGGGAAGAAGCAGAGCGGCTCCTGGCTCTCGTGCTGTATCTGTTTGCACGTAATTTCGGAGGTCAATATCGACGCGGTGCAAGGAGGTTGCCGGTGCGGATACCATATCCCTAAAAGGCTAGAGCAATTGTTCTACCGCCCCTTGGTGCCTTGCTACACCCCTGACTCATCCAGAGTAACCAACTTAGTTAACTATCATATTCTACCTCAACTGTACATACGGTGTTATTATTATCTAGCTGTTTTGTTCCCGCAAGTGGAGCAGAAGATCATGAACTTACTGGATGCTAGAATTCACATTCCGGCTTTCTAGGCGCTTGGGGTCAGGATCCTCATGTGCGCGACCGAATCGGCCAGAAGCCGACGGAAACCACACCAGTGTCCAACATAACTGCATCGTAACCTAGGTACCAAAATATCACAGACAAGCTGCCCGATCCTCAGAAATCCTTTACACCAAAACGGCCCCATGGACGAGAATACTTTGCTGCTAGATGGCCACACGGACGGGATACATTGGAATGCTCCATCCCAGAGCGAGATCGATGATGGAATCAGACTGGCGGAGCAATTTCTTGCCGGCAATATCGGGGCTGAAGCGGCACTTGCAGAGGTTAGTAGTATCCAAGATCGATGATTACAGTGAGGACTGAAGAAGAACAGGGTCCCAATAGCACTCAGGTTCGTAAAACTTCCAAACTAGAAAAGGAGCAGCGAACTTTGCCGAACAGCAACCACCTTATTAATGATCGTGCTTCCAGCCCACGTGTCTTCCAGTTAGCCCAAGAAATATATACCCGTTTGACCCCCCGGATCGTACAACAGAACCACATAATAAGATTGATCCGCCTCGGAGAGATGCCACAATGGAAGGAACCCCGCCTGCACAAGTCCTTTACCACGTCAGACGGGACGGCATCCGTGACTTCTGCCCAACTCCAGTTGAAGGTTCAAAGCCGTGGAAAGACCTGGTGAGAGTTCAACATGCATCATTGGAGACCTGGTCAGTTCGCCTCGGAGACATTGTAGCTGTCTGCCAAGGGGAGGAATCTGAAGGCTATGCCAAGGTCTCAGATCTGCGAAGTCTGGGGGATGGGCGCTATATGGTGGTATACACATGGTTGTACACACGAGAGGAGATCGTGGCCGAGTTCCAAACTGATAATGGTCTACCAGAACATCTACGTAAAAACCTGGAAAAGAGATGGCCAGAATACGCTCATTATCACTATATGTTCAGCACTAACCGGACGGTCACCCTCTGGGATACGGCAATCTCGCCTGCCTCAGAGGCTGTCATCTCTAGGGTATGCTACAGCTCTGTCTATAGCACAACGCCATCAACACGTTGGATTTGGAGTGCGGAAAATCCCCGTTTTCGTTGGATGAAAATGATCATGAATTTGGATGTCTCGAAACCAGAAATCGTCCATCAACACCGTCAATCCCACAGAACGCGAGGCTTACATCGCTAGATTGTAACTCGAGGTTGGTTACTGGGCAAGTCTAACTCGTTTATATCGGCGTAGCTGAGAACGCGGAAGTAGGAATGAGAAATGGGCGGAAAAGAGATGTGTGAGAACCGGTATCTCTGGATTCTGCAACCCACAGGGACACTCAACACACGTATTACCTTGGAGATACTGTTCCCAAAGCCGACGGACATTGGCGCACCATTGCCGGTGCGAGGATGCCCAGGCGGCAAGGTGAGATTCGGCGGTGAACCAGGCTTTGATTGCCCGGTCGAACTGTTGGTGGGCCAGGCAAACATCCAGACAACGTTCAAACCAGTCAAAGCATACCTCTCGAGCGGTAGAGGACAGGATATTGTCTAATCCGCTTGCAATAAACATACTAATGGCGTTTATAGACTTGGATGTTGTAAAATCTTCCGCAATCAGATAACCCCCTTGTAGAGTAAAGGTAGCGTGTATACAGCCAGCAGGAAGATAAAGGGCATCGGTCGCAGTAGTTTCTACCGCAATTCCTGCTTCTAGCCTGCGCAGAATGCGTAATAGCTTGCCTCGTTGGCCTTCCACCGTCTTCATTGCTGCGAGGTTGTTGTGCGTCGGAGGATATAGCAACCAAATTTTCCGGCAGTCGCCAGTTAGGGTCGAGACCCCATCTGCCCCATAATCTTTGTAGTGTTAGCAGGTCCTGATATAGGCAGCAGAGATGTTACCAATGTGAAGGTCGACAAACGAATACTTTGGCGTTAGATTGACCTGGCTGTTGGATTCTTCCATAGGCTCAACAACTGCGCAGAGGTCGTACGGGCAGCGAAAACCCGTATCTGCGACAATCGGGAGCCGTAATCCTGTGAGAAAAACAGGATCTGAGGGATCAGGGTCCAGCAGTTGGGCGATAGCAATCTCAGCATCTACCGACGGATCCACTTCCCCCTGGTAGTTGACCCGGAAAGCCCATTCCGATGCCATCTGCGGTCGAGGTTGGGCAATTAGTTTTATCGTATCGGTAGTGAGCTCACGCACTGACGGGGCATGTTTGGACCAGCACTGGGAGGAGGGCAGTAAAATTGGCACTGAGACGGTGACTGAACGCCAGGTAGACTGCACGGGTGAAGGGACTGCATTGAGATGGCAGAGCTGGGCATACATCAGACCATTGAAGGCTGCGCCAAAAGAGGTCCGCACTTCCTCTATCAGGTTCTGAACTTTATTCACTAGGGTACAGACACCGTCGCCTTGATTTGGGCTGTTCGGTTGTGGTGGGGCGGCAACGAAAGGCGAAGCTGTAGACCCTTCGGGCGATGTAGCAGGCTTGGAGGTAATTGATGTGAAACCCGGATCTCGTACGCCCTCTGCACCAGGATGTTCAGTTTCAACCTGGATATTTCTCTTTCGATATTTTGAGGTCTTCAGATGCTTGCGAAGCCGCCCGGCATCTCGATGATTCCGTCCACAATACGGACATACCCTCATACACGACGATACGCGAATGACTGAATTGTGTAGTGGCCAGTCAATATAGCAATTGCGGTGATGGCTGCAACTGCAACCGGGTGTGATAAGTGACGGAAAGCTCATGCTTTTAGTCCTTGCGGAATGAATTTTGACAAAAAAAAAAAAGAAAGAAAGAAAGGAAGGAAGGAAGGAAGGAAGGAAGGAAGGGACGTGAACGCTGGAGGACGATTTCGGGACGATTGGGATGATTGGGATGATTGGGACGGTTTGGGGACGATTTAGAGAGCATTTAAAGACGGCTTAGTGGATCCTATTCGTTTACCCCTGAAGGGAATCTGATGCCTGCCAGGCAATCAATTTCCTTCTTCAACCAATAATTTGTGACCCCTCTTAAGGCGC
>ASY003686
GAGACCCTGCAGCAGAACAAGATCCTCAAGGTCATCCGCAAGAACCTCGTCAAGAAGACGATGGACCTGCTCAGCGAGATCGCCGAGGACAAGGAGAACTTTGACAAGTTCTACACGGCCTTCTCCAAGAACCTCAAGCTCGGTATCCACGAGGACGCCGCGAACCGAAGCAAGCTCGCCGAGTTCCTCCGATTCCACTCGACCAAGTCTGGCGAGGAGATGACCTCGTTCAAGGACTACATCACCCGCATGCCCGAGATCCAAAAGTCGATCTACTACCTCACCGGCGAGTCGCTCGAGGCCGTCAAGGAC
>ASY003687
GTCGCCTATCCCCTAGTAGAAGACGAGGCAGCGCACCTCGATGCTCTGCCTGGGCTTTGCGCCGGGCGGGGTGTTGGGGTCGCTGAACGCCGTGTGGGGCGTGAATCCGGCCACACCCTTGCGTCCGCCTACGTCCTCGCTCTCCGAGTCGAAGCACTTGATGAACATGACCTGATCGGGGGACATGTCCTTGACGTAATAAAACCTGTGTCCGTCGCGGGGGAGGACCTGGAACGTCTCTCCCGCGACGTGGTACCCTTCCGTAGACGCGAGTGAGTCCGCCGAGGGGAGACGTTCCTTGCCGCGATCGTCGCCGTCAAAGTCGGGTTCGCGATTCGGGTATAGCAGATCGACTTTGAC
>ASY003717
ATCTGCAACTTCTTCATGTAGAATTCCAACTCTTTGCCCTCCAAGATGTATCCATCAGCACGACCGCACTGGCCGGGACGTGATGAAATAGCAGCCAGCAATCGTCCACTGCTAAATTGCTCTTCAATGTGTGCATCTAGGGTGCGGCCTTCTTGGCGCTTCTCCAACTTCCTCTGGACGTGTTTGCTCTTCTTTGCTTCTTCGGTGGCTTCACCTTCCTCTCCTTCCTTCTTGGAAGAAGCAGCAGTCTTCTTCTTGCGGCCAATGTCAACTCCATAATGTTGGAGATACCATTGCTTGAATGGTGCAGCATCAACTTGAACAATGGCGCTCTTCACCAAAGTCTGTGTCCTAACCAACTCATTGTTGGATGCATTGTACACCACATCCAAGACACGAGTTTTCCTGGTCACAGCCTCACTACCCCATGAGTAGTTTCCAGTATCCAATCTCAAAGCACGCCACTTCACATTACCACCTCTAACCCTAACCCTTCTAACCGTCTTGTTGCTTGACAGCTTGGTGTTAGCTGGCTGTCTTCCGAGCTCATACTTTCGCTTCTTCCTCCATGACTTCTTCTTGCCTCCAGTCGCACGCCTCTTGTGCATAGAATCACGAGAAATTCCCATGGTTGCTCTTGCGGTTGTGTTCAGCAG
>ASY003719
AGGCTTTCCACCATTTAAGACAGCACTCTCGGTAGGCTCCACACCATAGAGCTTGATGTTAGGATTTTGCTCTTTGAGGTATTTCCCAGATCCAGTAATGGTACCACCCGTCCCGATGCCAGAAACAAGGCCATCGATCTTTCCTCCCGTGCCTTTCCAGATTTCAGGCCCAGTTGTCTCATAGTGAATCTTTGGGTTGGCAGCATTCTCGAACTGCTGAAGGATGTATGAGTTGGGCGTCTTTGCTGCCAGCTCTTCCGCCTTCTGGACAGCTCCTTTCATTCCCAAGAGTGGGTCGGTGAGGACCAGCTCAGCACCAAAAGCCTTCAAGATGATTCTCCTCTCCATACTCATGGATGCGGGCATTGTGAGTACAAGTCTGTAACCCTTCGCAGCAGCCATGAAGGCCAGTCCAATGCCTGTGTTGCCACTGGTTGGCTCAATCAGCACACTCTTGCCTGGGATGATGAAGCCCTTGTCCTCTGCGTCGGTGATCATGCTGTATCCAATCCTGTCCTTGACGCTGGAGCAGGGCTCCATGGACTCGAGCTTGGCGGCGACGCGCCCCACGCACCCGTCCGTCACCTTGTTGAGGTACACCAACGGCGTGTTCCCGATCAGCTCAGTGACATCCTTGGCGATCGCCGGAGATGACGCCTCCCCCATCCCGCCGTCGACGAGCGATTCGACAGCGAAGCGATCCTTCCGGAGGCGGAGCTGGGCGAAGTGGCGGCCGCCGCTGCTGCTGCTTGTCCTG
>ASY003723
ACCGATTTCGAACACAGCTGAAACAAGCTGAGCAAGGGAAGTCTGTGATCTAGGCAAGAATCTCATGTGGGCTGCGGTGGATCTCACTGATACGTGCAGTCGGCACGTAAACTGCATCACGAAGAGAGCTGTGTTTTCGACCATAGAACAAGTAGACCAAGACGCCGATGAAGAGCCATATGGAAACTCGCATCCAGGTGCCACCTTCAATATTTATCATTAAGTAGACGTTGACGAGTATACAAACAAGAGGAAGCAACGGGACAAGTGGGCAAATGAACCCTCCTGTATGGCCAAAGCTGTGTCTTGCGTCATCTTGATCTATACAAGTGAGTACTACCAGACCGGCTAAAAGGAGAGAACCACCCAATCCAGACAATGTGTAACGCATGACACTGGTAAGATACACACAGGAAGCAGCAGATGTAAGGACAAGCACC
>ASY003724
CTTGGTGAGTGCTGGGATGATCTTCTCTTCCTCCTCCTCAGATTCTTCCTCGGAATCAAAATCCATCTCATCTCCCTCGGCAGGCTGGAAGACCTTGTAGCCAGAGAAGAAGACGCTGGACGTCTTGGAATTGTGTGACAGCTCAAACTCCTTCTCGAAGACAAGGTCGAACTGGATCTGAGGGAACTTGTCAGTGGAGAGGGTCCCGATGGCTAGCTTCTGGTCACCAACCTTGACAAACATGGTTGCCTTGTCATCCTTCTTCACTTCGCCAAGGGCACCCTGGGAGAGATGGAGAAAGTGGTCGTCGTCAGGTGAAACCTTGACGGAC
>ASY003728
CCAAGTTCGTCGAGGACAAGCACAAGGCGCACCTCCCCGGCAACTTCCGCAAGATTCTGTCGGTGCAGCTCAAGAAGCTGGTCGCCTCTGGCAAGCTGACCAAGGTCAAGGCCTCCTACAAGCTGTCTGCCGGAGCGGCCAAGCCCAAGCCGGCGGCGAAGAAGAAGCCCGCGGCGAAGAAGAAGGCGCCAGCCAAGAAGACCGCCACCAAGACCAAGGCCAAGGCGCCCGCCAAGAAGGCCGCCGCGAAGCCCAAGGCCAAGGCGCCCGCCAAGCCCAAGGCCGCCGCGAAGCCCAAGGCCGCCG
>ASY003740
GCCAAGCACGCTTAATCCACACTAGGATTTCCCGAATAATCCTTATCGTAGGATCCGTATTGCATCGTACATCTGGGTAAAGGTGATTGTATAATATCAGTGTTATTAGTGCACCTCATGCCTAGTGCCGAACTTTGAAAATCATCATCTCCTATGTCGATCATAAGGTGTAAAGCTACCCCGCATACAAAGTCCAGATGTAGCCTCAGAAGCTGAACCCTGGAAATCTCATGTCCGTGATCTTGCCTCCATATGACTATTGGAGGATGCGAGTGCGGGAAGCGAACCTGATTTAGGCATGATATCATGGTGGCTATAAGCGGAAGGCCGAGAACTCTCGTCAGCGCTTCTTGAAAGGAGACATATCATGTGTCTCGCCGAACCACTCTATAGTCAAGGCCGTAAGTGGCTGTGGCTGGTCAACTGTAGCTCTTGTTTTGGAGATAAATATTCCCCGCTAGCCATCGAGTTACCAGTCGTCGCTATTATCTGCTTGACACTTTTTAAGGCCCAATACTAAAGTGGTTAATAACACGCCTATAGCTAACAAAGAACATTATGAAGCAAGTACTCGCGTTACTTGCTCTTCTGGCTACAATAACCTCGGTCGTTACTGCCAGAGCCTTACCAGCCCAGAAGGCAGCTCTTACACAGACAAACCGCGATTGTGCCGGTTCCGTTATCGGTCTTGTACACACAGAGACCTTCGGCTTCGTCAACCTTGTTGTAACCGGGTCAAACCGTATCGTCGCCGTTGCTGTGCTACAAGGCGGCACCCCGAACGCGAATTACAATGTCCGCCTGATCCAGGTCAAAGACGGAATGGCCGTGGACTGCGGAGCCTGTACAACAGGCGGTGCAACATTGACGACGGACGACCAAGGGGATGGAAGTATCAATGTTCAACAAGCGGTAGCCCCCGGTGCGTCAACGGCATGGGTGGACCTGAATAACAAGGACGACTGTGCAAACTTCTTCAACATTGCCCCGCTGTCAATTGTGGTTTAGAAAGCTGGTGACGTGACGTGGCATATTATGGCTTTCCCAAGCAGTTTGCAATGTCCTATGAGATTTATAATGATAAGTGTCTTATCGGCGTTGTTAAATGGTGGATTCTGAGCTTGCTTTATGACAAAAGGACTTTGTCTTTCAGATCAATAAGTACTGCAGAAGAAAAAGGGATCATTACGGTACTGGCCAAGGTCTTGGCCTTCGGGGTTCTTACGTAGGATGGCGACGGCCTGGATAGCTTGCTATACCTGCGAAACGCGTCTCATGTATTTTCTCAGCTACATTCATACATATACCAAACACTGTTTACAGTCAGAATTCATTAGTATTTGGAACAGGGTTGTTACCTTTCTGCCAGTGGGCGGAAGTACGGTCACTTAACTATGTGATACTTTGTATACTGTAATTCATATTGCTATTCCGAGGCTATTCTTGATGTATAGTCTAGCCTATACTAGAATTGTGTTCGAGAAACAACGAGAGGAGAGTATGTTGTGACACCGACTTCC
>ASY003745
CTCTTGAATATCTTGGGAATTGTTTATCGCTACAAGCAGATGAAAGAAATGAGTGCAGCAGAAAGAGAAGCTAAGTTTGTTCCTCGAGTATGCATGTTTGGAGGAAAAGCTTTTGCTACATATGTTCAAGCTAAAAGGATCGTAAAATTCATAACAGATGTTGGAGCCACCATAAACCATGATCCTGAGATAGGTGATTTGTTGAAGGTTATTTTTGTCCCCGATTACAATGTCAGTGCTGCAGAACTGCTGATTCCAGCTAGTGAACTTTCACAACATATCAGTACTGCCGGAATGGAGGCCAGTGGAACCAGCAATATGAAATTTGCC
>ASY003751
CCCTTCTCCTCGGCATCGACAACGCAGCACTCGCTGGTGGTGAGCAAGCTGGCGACGCCCGAGGCGTCGACCAGGGCAGTTCGGACGACCTTGAGAGGGTCGAGGATACCGGCCGAGATCATGTCGCGGTACTGAGAGGTCTGTGCGTCGTAGCCCCAGTTGAACTTTTCCTGGACGAGGAACGCCTCGGAGAGGAGCTTGCCGACGACGACGGCACCTTCCTCGCCGGCGTTGTCGACGATGGTTCGGGCAGGACGACGGATAGCGTTGCGGATGATGGAGACCCCGAGCTTCTGGTCAAAGTTCTCGGTCTGAATGGCCTCGAGCTGAGCAGAGGCTTTAAGGAGAGCGGTGCCGCCACCGGGGACGATACCCTCCTCGACGGCCGCGCGAGTGGCGTTGAGTGCGTCGTCGTAACGGTCCTTCTTCTCTCCGACCTCGACCTCGCTGGCACCTCCGACCTTGATGACGGCGACACCACCGCTG
>ASY003755
TTTATTACCATTAAAATTGCAAAGAATACAGGAGGCTCATTTGCATTCTCCTACAATGCCCTAATATGCCCGCAGCTCTGGACTGTTCCTTCTGCTTCCTAGAACTTGTATGCCCGATCTTGGCTCGACATTTCGTATACAATGATAAACATTTTGCACTGTACTGATGATAATAACATATCAACCAGATTCAACTAATTAACTGCAACGCCAACCTTTCTCATGGAATCGCCATCAAGTTTGGCCAAGAAGACATTGAAAACCTCCCGCTTCAGCCCTTCCGACTCGTCAACATTTTCAATCATATTCCGCGTAGAAGCAATTTTCTCGTTCTTCCATTCCTCGAAAGCATCTTTCAGGTTCAGCTCATTAAAGACACGGAGCACCTTCGCAACCTCGTGGTCGTCCTGGCTTCCATAAAACTCCTCCAGAATTACCCTCTGCTCCTCATTGCACCGATCAAGAGCTTCCAAAATGAGCCAGGTCAGTTTGTTCTCCTGAATATCGGTCCCTGCTTTCCCCGTCTGTTTCGGGTCTCCATAAACATCCAAGTAGTCGTTGCGGACTTGATAGTACTGCCCCAGAGATAACGCCACCTTGTACACCTCCCTCAGATTCGTCGGTGTAGCAAGCTGAAGATACACAAGAGGCAGAATCATCGGCGTGTACGAAGTATAGAACGCAGTCTTCCTCTCGATAATAAATTCATACTTTTCTCTCGTAAACTGACAGAGACCCCCATAGTGAGGCGAGCCCGTGAGCAGATCATAAGACTGCCCAATCTCAATTTGCAGGCCCGTCTCTCGAAACACATCGACGAAATCGTGATACGCGGGGTGGTCCTTGAAATGGGTCTTCAGGATGATGAAGACCGTTGATGCAAGCAGGCAGCCGTCGTTAATCGACATAAGTCCGATCTCTTCGCGGCGGTACCAGCAGGGCTGTCCGCGGCGAGTCTCTGAGCCGTCCATGATGTCGTCCCAGATCAGGTACCCGGCGTTTTGGATCTCGACTAACCAGCCCAGAATCATGAGGTCTTGGGTTTGTTTTCTGGTCAGGGAATCGCCTTTGAGGGCCCTTGCGGTGTCGAGGACTGTCCAACAGCGATGAAGCTTTCCACCCTGGGTGTTGACCAGAAGACACTAGCAAACATCAAAACATTAGCTTTGAGGCTGGTGGAAAAAACTGCTTTTCCAGTTGTACCTTTCTATACATCTCGACGGCATCAGCAGGAACCCCCATGCCGAGGAAGTAATCGACAAGAGTTTGAGTGAGAGATGCCAAAGTGGCGTCGAAGTCGGGCCTTGCAATGTTTGACATTTTAGAGCTGCTATTTCTGAGATCCAAATGAGCAAATAGATGGGGCTATGAGAAGGTGAAGTAGCAC
>ASY003758
GGAAGCGGGTCGGGAGGGGTCAGGGGTGGGTAGACCGGTGGGACCGGTCGAACCGGAGAGCGATCCGACTTGAGAGGATGACGAGGCAGAGGAAGACGTGGGAAGGGAGTAGATCGCTGGTGCTCTGATGAAGATCGCGTTGAAAGGACGAGATGGGTCGGAGAGCCCCGGGATGACGAGGGGAGCTTCGAACGATTCGAGTTGGGTGCCATAGAGGTTTCTCCACACTTTCAACCCCTCGATCCCTCCCCAGCCCTGCTGCCTCTCCTTTCCCTTGATGACCTTCCCGCCCCCAATCCCATTTTGTTCCGCCATGAGTATCATCCCCGCACAAGTGCCCCATACGGGCTTGGCCGGATCGCGCACAAAGCCCTGGAGCGCCTCGAGGAGCCCTGGCGTGCGCCCTGCTA
>ASY003759
CGCCCAAACCCCACGCAAGCATCATGTTCGCGCCCGTGCTCGCCAGACGATCGGTCCTCTCCGCGACGGGTCTCGCGCCCATGCTCCGTGCATCGGGTTCGAGCCTCGTGCTGGCCCAGCGCCGACTCGTGTCGACCCAGCACGTCAAGCCGACAGAGGAGATCCACATTCTCAACGAACAACGATTGAAGCGACCTACTTCGCCGCACCTCACGATCTACCAGCCTCAGCTCACATGGTACATGTCCGGTCTCACCCGCATCACCGGCGTCCCCCTCTCATTCGCCCTCTACGGCGCCTCGATGCTCTACCTCCTCCACCCTTACTTCCCCGCCATTGACTCCGCCCACCTCGTCCAAATCGCACACGACCTGCCCACCTGGCTCAAGGGGTCCGTCAAGATGATCTTCGCGGCGCCTTTCACTTACCACGCCTTCAACGGGATCAGGCACTTGCTCTGGG
>ASY003776
GTGAATACGTAAACTTTTCATCCCTAGTGACTGCGTTCACAAGCAGTCGGGTGAGGTTATCGATGGCGTTAAGAGACAACAAAAAGGCTGTAACTCGTATCATGACTCCCATGCATACATGCCAAAAACACCCATAACCGATGCATCAAGAGAAAGAAAAAGGAGCGTGAACAAATTCCCAACAACCATCATGACTCATGCAAAAATCATCACAATTCCCATCCATCCATTCCCCCATCGTCGACCAAAATCCCCTTTAGTTGACGGCAATCTTCTTGGGCTCATGCTTGGCGGCCTTGGGAATCGTAATGTTGAGGATGCCGTCCTTGAAGTTGGCCGACACCTTGTCCTGGTCAACGCGCGTGGGGAAGCTAAACGTCCGCGAGAACTCGCCGACGCTGCGCTCGCTCAGCCAGTACTTTGCGTTGTCGGTAGGCTTGTTGCTGTCCTTGTCGTCGCCCTTCTTGGACACCTCGCCCGACTTGCCGGCGGCGGCGTCCTCGTCCTCGACGGTGGGCTTGGGCGGCTTCTTGTCCTTCTCGCCGCCCTCGGTGATGGCGCCGCCCGACTTGGAGCCCTCGAGGGCGCCCGAGGGCGGCGTGCCGGCGGTGTAGGTGCGCTCGACGCGGCCGTGGACGACGAGCGTCTGGGAGTCGGTGAACTCAATGTTGACGTTCTCCTTGTTCATGCCGGGCAGCTCGCCGTGCAGCTCGTACGCGGCGTCCGTCTCGCGCACGTCGAACTTGGGCTGCCATGGCGTGATGCCGGTGCGGCGGCCCGACGCGGAGCCGCCGTTTGTCTGCCGCGAGTAGTCGTCAAAGTCCTGCAGCAGGCGGAACAGGGGGGTGAAGGAGGTCTCGGGGTAGAAGTTGCGCTGGAAGAAGGCCATTTTGGGTGCGGTTGAGAAGAGTCGTGTGGCGGAGACGGAGGTGGAAGTCTTTGGAGAAGAGGAAGAGAGGTGCTTGATGATGCGGTTCTTGTTGTTGTTGCTGCGAAGAAGAGATCGCTTGAGCATAAAAAGAGCTTGTTGGTGGCTCGAAAGAGCGCGTTGAGATTGGTGGTGGTTGTTGTTTGTTGGTGTTGTTGTTGCTTTGTTCTTCTGTTTTTCTCTGATGAT
>ASY003779
GCTGCATCCTTAGGGCTCTCCTCTTGGCTCTCCCCTCACCCTCATATTTCACAATTATCAGCGGAAACAAAAGTAACAGCTAAAAATAGCAACCAAAGTTGTTTCCTCTGCCCTGACAAGGAACCATCGAAACAAAACATCAGCTCACAGCCCCAAGCCCTGCGCACAACTGCCCAGATATTCTTGATATAGTGGTATAGTATCGTGACCGCAAGTAAAAGTCCGTGGCATTAAGCCTTCTCGATATTGACAATGTCGCCGTGGCTGTCCACGGCCACGGCCTTCTTCGTCGTCGACGTCTTGACCGGGTTCTTGGCCTCGAAGATTTCGTCAAGCTCTTCCAAAGTGCGTCCCTTGGTCTCGGGAATGAAAAAGTAGACGACAACCGTCTGGACGAGATCCCAGATGGTAAAGATAATGTACGTCTTCCAGCCAATCTTGTCCATGGACACGGGCCATGCAAACTGGTTCAGGAGTCCAGCAGCGTTGGTGGCAAAGCTGGAAAAGGCCATGCCCTTGGCGCGCATCTCAAAGGAGAGCACCTCGACGGGATACAGGGCCTGCAGAGGAGTGATGCCCACAGAGTAGACGGCACCAAAGATGAAGATCATGGCCAGGGCAGCCTTGGAAGCGCTGGGGTTGCTGTAGATGGGATCGCCGTTGGCGTCATTTCCGATGAACGACTGCGCAAATTCGGATGAGGCAACCG
>ASY003783
GCCATCTCGCACGCAGAACATGTAGCATCCTTGAGGTTACCAGATGACTTGTCCACATTCTTGTCGACAACACTCTCAATACCCATGCTCACTCCTCTTGTACCATCAAAGGTGCATAATCCTATTTGGGAGCAAATCTTCCGTGGTTGAGTCTGAGATACAAGTAAATCCAGAATTTGTTTACCATACTGTGAAACGACTGTTTTGCATTCCTGGCTCACTACACCAGAGGCACCAATTGCATGATTGATTTGTGCTACCACAGGCGTTGGACCAGCCAACAAAGAAGTTCCTGAATCGGCAATGGCTGAACAGCCACCAGAACAAAATCCGGTAGACTCGCCACCAACCAGGACATCATCCAAATCAAACTGCCAATAACCCTTTTG
>ASY003804
CCAAGAAGAAGGCTTTCACCAAGTACTCCAAGAAGTTGGAGAGTGAAGATGGAAAGAAGGACACTCAGTCACAGCTTGAGAAGATCAAGAAGTACGCCACTGTTGTCCGTGTTTTGGCTCACACTCAGATCCGTAAGATGAAGGGTTTGAAGCAAAAGAAGGCGCATCTTATGGAAATCCAGGTTAACGGTGGTAGCATTGCCGACAAAGTTGATTTTGCTTACAACTTGTTTGAGAAGCAGGTTCCAATTGATGCTGTTTTCCAGAAAGATGAGATGCTTGATATCATTGGTGTTACAAAGGGTAAGGGTTATGAAGG
>ASY003807
GTTAGTACGAGGCCTGAGATGCACAAAATCCCTCAAAAACTCAAGCGTAAGCTTAGTCTTCGGAATCGGATACTTAGCCGGATCGACAGGACCAACTTCAAGAACCCTCGAAACCTTGAGCTCCACCTTCTGCTTGGCACCCTCCGGCGGCTGCTTGAGCTCTCCCTCCGCTGATACGCAGGTTCCGGTTTGAACAAGTCCGGCAAGTGGAGCAACAGATGAGTCAACTATGACCTGGAGATTCGCCGGACATGATCCATCGTTAAGCTCGAGGAAGGCGAACGATCCTTTGCCTTGCTCACGTCCGGTCTT
>ASY003819
CTCCACTACACATCCTTCGCTTGACATTACCTCTCATCATCGCACGCCCTCCTCACTCCAAGTCTAGACACTCTTTTACATCGCAACAATGGCTACCGCTACCGCTACCCCCAACGGCAACGTCCCCAACTTCAAGATCGTCTCCCGCCTTGACGGCGTCCCGGCGATCCACGACTCTGTCGCATACGCTCAGGCTATCGTCAACTCGACCGGTGTCACCGCCTCGCTGTACCAGACGGCTTTGGCTCTCGCCAACAAGTCTTACGAGGTCGCTACCCCCGTCCTTGTCCGCACCAAGCCCCTCTTGGAGTCCGCGGACGGTATCGCCGTGGCGACCTTTGACCGCGCCGAGGCGACTTTCCCCTACCCTTTCAAGACCCCCACCCAGGACCTCGTCGTCGTGAAGCAGGCAAAGGCGGTGTACGATGCGCGCCTCGCCCCTTTCCTCCAGTCGGCTCAGCCCGTCATCAGTGATGTGCTCCAGAAGACGGCCGAGATCAACTCTGCCCTCGGTGCCCGCGCCGCCGCTACCATCCACTCGTCGCAGGAGATCTCGCACGCTCTCCTGGAGCAGCTGCGCGCCCTTGCCGAGCAGGGCAAGGAGCTCCCGGGTACCCTTCTCGACGGCGTCACCAAGGCGACCACCGACATCAAGGGGATTGTGCTCAGCAAGGACGCCACGCTCCAGGAGAAGTCAAACAAGCTTGGGGCTTATGTTGTGGACCAGGTCAAGCCGGTCGTGGATGAGATTTACAACTACGTCCTCGGAGCGAAGAAGAAGGCCCAGGACGAGGCGTCCAAGGCCCGTGAGCAGGTCAACGGCGGCCAATGAATCGCGGTCGGGCGGCCTCTGATCCAGATCAAGCTGGCGCCCTTTATTTCGCTCCCTTCGCTGTGTATAGAGATCCACATTGTTCGTTATTAC
>ASY003827
TAGAGGTAGCTAAAATACCCATTGCAAAGCCTGTTTCGTCAAAATTGAAGATATCTTCATCCTGAATCCCATACTCCATTCGAACCCTCTGTAGCTGCTCAAACCACACTCCAATAGCTTTAGGATCCTCGCATTTAGCTCGCTGGTGATTATATCTTCGTGCAAAGCGGCTCTTAATCTCTGGGCGCCTTCTAGTAAAGGTTGTGGTCCAGTTCTTGCTTAGAGGCGTGTATCCAGGCGGGTTGTCTGTTTGTAGGATAAGATTGGCCATTTCTGTCACCTGGGATGGTCTAGGAGCTACTCCACGTGTATCTCTAGATACTATCCATCTTATTAAGACCTCTTCCTGAGTTTCAGATAGCCTATGAGAGTTGGCGCGTCGCTCTGCTCGATGTTGTCGGCCTTGTAGTCGGTCCCGGAGTGTAGAGGGAGGCACATCAAAAACCTCTGCTGCGCGACGAGTACTCGATATTTCGTTTTTTTTTAAAGCGGAAATAGCAAGTAGGATCCTCCCCTCTTGCTCCACTAAATTTTGAGATACCCGACGTTGTTTTGGTGGCATGGTGGCTGTTTGAATTACTTCAGTATCTTGACGCGTGGACTTTTGGTGGGGTGCGCGACTCGGGTAGGATGCGCGACTCGGTTAGGAATTACGTTATATCTTACGTATACGGAGTAGGTAAGCAAAGCAATAGCCCGGGCAAA
>ASY003828
TGCGGGCTGGCGGCGGCGGCGGCGGCGGCGTTGCCAACGAGCGCACGCTGGGCTACAGCCTGTCGGTGCTGCCGCGGGCCAAGGACGACGAGCAGCAGCTGGAGCTGGTGGACGTCAAGCTGCGGGTCATTGAGGTCGGCCACCGGTTCGTCGACGACATCCCCGTGGTCAAGGTTGGCCTGATCAAGGCGCCCGGCGGCGAGATTGTCATTGCCGACATGCAGCTCGTGCCCGTGCCCGAGATGCCCTGCAAGTCCATGTGGTGCCGCGCCAAGTCGGCGCTCAAGGGCTTCGGCGGCTGCCACAAGAAGATGGACCACCATCACAAGGGGCCTCACCCTCACCATGGCCCTGGCGCCATGGAGAAGGTAGAGGAGGAAGAGGGCGGCCACCACCCGCATCACCACCACGAGCACAAGCCGCACCGCCACCAGCGCCCTCACCAC
>ASY003835
TTTTTTTTTTTTTTCTAGGGGTCATTCCTTCCATTAAGTCTGATAGAACTAGGAGACACCGTGCCAAGTACAGACACGCTTTCAACGCCAACTAACTGAACCGCTGTCACTGACCAACAAACCAACGAGATCCCTGAGAACACACTGAACTCCGCTCTCGCTTTTCCACAAGCATAGAAAATCAAACAGAACAGGGCTGTTAAAAGAAAAGAAAAACAACAAAAGGAAATGCATAACTCCATCCCTTGCGTTCTTGGGCTTCCTCATCAACCGCCAGGGCTGGGAGTCAGACCCGTCTAGTAGGAAGATGCAAGATGCAAAGCGTAACGCAGCGATAACATGCAAACATAGCATAACAGACAATATCAAGCTAGGCAGACAGTAACGTATTCAATGGTAAAGAGAGATGGTCCAGCCAGTCAATCATTGCTTAGCCTGGGCCGTCCTTCTTCGCTTACCCTTGGGCGGAGGCGCAAGGGAAGGCACTCGCTTGAGGGTCACAGTTTGCGTAACAACATGCTGGATAGTGATAGACCTCGATGTTGCACTTGTGGGAGACTCGACGTAGCGCATTCTCCGCTCCAAAGGCGGATATGGGGAACGGGCTGGGTGCGCGCTCCTGGGCGAGTCCATGACAACCGTAGGTGAGTACGGGTAGGACGGCGATGGTCTCAGACGGCGGAGATGGTTAGTCTCAACTGCCGAGCGAGGAGCATTCATAGGAGTAGGCGGCCCTGAGCGTGTGCGAGCATGGGTTCTTGAGGCCGGTCTGGCTGAGGCATCACCGGGGAAAGAGGAGGTGGTTGAGGCTGTTGAGGGAAGAGATTGCGGTGACGGGAGTTGCTTGTTTATAGAGTAGCCTGAGTATGCAGTATTGGCAGATGCTGGGGGGCTGCCGAATACTGGGCTGAGGGCTTTCAAGAACTCTGTGTATGCAAGAGGTGGTGGCACTGACGGGCCTTTGCCATCGTTGCATCGAGCTGGCTCTGCATTGGCAGGTCGAAGATACTCCTGGAGCTCGGAGGGGAAGGTGAGGTTCTTTGGAGTCTTGAGAGGATAGAGGTCTGGTCGAGGTGCCATGGTTGAAATAGTCTGTGCAACAAGAGGATGGATGAAGTAGGCTAGAGATGGCCGAGTATGAAGGCCGAGTTAGGATGAGGAGAGGTTGAACAGACGCGAGTGAGGTAGTATGAGGAGAAGGCGGGAGTAAAGAGTTAAGTAGAGAGGAGCAGGCTAAAGATAGTAATGTAGAGTCCCAGGTGCTGTATAAGAGCAGATGGAGGAGCCCTGTTGGTTTCGTACGACTGCGGTACAATACAGACAGAGAACGTTGGAAACGGTATCAATACGCAGTAGCGCCAGGCTGTGCGGACTAGTCCCGATGGGGTTAGTCGCCAAGACTCGAAAATAGAAACAACTTTCAACTCACGGAAAGAAGACGGCGTCAAAGTCCAGCAGAGACCGTGGAATCGTGGGAAGACGGTGTGAATTAGATACAGAGGGGTATTCCGTCTCTGATGAGTGGGGAAAAAATCAAGGCTGGCTCAAAGCGAAAGTCGAGTCGGCGCGTCAACGTTCAAGTTCAACTTGTTGGTCAGCACCAAACAAAGAGAGAAAAGATTAACAGATTAACAGACGAAGGGCTGAAAAGAAGAGATAATGAATGAGATCATGATGAAAACTGCTTCAACATCACAACCATCCCCTCCTTTTATGTCTGCTCGTCCCTCCCTTTACCGCCAGGGTCTCGTCCTGAAACACGGCCTCCTTCTGCAGACTTAGATGCGCGCGGCATCTGAAGCAGTGAAGAAATCCAGCAGGGGCGTCCCCTCCAGCGAATCCCCGCCCGTCCAGCTATTTACCCCATTGCGTTACCATGGCCACTTCATATCTCAACACCAGCCTAGTCGCCTCCGCGCCTCTACACTGCACCGCTATGGCCAGCCCAAGGCGCGCGGCTGCCCCAGTCGGCGGCCGTTGGCTGAGAGCATCTTACCTCTCTGTCATTGTAGCCGCCCACTACTCTATCTTTCATGGCTTACCCTTGATACACCCGCATCAAGACTAATCTATCCAAGCACCTGCATTGGTTTCAGAGTCTCCGTGTCTGAAGAACCGCTGGACTATGCTGGCTTACAGCCCTACTGCCCAATCATCGTGCTGGTGGGGTAAAGCTATCGAGACCCATGCCGCTGAGCCAAAAACAGAGTCAGACGCTTAACGATTTTTTGCCATCGTAACTGGCTCAAAGGACTACAAGACCACCGAGACTATCGAGATTCTGTTTGCTATTGTTTCTGTGGAGTCGTTTTGATTCGACCCTGTTTCGGCTCTGTACTTAAGAGGTCTGAGACAGTTCGTCCCTCGCGAGTACTTGGCGGGGAAACTAGGCTATACTAAGGTTCTCACTATACAAGCATGATTGGGCAGAGAAGCAAGAATACCATCTATTTCTGACTTGCATTTGTCGCCACTCGCAAGCTCTACGAAAGGCGGTATACAGTATCAATGCGGGCGGTTGGAAAGCGCTGGCTCCATGTTGGGCCCGTTTGATTCGCCGCCACCAAGACATACACTATACAGACAATGTTTTTATGCAGTATTCGTGTGTTAACCCTCCTCTCCAGTATTCCGATGCACCGTCGACGTTAATTTGGGCTTTGGAGACTCTTTTTGGCGTCAATCCCGTGTCGTGGGTCCTTCAATTTCGAAGACAGTTTGAGGCGCTATGGAGTACTATAGAAACTCGTGTGAAGACCGAGACCGAGATCCAGACCACAACTAATTCTGCGCGTGACGTCTTCACTTCTCTGGCTAGAGACTGTTTCTTCTCGTCGTTGTCGTGTCTAGATGCTAGGTCTCTAAGAATTACCGTGCCGCTATGGAGAACTGTGGCCCTTGAAACGATAACCTCGCCAAAGAGCAAGATCGAGACCAGTAGCCCGAGCGGTAGAACCCGACTGTTGGCATTTCCCGTTCTCTGGTTGGCAACATGTTCTTCGCTTCAATGCCGTGTCTTGGATCCTTCGGTATCTCACTGAAGAGCGTCTGTGCCGTTATGGAGAACAGACTGGAGGAACCCCGCTGAAGATCACGATCGAGACCAAAACCAATCTTATGTCCGTCTTCTTCGCTCACCTGGTTGGAGACTCTTTCTTCATATCAGTCCCGTGTCTTGCATCCCTCGATACCTGACAGCCAACACTGTTCGGGGTATTATGGAGAACTGTGGCCCGTAAGACGGGAACCCCGCTGAAGATCAAAGTCGAGACCACGACCAACTCTACACCGATACTCTTTTTTTGGTTGAAGCTTTCCTACATCTTATGACCATATCATGGTCTCCTGGTTATCTAAGCTCTTCGTGCCGCTATGGGGTACGTACTGCAGAACCCCACTAGAAGTCAAGATCTAGAACAAGATCACCTCTACGCATAGCCACTCCATCCCTCTGGACCTCATCCAGATCACACTGCAGACAACTCCAGAGATGCAAGATTCCATATTCGTCTCTCTTCCTGGTCGTGAATGCTGACTCCGACAGTCTCATTAGCCAGGTTCTAGTTACTCTGAAGAGAACGGGATGTCAGTCTCTGCATCTGATCCGATGCGCGAATTAAAGAACACGACACTACACCTCGATTATGCTGGAAATATCAGTATCGGACGTACTGTAAGTACAGTGTACTGTTTACAACCTCAGTAAACCAATGAATGAATGAAGCTATCCCCCTTGACCCCCTTCTATACCACCCTCGCTGAGTATGTCCGTTCCAGACTCCCCTGTTCGATGCCGTGTCTTAGACCTCTCGATATGCCTATATTCGAGACACGAACGTCACGGAATACTTGTCCAACAATCCCATGATAATCGCTCATGGGTACCCCCTCCCTCATCCACATCTGACTGCGTAATCCCCCGATCCAGCCCGGGAGACATTCTGTACAAGACGTCATGCAGGATATTATAATTGGCTCCAACGTTTCTTCTCATTGACGCCATGGAGTCATACCAGTTAGATCCCTGCGGGGTCCAGGGCCAATGTACATGTAAATGAGACGCAGGGTAGATGCGAATGCCTGGAAGCGCTGACCCTACAGGTGACGAACCAACCAAAAGCAGATTGGAATCATCAGGGTCCGGGTGACGATAGACCGATGACTGAACGCAACCCCTCATCTCATTTGATGCCATGTCTTGTCTTAAATATACAGAAATGCCGGAGACATCTTGCTCAGTCAGTGTATACTACGGGAATTGGGAATCGGGAATCCCTACCCAACAGTGTATTTTATCCCTTCTCTATCTAGCTACATGGTATGGTGTAAGTACGTAGTCACCAATTAACCCAGACAAGATCCAAGAAAAGAGTCAAGAACGTTACATCCGTTTGCGATCCTTGGTAGGCGCCGTCTCCAGGCCCTGTTGGCATCTATGCGGGGTCTAATCCTCAAATAGGAGCAACGGGTCCGTAAGCCAGTTAGTTTATACCCAGTAGGGTAGTTGGGTCTCTGCAGTGTTGTCCTTCCTTACTACGTGCGGACCTAGAAGCGCTGAGCCTGCAGGTGTTGTCATTATTTGACCAGCCCAGATCAGAGCAGATCAGCCAGGAAGGGAGGGAGGGCAGAGCCTGGCTATCTTAAATTCTCTTTCATAATTCAATAGCTGTAAACAACCGTGCCAATAATAATTGCCCCCAACACCAATTCCTGTCTGTCTGTCCCATAATAAACATCCACTGTATTCATTTGGGGTAGTG
>ASY003861
GCACAGCAAGTACGACTCGTCCCAGTCGTCGACTTACAAGGCCAACGGCTCCGAGTTTGCCATCCGCTACGGCTCTGGCTCGCTCGAGGGTTTCGTGTCTCAAGACACACTCGCCATCGGCGACCTGACGGTCAAGAAGCAGGACTTTGCCGAGGCGACCAAGGAGCCCGGACTCGCCTTTGCTTTTGGCAAGTTTGATGGTATCCTCGGTCTCGCGTACGACACCATCTCGGTCAACCACATCGTGCCCCCCTTCTACAACATGCTCAACCAGGGTCTCCTCGACGAGCCCGTGTTCTCCTTCCGCCTCGGCTCGTCCGAGGAGGACGGAGGCGACGCCATCTTTGGCGGTATCGACGAGTCGGCCTACACTGGCAAGATCCAGTACGTGCCCATCCGCCGTAAGGGTTACTAGG
>ASY003863
ATACTCGAAGAGCTGGAGCTGGACCCAGACGGAGTCGGGGTTTCCGTTGCCATGATACTTGGTGAGCACAGCCTTGGCGGCGTCCTTCTTGTGGTGCACGTAGAGCCAGCGGGGGGACTCGGGCAGGAACATGCAGAAGATGATGATGAGGCCGGAGAAGAGGGCCTGGAGCCAGGTGATGAGTCGCCACGAGTAGTCGCCTCCGACGTTGAGGCCGCCTCGAGCGGCACCGGCCGAGATGATGGCACCCGAGAACCAGAGAGTGTTGTACATGGCGCCAACGCGTCCACGGTATGCAGGGTGGTTAATCTCAACCACGTACATGGGGCCCGCTGCCGCTGCAATGGAGACGCCGAATCCAAGCAGAAAGCGGCCGCCCATGAACTGGCCCTGCGAGTTTGACAGACCCTGGATGATGGTGCCGACGACAATGAGGATGGCACCCAACAGCATGCCGATTCGGCGGCCAAAGCCGTCAATGGCAGGGCCGACAAAGG
>ASY003870
CAAGAAGCAGCTCGCTGCCGTTTCCGACGACAGCTCCTCGCTCGAGATCCGCGAGATCCCCGTCGTTCAACCCGCCGAGCTCGAGCCGGGACGCGCCCTCGTCAAGGTCCTGTACACTGGCGTGTGTCACACCGATCTCCATGTGGTCCGCGATGAGTGGCCTCTCAAGCCGCAACGTCCCGCCATCGCGGGCCATGAGGGTGCCGGTGTCATCGTCGCGATCAACGACCCGACCAGCAACCTCAAGGTCGGCGACAGGGTCGGCATCAAGTGGATCGCCGACAGCTGCAACCAGTGCGAGTTCTGCCTCAGCGGAAATGACCCCATCTGCCAGAAAGCCAAAATCTCCGGCCTGACCACCTCGGGATCGTTCCAGCAGTACTGCCCGGCGTACGTGTCCCAGCTCACTCCCATCCCCGAGAGCCTCGACATGTCTCAGGCCGCTCCCATCCTCTGCGCCGGTGTCACGGTGTACAAGGCGCTCAAGAACTCGGCCGCGCGTGCTGGTCAGTGGGTCGCAATCCCAGGTGCAGGTGGTGGTCTCGGATCGCTCGCGCTGCAGTACGCCAAGTACATGGGCCTCAGCACCATTGCCATTGACACGGGCGACGCCAAGAAGGATCTCACGAAGAAGCTAGGCGCATCCGCCTGGATAGACTTTACGGCGACCGAGGACATGGTGGCCGCGGTGAAGAAGGCGACGCCTGACGGTCTCGGCCCCCACGCCGCCATCATCACCAGCCCCAAGCCCGAAGCCTACCTCACCGCCATGAGCTACATCCGTCCCGGCGGCACTGTCGTCGCCGTCGGCCTCCCGAAAGAGGGCGCCGTCGTCACCGCTGACGTCTTCTGGACCGTCGTCCAGAGCAAGCGGCTCGTCGGGAGCTACGTCGGAAGCCGCCTCGACGCCATCGAGGCGCTCCGGATCGCCGCCGAGGGCTACGTCAAGACGCCCATCTCGATCGAGCCGTTCGCGTCGCTCGAAAGCGTGTATACGCGCATGGAGAAGGGACAGCTCTCCGGGAGAGTGGTCTTGGACCTGTTCAAGTGATTCGATGCCTG
>ASY003877
CCCTGATGAAGCTGTTGCCTATGGAGCTGCTGTTCAAGCTGCCATTTTGAGTGGTGAGGGTAATGAGAAGGTTCAAGATCTTCTGCTCTTGGATGTTACCCCTCTTTCCCTTGGTCTCGAAACAGCCGGTGGTGTGATGACTGTCTTGATTCCAAGGAATACCACCATCCCCACCAAGAAAGAACAAGTTTTCTCTACATATTCCGACAATCAGCCTGGTGTTTTGATCCAAGTCTATGAAGGTGAGAGAGCAAGAACCCGCGACAACAACTTGCTTGGAAAATTCGAGCTCTCTGGAATCCCTCCGGCTCCAAGAGGTGTTCCTCAGATTACAGTTTGCTTCGACATCGACGCCAATGGTATTCTCAACGTCTC
>ASY003886
CGAGGCCGAATAGAGTCGCCGGTACCGGGTACTGGAAAGCCACCGGAACCGACAAGATAATAAGCAGCGAAGGACGGAAAGTTGGGATCAAGAAAGCCCTTGTTTTCTACGTGGGTAAAGCACCAAAAGGAACAAAGACTAATTGGATTATGCATGAATATAGGCTTTGTGAAGCACCCAGGAAGACCGGAAGTTCAAGGCTTGATGAATGGGTGCTATGTCGGATTTACAAGAAGAATTCAAGTTCGGCGGCGGCGGCTCAGAAGCCGGTTTCTGGAGTTCAGAGCAAAGATTACAGCCACGGCTCCTCCTCGTCATCTTCATCTCAGTTCGACGACATGCTGGAATCTTTGCCGGAAATTAACGACCAGTACTTTAGCTTGCCC
>ASY003927
ATCCGCCGCCGCCGCGCCTCCTCCTCGCCCAAGGTAGGAGCTTGTGAAAGTTCTAAGGCTGAGAAGATGGTTCTGAAGACCGAGCTCTGCCGTTTTAGCGGCCAGAAGATTTACCCAGGGAAGGGTATCAGGTTCATTCGTTCGGATTCGCAGGTTTTCCTCTTTGCCAACTCAAAATGCAAGCGCTACTTCCACAACCGCCTCAAGCCTGCAAAGCTTTGCTGGACAGCAATGTACAGGAAGCAGCACAAGAAGGACATCCATGCTGAGGCTGCCAAGAAGAGGCGCCGCACCACCAAGAAGCCGC
>ASY003936
CATCTCCTGATTTCAGTTTGATCAATCTCTGAATCGAAATTATGTTGGCCATTTTCAACAAGGGTGTGGTGAATCCACCAAAGGAGCTCAATAGCCCTCTTTCTTCTGCTAAAATTAGGGTTTCTACTCCTGAAGAAATTGTGAAGAATTTCCAGGCTTCTCAGCCGTCAAATATCTCTCTTTCAATTGGATTTGGGAATTCTGCTTTCCTTTCTTATTTCCCAGCTCAAACCTCCCTTCTGTCACAGAGGATGTTCTGTTCCATAGACAACATATATTGCATCTTTGTGGGGAATCTGAACAACTTAAGTACCCTTATCAAACAATATGGTCTGTCCAAGAACATAAATGAAGCCATGGTTGTGATCCATGCATACAAAACCCTCAGAGACCGCGGTCCTTACCCGGTTCACCAGGTTCTTAGGGATCTTGAAGGAAGCTTTGGATTTGTGATCTTTGACAAGAATGATGGCACTGTTTTTACTGCTCTTGATGCTGATGAAGGTGTGAAACTCTACTGGGGCATTGCTGCTGATGGGTCTGTAGTTATCTGTGATGACTTGGCTGTCATGAAAGCTAGCTGTGCTAAGTCATTTGCACCATTTCCAGCTGGGTGTATGTTCCATAGTGAAGAAGG
>ASY003962
GGACTGCGCCACTCCCAGGCGGACTACCAGAAGGTCTACGACAGGATCGCCGAGTCGTTGGAGAAGGAGGGGTACGATGACGGCTCGCTCGCTCCCGTGCTGATCCGCCTCGCGTGGCACGCCTCTGGCACGTATGACAAGAACGACAAGACCGGCGGATCCAACTACGCCACCATGCGCTTCAAGCCCGAGGCCGAGCACGGCGCGAACAATGGTCTGAACATCGCCCGTGACCACATGGAGGGCATCAAGAAGGAGTTCCCCTGGATCTCCTACGGCGACCTCTGGACCCTCGGCGGCGTTGCCGCCGTCCAGGAGTCTGGCGGTCCCACCATCCCGTGGCGCCCCGGCAGGATTGACGGCTTCGAGATCAACGCCACGCCCGACGGTCGTCTCCCCGATGCTGCCCAGGCCCAGGACCATCTCCGTTTCATCTTCAACCGGATGGGCTTCAACGAC
>ASY003984
CTCCACCATCCGACTTGCAAGCTCGAAGAGAAATCAAATGGCTCCGATCGCCGTTGGAGACTCCATCCCTGACGGGACTCTATCCTACTTCGACGAGAATGATCAGAAGCAGGACGTCTCCATTCACTCCCTTGCCGCCGGCAAGAAGGTCATCCTCTTCGCCGTCCCTGGCGCCTTCACTCCTACTTGCAGTTTGAAGCATGTGCCCGGGTTCATTGAGAGGGCAGATGAGCTGAAGGCAAAGGGAGTAGATGAAATCCTATGCATAAGTGTGAATGATCCATTTGTGATGAAGGCATGGGCAAAGACATTCCCCGAGAACAAGCATGTGAAGTTTCTAGCTGATGGTGC
>ASY003985
GCAGGGTTTGTGAAAACATTCCCATTGTACTGTGTGGAAACAAAGTTGATGTGAAGAACAGGCAAGTAAAGGCAAAACAGGTTACCTTCCACAGGAAGAAGAACTTGCAGTACTATGAGATATCCGCTAAGAGTAACTACAACTTCGAGAAGCCCTTCCTCTACCTTGCTAGGAAGCTTGCTGGTGATGCAAATTTGCACTTTGTTGAATCCCCTGCATTGGCTCCACCAGAGGTTCACATTGACTTGCAAGAGCAGGCTAAGCATGAGGCTGAGCTTGCTCAGGCTGCAAATCAGCCCCTCCCAG
>ASY003990
CTCCTAAGGCCAGCACTCCGCCTGTCGAGGCTCCCGTCGCCGCCCCACCCGCTCCCGTCGCCGAGGCACCCGCCACCATTCCCACCAAGCCCGACGCCCCCGCGCCCGCGCCGGCCAAGAAGAAGAAGTCATCCTCCAAGAAGAAGAAGAGCAAGGCCCCGGCCCCCGCTCCCGTCGCCGCCGAGGCCCCCACCAAGTCCAAGAAGGCCAAGGCCCCCGCGGCCTCCGACGACTCCGAAGCCCCCGGCCCCGCACTCGATGCTGCCGCCGACGACACCGCGGGCGCGATCCAGAGCATGGCAGGAAGCATCATGTCGGCGTGCGCGATGGCGCTGGGCCTCCTCGCCCTCCTCGCCTAGACGAGCAAAGCCGGTGAACGCGGGAGGCCAGCCGGCCCCATCGAGACCCGCCACGAGAACACGC
>ASY004000
CGTTTCTTCAAGGTTCCCTGGCCAGGCCTCTGGGGTGAGTGCATCCTCGGCTCCTGCTGCAGCTGCTCCTGCTGCTTCCAAGGATGAAGATGATGACGATGACATGGATCTGTTCGGCGATGAGACCGAGGAGGACAAGAAAGCAGCAGCTGAGCGTGAGGCTGCCAAGCCTGCAAAGAAGAAAGAAAGTGGCAAATCCTCCGTCCTCATGGACATCAAGCCATGGGACGATGAGACTGACATGAAGAAGTTGGAGGAGGCTGTCCGCAGTGTTCAAATGGAGGGTCTCACCTGGGGTGCATCTAAGCTTATGCCTGTGGGTTATGGCATCAAGAAGCTCCAGATCATGCTGACGATCATCGACGACCTTGTGTCTGTCGACACCCTTATTGAGGAAGTGCTCTGTGAGGCGCCC
>ASY004006
GACCTCGGTACCTCCCCCACTGACTCCGCCAACTCCATCGAGGTCAACGACGCCCTCTTCTGCGAGCACTCCCTCGAGGTCTGCAAGCAGTGCGAGTTTGATGCTCGTGAAGACAACGACGCGATGATGGGGCTCGACCCCGCCCCGCGCCAGCCGCTCGAGCTCCCCGCGCACTACAAGTCGAACAAGGACGGCTCGGTCATGTGCAAGCAGCACGGCAACTCCAACTGCAAGTCGTGCTTCGGTTGGAAGAAGCAGATCATGAAGCTCCAGAAGGAGTATAAGAAGACCAACAAGAAGACCGAGAGCACCAGCAACTTCTAACCCCCCCGTCATGGCGTGCAACACTGGCTCGGTCTCGCATATGTCTCGGTGGCTTCACGGTGACTCAGCATGACAGGCTTCCAGCATTTCGCCTCGGCGTGGAACATGGTTCGGGTCCGCTCTCTCTTTGCTCTTCGATTGTATTTTTTTTGCTTCTGGTTGTGTGAAGAACGTGG
>ASY004012
AGGCGATGAAAAATAGTTTGGTGATGGAAAAGGTTACGATCTTGAGGCGAGGTGAATCTCTTGATTCGAAGATCAAGAGCGAAGCTCTGAAGAAGGAAGGTGATAATATTGTCGTGTGTGGAACAGATAGGTTGGGACCGGCGCCGGAAACGGTTGCGAAACAAATACGGATTGTCGACGTTCGGAGTCCGATAGCCGGGAAAGCCGATGTGTACGCCGGATCGGCGTTTTCGATGTCGCCGTCTCCTAGTTCTCTTCCATTACCATCGTTTTCGAAGAAGAAACACGTATCCGCCATCGTTGACGACTCGGCTACAAGAGATCTGAGGCGTTTGCTTCGGCTCGACGCATGAGTTCTTCACCAGATCTTGAATTTGGATCTGAAATCCATCAAAAAATTCGACACAAAAATTAATCTCATCCATTTCTCTC
>ASY004015
TCAGTGTCGGGGCCAGTGGTCAGGTTGTTCAAACCTTTTGATGAACGTTTTGTTGATTTTAAGGATTTTCAAGTGGAAGCTCTTGAGAAATTCATTGAAGAGTCCAGCATGCCTGTTGTCACACTTTTCAACAAGGATCCTAACAACCACCCCTATGTTATTAAGTTCTTTAACAGTAAGAGTGCCAAGGCCATGTTCTTTTTGGACCTCAGTGGTGATGTTGATGCTCACAAAAAGATGTACAGTGAAGTTGCTGAGGAATACAAAGGAAATGATATTAAATTTTTGCTTGGGGATGTTGAAGCTAGTCAGGGTGCTTTCCAGTTTTTTGGCCTCAAAGAAGAACAAGTCCCATTGATCATTATCCAGACTAACGATGGGAAGAAATATCTGAAGGCAAATGTGCAGGCTGACCAAATTGCTCCATGGATAAAGGAATTCAAGGAAGGCAAGGTCTCTCCATTCAAGAAGTCTGAGCCCGTCCCAGAGCCCAATGACGAACCTGTTAAAGTGGTTGTTGCGGA
>ASY004028
CGCACATAGGGCTTGGTGTGGCTGTGCGGCACACCAGGCGCCTTGCCGAAGTGCCTCACCGCCTCACGGGCATTCTTGGGTCCCCTCAACAGGATCGTGTTCTCCCCAGTTGGAGCACGGAGTGCAAGCTGGTCAAAAGTGAGGCACTCCCCACCAGCATTGACAATCCTTGCCCTCGCTGTCTCTGTGAACCTCAGAGCGGTAACCTTCATTGCTGGGACCTCTTGGATCCGCATGTCATCTGTGATTGTACCAACAACCACAGCAATGTTCTTCTCCTCCTTTCCCTTCATGAAGTTGGAGAGGCGGCGCATGGAGAGCGGCGGGCGGTTGGTCTTGCT
>ASY004033
ACGGCTTCATCTCCTGCGTAATCTCGTCCGTATTGTTGCCCGAGTGGGCAAAGTGCGAGCCGTCATCCTCGGAGTCGCCAGTGGCGCTGGACACGGTGATGTGGTTGGGGCCGAGTTGTGTGTTGTTCAGCAGCAGGGCAGTCTTCATGGCCGTCTCCTTCTCGAAGATGACCTCTGCGCTTTTCGTCTCGCCCTCGGTGGTGACCTTGATGTCGTTGATCTTGCCGCAGAAGCTGAAAAAGTCCTTGATTTCAGCATCGCCAGTTGCGGCGGCAATGTTCTTGACGTAGACGGTGGCAGGCATCTTGTTGGTTGTGGATGGTATGGGTCTGTATGTTCTTACTGGCGGCC
>ASY004042
CCAGACGTGAACCGCTCAGACATGGGAGCAGATGAATATCTTTCGCCATCATCTCTGGAATTTCCGCGTTTCATGCAAGTAATTTTTGCTTCTTCGTTAATCCACCTCTCCAATGTAGATTTGCTGATATGAAGTATTTCGGACGCGCTGGCGATCGAAATGCTGCGTTCTTCGCCTGTCTGGGGGTTGATATGCGCATGTGTCCGGTAGAACTCGATAGCAGCTAACCGCTCTTCCCTTGAGAATATTTTCAATGTGCGTTTATGAAGACGACTCGCCAGCTGTTTGTTGCCGATGTTGTCAATAATTGCCTGCTGCTCTGTTGTGAGAGTCTCACTTTGACTAGAACGGCTGGGGTAAACATCGTCTTCCACTGGAGTCGCGCACGAAGATCGGCC
>ASY004043
GCTCCAGTTGCTGCTGCGTATGGCTGCCACAGTTTGTTCTTATGACTATCGGCATAGTCACACACGCCCTTGATGATGATACATGAAGCATTGTCCCATACTCCAGCCCCCTCCATCTCGAAACCAATGGCCTTCTCTTTTCTAACAATTTCATCACGATGCTGTCCAGACTTCATGACCGTGTCTGCAGAAACAACTGGTCCGATATGAATGGAGGTCGGGATGGCTTCCAAGATCTCTCGACGTCGGATATGTTGGCCTTTGTCACAACCAAGGCCGTCACAATCTGTTTCTAGTGCCTCCTCACAGATTTCATCTAGTGAATCACCTCTAAAGCAGGAGCACATCGAAAGGGAAGTACTATCAGAATGCTTATGAAGATGAGAGGCCCGAAAAAGAACATCATTGACCTTCGGACGACTCCACTTCGCCCCTCTTTGCTGGAGAACGCGAACATATTGTTCTCCCTGGTTCTGAAGCTCAATACGGGAATTCTCGGTGCGCAAACCATTTAACAGAGTCCGAATCTCTCGGCTCGGCCTGCCCAGGGTGTCTTTAATACCAGTCTTCCGCTGAAAACCACC
>ASY004046
CGAAAAGAAAGGGTCGGTTATTTGACATACCTTGCAGTGCAGTCTCTATATCTATATAACCGGGCTTGCATTCAAATCCAGCGGCTTCTGATATATAGCCAGCGGAAACACCGCAGCACTCTGAGACAGTGCTATCAGATTTTGCGCGGCACTTAAAATAGGTATCGACCGAGTTGAGATCATAACAACAGTGGGATGCTTGTACTTGCTGGGTTTGCTCCATGGCCACAACACCCACAACTACGAGCATCATCACAATGGTCTTGACATTGTTGCCTCTCATAGCCATGTTTAATTCTGTCACACACGGTGATTGAAATGAATGACGCTGAGAT
>ASY004048
TGGCGATCTCAACGCTGGCAAATCCACGCTCATCAACGCTCTCCTCCGCCGCAACGAGGTCATGCCGACCGACCAGCAGCCTCTGACGACGAGGTTCGTCGAGGTCGTCAGCGCCAAGGAGAACGAAGGCCGCGAGGAGATCCACGTTCTCGACCGAGAGGCCAAGTATGACCCGGCCGACAAGTCTACATACACTGTCGAGTCGATCGATAAGCTCGAAGCCATCGCCACGGATATGGAAACGGATGCTTCCAGCCCACCCCTCCGTGTGTTCCTGCGCGAAGCTCCTACGGATATCGCCAACCCCTCGATCCTCCATAACGGCGTGGTCGACATCTCGCTGATCGATGCTCCTGGTCTCAATCGTGACTCTATCAAGACCACGGCCAACTTTGCCCGTCAGGTGGAGATCGACGTCGTCGTCTTTGTCGTGTCGGCTGCCAACCACTTCACTCTGTCGGCCAAGGAGTTCATCTGGCAGGCGGGCCACGAGAAGGCGCACCTGTTCATCGTCGTCAACCGATTCGACCAGATCAAGGACAAGGAGCGATGCCGTCGTGTCGTTCTCGAGCAGATCAAGCAACTCAGCCCGAGCACGTACGAGGACGCAGCGGACCTCGTTCACTTTGTCGACTCTGCCAACGTCGCCTTCGGTATTCCGGACGGCGAGGCGGGCAGCGAAGAGCTCGACGAGGCTTTCTGCCACCTTGAGCATTCTCTCCGGTCCTTTGTGCTCGTTAACAGGGCCAAGTCGAAGCTCGGTCCGGCTCAGAACTACATCACGCATCTGTTGGCGG
>ASY004066
AAAATTGGCAATAACAATTACAGTAGTGATGATGATGATGGTAGTAGCAACGGCGGTCTGATCAACACCGCTTGCAACAACACCCCCAACTACGCACTCTGCGTCTCCGTCCTGGCGTCCGACCCCCGCACCAGCTCCAAGGCGGTGAACGTGGAGACTTTAGGGCTTGTGATGGTGGACGCCGTGAAGGCGAAGGCGGAGGAGATGATAGAAACGATTCGGGAACTCGAAAAGTCGAAGCCGGTGGAGTGGAGGCTTCCCCTCAGCCAGTGTTACATCTACTACTACGCCGTGGTGCACGCGGACGTGCCGGAAGCAGAGGCGGCTCTCAAGAGAGGCGTCCCCAAGTTCGCGGAGGATGGGATGGCGGATGCGGCGGTGGAGGCGGAGAGCTGCGAGGCTGCGTTTAAGCTGCAGAATGATGATATAATTTTGGAC
>ASY004079
CCAATTTCAGCAAAGAGATTCAGAGGAAGAAATTGAAGAAGAAGATCGCCATGGATCCGAAGCTAACTGAGGTCTCTCAGCACTTTGAGCGCTTCAAAGCTGCTCTTGTTAGACACGATTATGATTCTTGTGACAATCTCCTCTCTCAGCTCAAGGTTTTTTTGACTGGATTCAGAAGTCTTCCACCATTGTTTGAAGATACGCCCAATGCTGTCGAGGAATTGACGATAGCTAGGAATATATATGAGCATGCTGTACTGCTTAGTGTGAAGGTTGAGGATCAAGGTGCATTTGAAAGAGATTTCTTCCAATTGAAGCCTTACTATACTGATGCTCATAACCGCCTTCCTCCATCCCCTCAGGAGTATCCCATCTTGGGTCTCAACCTTTTGAGGCTTCTTGTCCAGAACAGAATTGCTGAATTCCAT
>ASY004084
CGGTGACCTCGGTATCATACGAAACAGGCTTTCCGATCTTGATGAAGCGATGCTGTGTGGATTTCTTCTGCCTGAGCCAGACGAAGCCAGTGGATCTATTGTATCCGACTTCAGTTAAGTCGTCGAGTGGAAGAAGGCCTCTGGGAAGGGAGATCTCTTCGAGGAGCTCGAGAGATTTCTGCTTGCAAAGGTCGGCGCCGTTGTAGACCTCGGCGTTTTCACGGTGGCTCTCGATTACTCTTGCCGACATATTCGACTGAAATGGAGGAAGCTTTTTTGGGGGATTTTTTCTTGATGCTTCTTTTTG
>ASY004088
AGGAAGCCAACGAAGATTCACTCTCGTTCCCGTGCTCGACGAATGAAGGAGGCTAAGAGGAAGGGACGTCATTCTGGATACGGTAAGCGTCGGGGTACCAGAGAAGCTAGATTGCCCACCAAGATCCTCTGGATGAGGAGGATGCGTGTCCTGAGGAGATTACTCCGTAAGTATAGGGAGTCAAAAAAGATTGACAAACATATGTACCATGACATGTACATGAAGGTTAAGGGTAATGTTTTCAAGAACAAACGTGTGCTGATGGAGAGCATCCACAAATCTAAGGCTGAGAAGGCAAGAGAAAAGACATTATCAGATCAATTTGAGGCTAAGAGAGCAAAGAACAAGGCCAGCAGGGAAAGAAAGATTGCCAGAAGAGAAGAACGGTTGGCCCAGGGACCTGGTGAAAAACCAGCCGCAGCT
>ASY004110
TGATTAGCTTGCCTAATGTATGACAATACGCGACACAGTCCCCGTTCCAGACTTCTGGGTCTGTGGAGGCCTCGGCAATGAGGTGGACGTCTTGCCCCTTCATGGAACCAGTGATGGCTTCCTTGCTTGTTTCATGGAATGCGTTTTTGTGCTCCGTGTTGCTCCATGCTGCTCCTTGGCAGTTGTAGACTCCTAGCACTCCAGTGTACTTGTTCATGTTCCATATCTTCAATAAGCTAACACCATCACGAGTTGGGTCATTGAACAGGCAATCCTTTGTTGGCCGGCCAGGTAGTCTGGCTCTCAAAATTGATCCATCAGCCAGTACAAGCTTCTTCAGCAGCTCAAAGTTGTGC
>ASY004115
TGAGCATCGGGAAGATCAAGTTCAAGGCATTTGATTTAGGAGGCCATCAGATTGCTCGCCGTGTGTGGAAGGATTACTATGCCAAGGTTGATGCAGTGGTGTACCTCGTGGACGCGTATGACAAAGATAGGTTTGCCGAATCCAAGAAGGAGCTCGACGCCCTCCTCTCAGACGATTCGCTGGCCACCGTCCCCTTCCTGATCCTGGGCAACAAGATCGACATCCCCTATGCCGCCTCAGAGGAAGAGCTCCGCTACCACCTGGGTCTTAGCAACTTCACGACTGGCAAGGGCAAGGTGAGCCTCAGCGAGTCCAATGTCCGCC
>ASY004120
CCTGAATGTCATACATCTTCTTCACTGCATCCTTGATCTTTTTCTTGTCAGCACGAATGTCAACAATGAAAACCAAGGTGTTGTTGTCCTCAATCTTCTTCATTGCAGACTCGGTGGTGAGAGGATACTTCAATATTTGATATTGGTCCAACTTGTTCCTTGGGGTTGCGCTGATCCTTGGGTACTTAGGGCTCCTTGCCTTCTTCAAAGTTTTCGGCCTATGGAAGGTGACTGAATACCTGACCTTCTTGGTTTTCTTCTTCAGAGTTGAGGCACCCGACTTCACAGCTTTTGCAGCCTTCAAGGCCTGTGCTTTAGGATCAGCCTTCTTGGCAACAACTTTAGAAGGGGGAGCCATCTCGACCAAGTAGTGCTATACCTTTGGGAAGACGAAGAAAGCTC
>ASY004128
TGCTTATTTAGCGAACAGGTACAGAGGCGGCTACTATAGTGATGTGGCCATAGGCAGGATGTAGCACTGTCATACAAGGTCATACAAAATGCTATACTATTTCCGAGGACCCTAGTGGGGCTCGGGAGCGTGATTTTAGTGGATCCCTCCTAAATTTGTCACTTGCCGCATGTAAGTTTAGGTAGGCGGTCTCCTGAAGAAATTGTCTGCTCACTGAACTGCCCGATCGCCCTTCCCGCCCTCATCCCCTCTGCGGGTTTCCATCGGATACGACAACCCAGAAGTCGAAATACACCCTTCGGAAGAAGACAAGTTAACGGCAGCTCAAACCGCCGTTCAGCCCGAATTGTTTCAGTGCAAGATGCCACAAGACCCTCTCTTGAGTCTGGTGGACACGGACCCGTTTCTAGTAGATTTTGTCGATGCGCAACAAACCAGTCAGTAGATTCTTTATGGCCTGGGAGGGCAGCACTTCCTTACTCTGGGCTGATAGTTGACCTAGCATTGGATTCCGATTCAACCAACGCTTCTTTATCCTACGCACAACAGCCATCAGAGGCCCATTGTATCGCCAACCAAAGCCTCGATCCTCGATTGGCTCATTCTTCAATGTCCCTTCCGAACTCGTGGAGTCATTTTCCGGACAGATATAGTCTACCAGCCTCTGCATCATCTGCTGACGGTTTGGCTGATGAAGCCCTGACGAATTGGTCGCTGGAGAGTTCCGAAATTCACCGATCAAATGGCGTCCTCCCCGAGGTTTCGCACGACCTGGTAATGAGTGGCTTTGCTGCTACTCAGTCTATTCCTGACGAAACGATCGTGTCTCCAAGTATGGGTTACCAAGACTTTGTTCGCCATATGCCTTCCAGTTACCAGCGAGGTCTCCCACGACGCAGGAGTCGCTATCTGACCCAACACTGCGAAGGACAATCTGGCCCAATCTTTATTCCTAATGCGGGTGCTCTAAGCCCTATGGAAAGATGGCGCAGTTCTCCTCCAGAGGCTGAGCCGGCGTCCATGTCGGCAATACTAGACGCGCTGGAACACACACACACTTCCAATAACTCTGAGAAGCACGTGCCCCCGGAGGCCCTCGGTGCACGGTCTCGTGCTTTTGGCCGCTACCGGAAACCGCCTTCTACCACGAGTGACGATTCAAGTGCTTCATCCAGACTTTCTATACAATCTTCTAATTCTCGCTCATCATACTCGCGCCCTCAAAGGAAGGAACGGAGTACGAGAAATCAGGTCAGGAAGCCCAGTCGACGAGCTCGGGGACCAGCAGACAAGCGTCGACGATTCTGCTGCACCTTTTGTTGTGATAAATTTAAAAGCAAGTACGACTGGGCCCGCCATGAAAGCTCTCTTCATCTGAACGTCGAGGCATGGTACTGCGCACCACATGGAACCAAGGTATTCTCTCATATGACGCGAAGAAACCACTGTGCCTTCTGCAATGTCTTAGATCCGAGCCCAGAACACCTGAATGAACATAATCACAACGCTTGCCAGAGTGATTCTGGTGAGCGTCGCTCGTTCCGCCGAAAGGATCATCTGATGCAGCATCTGCGACTGGTGCACCATGTTGAAGCGGTGCCTTTGATAGATGATTGGAAAATCGGACATTCCGTCATTCCGTCCCGTTGCGGATTCTGTGACAAGCCGTTGAGCACGTGGGAACAACGTGTCGAACATCTAGCAGAGCATTTCCGCGATGGAGCAACCATGAGTGATTGGAGGGGTGAGCATGGCTTCCCCCCGTCGATGCGGCCCAGGTCGCGAACTCGTTGCCGCCATACCTGATCGGCTCGGAATCTCACAGTATCATACCATTTTCTGCGACTAATACTCATGTACGGGATCACTTTTCACAGATATCTTCTCGCGCTCGTTTAAGTGCCGCCGAGGATCAGGATATCAGTCCAGACTTGGCTCAAGTGCCCACGTTACCAGAGCCGCTCTCTCTGAACATCTCACCGTCACAACTCAGCTCCTTTACTGAGGTGCTTACCTTACATCTGAGTCGCTACGCTCAGGAGCAGATAAAAAGGGGTATTGTACCTACGGACGAAATGTTCCAGCACGAGTCGAGAAGACTACTATATGACTCTGACGACTCATGGAATCAAACTATCGCGGATAATCCCGAATGGCTTTCAGCGTTTCGACGTCTACACTGTGGTGAAGGAAGTGGTCTGGCGTCCGACTACGCAAATGGGGAGCAGCCTCTGGTAGTTGATTCTGGCGCCAATTGGAATATCTGAGTTACTTTTTATCTTCGAGTAGCCGATATATGACATACTTGATCCCAGCTTTTTGTTGCGATTTTGTCTAGTTCGGTCCAAAAGAATTCCACGGTCTAGGGCAACGCGCTTTCTTCAATAATAGCTTCTGTCCAGGTGCTCTGCTCGCTACCGCATGTGATATCGGCCATCCACTTCTGGAGCAAACTCAAATGCGGTGACATACTCGATTCAATCGTGATCTTCCGCTCGTCGAAATGGATCTCACTGATCGGCACAATTGATGCGGCCGTTCCAGTTGCAAATGAGGTCACCAGTCGACCTTCCTTGGCAGCCGCGGCGATGTCGTATATGGTGAATTTGCACTCGAGAACCTCCACCGGTTCAATACTTATTCGCTGGGCCGAGATTGCAGAAAGTCTCTCTCTAGCGAGGTCAAGGACAGATTGCCTTGTCACACCGGGCAAGATGGTGTGCCCGGCCAGACCTGGAGTAACCAACTGGAGCGTTTCTTCTGCTGTTCTCCAGATCGCGAAGAAGTTTGCTGATCCAGCCTCGGTGACTTCGCCGTCAGGCCCAAAGAGCCACAGCACCTGGTCACAATCCTTCCTCTTGGCATGACTATGCGCCAGGATAGATGGGCCATAGTTGGCGGCCAGTTTAGCAGACCCGGAACCGCCGGGCCAAGCCCGGATTGTCTCACTGTCACTGGCCAGGAGGCGGAGTCCGCGGCCGGAGGGACGGGAATTTGGCCAGTATGACATGATGATAACCAGGATCGCTTCTTGAGGCGCCTGAAACCCAAGGCTATCATCGACGCCGATGAGAGTAGGCCGGATGTAAATGGAGGATCCAGCCTGATTTTTAGGCAACCATTTAGGTCCATCCAACGCGCACAACTTCCGGATCAACTCTAACAACTCGTCGGGGTCGAACCCAGGTAGCGAAATACGAGCGGCAGACGCTAGCATCCGCGCACAGTTGAATTGAGGACGGAACAGCCGCGTCCTGCCGTCGTGCCCCCGGTATGCCTTCAAGCCTTCGAAGCACGCCGTGGCGTAATGTAAGACACTCGCTGACGGTGGCAGGCTAAGAGGTCCGTAGGGAACAATTTCCGGTTCATTCCATCCTGACGTCGCGGTCCATCGGGCGAAAACCATATGATCGGTGAACGTCTTGGTGGTGGCAGATTCGGGAGCGGGAACAGGTTTAGGACTCTTCGTTATAGTGACTCTGAGTGCCGAGGAGTCAAGCTTGTTGCTGCCAACGGAAAGGGGCTGGTCGCCGCTCAGCCTAAACACTGAACGGGGTAGAAAATCCTCAAAATTCATATCTCGGCGAAGTCGGCTGTAAAATGGTTTTAGAGACCGCGGAGATAAGCCCAAGCAGGCGACAAATGTTGCAAAATTCCTTCCGCTTCGATTAACAGGATGAGTCGTTTTATGGCTGTCATTCTCCGAGTAAATGCGTGCACATTCTGATAGCTTTGTTCGTGCCGTGTTAGAAACAACCACTTCATGCGCGATGAACCGCCGTAAGGCGTGGGCGTATACACAAATCTGCCGGATCATCAATAGACAACTAACTCACATGCTCCACAAATTGGATACGATAAAGTTAGGTGTGGATTCGAGGGCCAGGAGGTTAGTGGTGAATGAAAAGTTTTGTGGAGGTTCAAGGGCATGCCAGTTCTTCACGCCCCACCGAGTAGGGCGTGACAAGTAGGGCGCGTATGAAAAAGGGCGTGCTGGAAATCCCCACATAAGAAATACGGTAAAGTTCCGTACAATCTGGGATTGCGGACCTCACTAGCACCCTGGACTTTATCGCCCCAATTCGGGGATTTGGAGAAGGACGGTCATACTACGTAGCCTTGGACAGAACTACGGCCAATATGCACCTAGTTGCAGAAATTGGGGAAACATGTGCCACCGTCGGCAATATGATTGCATCCTATTCGCGCTCATTGTCAACCAGTGACTACCTCCAACCGAACTGTTCGCCTTTTGTTGCTCGAGTTCTGCTTGCTCGATTATCTTGTCTTCTTCCCTTTATCCCTCACCATGCCATCTGGGCCTCTTGGAACACGTCCAATCAGTCGAATATTTTCAACCTGCACGAGAAATATGGCTCGTTTCCATATTATTGAGCATACAGTTCGGGCTCAGAGCGTACGAGAGCGTCCCGGCGCCGTCAAACCTGGACATGAACGTGAACTTCGGCTTGCAGTTAAGCAGTATATCCCTGTTGACAATCCGTCACCTGCAGCAGGAGACGTCACACTCATTGGGGCCCACGCAAATGGTTTTCCGAAGGTAGCATTTCCATCCGCGTTGGGATCATAACTAAAGGGGGCCCCTTAGGAACTATACGAGCCTCTTTGGGATGACATCTACGACAGACTACGCTGCCGAAACCGACGCATTCGATCTATTTGGATTGCGGATGTTGCTCAGCAAGGCCAGAGTGGTGTTTTGAACGAATCGATTCTGGGAGACGACCCCAGCTGGTACGATCATGGGCGTGATCTGCTCTTCTTTCTGAATCAGTTCCAGGATCAGATAAGCCAACCTCTCATCGGAATTGGACATAGCATGGGCGGCATGCAGCTTGCCCATCTTTCACTGATGCATCCATCCCTCTTCGAAGCCATCATTCTGGTGGATCCGGTGATACAACGGGAGAACCCCAGTCGCAAGTACGCGCTGCCCTCCACGTATAGGCGAGACATCTGGCCTTCTCGTAAAGAAGCTGCGGAAAAGTTTCAGTCCAGCGCCTTCTATCGGGCATGGGACCCTAGGGTGCTAGACAAATGGGTTGAATATGGGCTTCGAGATCTGCCGACCATGCTGCATCCCACTTCCGGTGGAATGGAGGAAAGTACTAAACAACCTAGGTGTTGCTGTCACATTAACTACACCCAAAGCGCAGGAGCTTTTCACTTTCTTGCGGTCATCCTATATTGATGAGCGGTCTGGTCTCCCTCGTGGGATTCCTCAGCATGAAATGCACCCGGATGATATTGATAACTTCCCATTTTATCGCCCGGAGCCCCCCAAAATCTTGCGCTGCCTGCCTGAGCTGAAGCCTGCTGTCCTTTATATATTTGGCAAAACCTCGGATCTCTCCTCTCCCGATGCTCGTCAAGAGAAATTACAAACCACCGGGATTGGTGTAGGTGGCAGTGGTGGTGCATCTCGTGGCCGGGTACAAGAAGCCGTTCTTCCCTGTGGCCACTTAGTCCCAATGGAATGTGTTACAGAAACTGCACAAGCCAGTGCTGACTTTATTGATTCTGAGCTATCGCTTTGGAAATCGAAAACTTCAGAGTTCCAGAAAGCTTGGGGAAGTGTCCCTCATCGTGAGCGAGTGAGCATTGACAAGCAATGGGAAACCCATATTGGCGCCTTGCCGAAACGTGCCAAATTGTGATATTCTCCAACCACGTTTCGCATCTTTTAGAGTATTTTCTGGATTATTCTAAACATATAAAATCCAAGAACAGCTGTCATACTCTTACTTCGAACAGTAGACTCCAAGAAGTCGGTCTGGCCTGGGTGGTAGCACCCGAAGACCAAGATCATAATCATATAATGCAAGGGAAAACACATACGTATAATAACTTTATTGGTCTCTCATCTTTAAATTTTCTCGGCCTCTCATCTTAATCTGTTCAACCAGAGCATCATTTACAGGTGTGCCCACCCCAACCATTTTCCCCATCCGACTCCAGCTTCCATTGATAAACTGGATCTCCGTCTCCCGTCCGGCGCGGAGATCCCACACCATTGAGCATGTCGTATTGGCGGTCTTGGCGATAATGTCATTCACTGTCTTCTCGAGCCTGGCGACCGAAAACCGTTCTTCCAACCCTTGCACGCCATTCAGCTCAGGCAAGGCAAGGACTACATTCGAGATCTCAGTCAGGATAGCCCGTCGCGTGTCCGGGACGCTGAAGAGAAACTCATTTTTGGCATCATTGAGCGCGCATAGCGGGTTGCAGAAAGCATTGACTGCGAGCTTCTCGAGTTGCACTTGCAATATGTCGGTGTAAGGGTACGATTTCAGGTTAAGTGTCGGTGACAAGGGCAGCGTTTGCAGAAGATAATTGGATTGCAAGTCTGAACTGGCGGCGTGCCTTCCTCCATCATCATCCCGGGGGACAGGACCGATAGACGTCGCCGAGAATCCGGTATGCGTGATATTGAAAGGATCGTTAAGTGTTACGCCATGCGAGATAACACCGATGAGGTAATTTGGTCGCGTTGACGGGTCCTGGAAGAGATGGGCGTTGACTTCTTCAATCATGCCAGAGCCATTTTGAAGAAAGAGGATGTTGGAGGTCGAGTTCAGCCCGATGCACCAGGGGTCGCAGCGCGGACACAGTCTGTGTTGCTTTGACGCAGATGATGAGGTTGGATATGTGGCTTGTGATGGGGCAATCCGACGGCGATTCATCTGACACAGGATACCACTGGTTGTCCTGGATCATCTCAAGTCCGTAGCCGGTGGAACTCTGATGGACCCCATGCCGTGACTCAAAAAGTATCTGATTCCTATTCTGGCGATATTGGTCGAGAAGAGATCTCCGATGCAGCAGGAGGATCACCGACGGCCCGTTGGGGATTTCAGAGACGGAATGCGCAGCAAAAGTTCCGATGCTCCCAAGCCCAAGAATATGTACCCGACCTCGTAAAGCGGATGATGGATTCCTCTCGACGGGGGTGGTCGAATGCATGGCGTAGCTATTTGCTCTAAACAGGTTTTTGGAAAGTAGAGCCACGCGCGGATCCAAACACTTTTTCATCGGGCTATTTGATATGGCGCTGGAAAACAGAATCGGTAAGGGAGAAAAAAAAAAACAAGAAGC
>ASY004169
AGCAGGATATATTTTACGGCAAATGTGTTGAAATTTTGTGCTCGCATACCTGTATAGGTTAAGATAGCCACGTTCTGTATGAATCACGATCTTTACAGGTGTGATAGACATACTGCTGTTCTCGACACCTCAACAGACCCACCATGTCAGCCAGCCACGAATTCCTCCAGTTCTCCAGGTCTGATGAGGGAATGTGGACCAGTAGCTCGAGCTAAATCTGCAAGAATCCCAATCTTATCACTTTGCCATCACCTCGCCGGCCCGCTCCATGGGTCAGCCTCCGCTCTGTGACAGAGCGTTCGAAATCTGGATGGTTGCCGATGATCGCCGTTCCTAGGCTTTAGGCAAGTTCTTATTTTGCTTACAATAACTTGGTCCTGCTTGGTTCGACTTTCGGCCCCCCCGATAGTAGTCATTCATTCTCATATCGCAGACCTTTTCAAGTTTTTGAGTCAAGGAAGTGCACTGGGATGAACTTTACACAGAATCCCCCGGCCCTGCTAGCCCTGGCCAGTGGCGTGACTCTTCACCAACTGTTATACCGTGCGAGAGAGTGGGATACCAGATCTCCGTCGCTCCTCACTGCGTATATCCTTCTTTTCGCAGCGGGGAGCGTTGGTATTTGGTTTTCAAATAGCCAGACCAAAGTTATCATTCCTCTCTCGCCAAATGAGTTCCAAAAACTATGTCTGTATCACACCCTGGGTGTATACAGTAGCATGCTGGCCTATAGGGGATTCTTTCACAGACTAGGCCGATTTCCTGGCCCATTTTTGGCACGTTTTTCCAACTTCTATCTGACAACAATGTCCTCGAGGCTTCATCTCTACCAGGAGGTTGATAAGCTTCACCAGGCTTACGGAGACTATGTTCGCACCGGGCCAACCGAACTCTCAATCGCAGACCCAGCAGCTATCCAGTCAATTTACGGTACCCAGTCGAGGGCAAACAAAGGTCCTTGGTATACATTGCTCGATCCACGTATTTGTCTATCGTTTACCAGAGACAAGAAAGAACATGCGCGTCGTCGAAGAGTTTGGGATCACGCATTCAGCACTAAGGCAATCCGTGCCTACGAACCGATCGTCACCAAGTACGCGCAGCAACTGGTGAGGGTGGTCGAGCGAGACCTTGCTAGCCCAATTGATATGACGCGGTGGTTCACATACTATGCATTTGATGTGATGGGGAATCTAGCCTTTGGAAAGTCATTCAATATGATTACTGAAGGCGAAGAGGCCTACTTTCTCAAGACCATCAGGACGGATATGACAAACATTGGCTATCTCAAACATATGCCTTGGATATTCCCTATTGTTATGAATATTCCGCTCCTCAACGCAAACAATAAGAAGTTTTGGGCGTGGATTGAGCAGCAGTTTTTAGAAAGGAGCGTAAATGAACCAAAGCAACGGGATATCTTTTCATGGATCCTTGATGCTTACAAGAAAGGTCCCCAGTCACACCAAGACATGCTGAACCTCCATGGTGACGGCTATCTTATTGTTGTTGCAGGAAGTGACACAACCTCTACAACTCTGTCGCATCTTTGGTTCCATCTTGCCGGTAACAGGGATCTGGTGCAGAAGCTTCAATATGAGATTGACACTCTTGAAGAACTCAATGATGAGACTATCTCGAAAATTGATCTTCTGGATGCCGCAATTCACGAGACTCTTAGGCTGCACCCAGTGGTTCCTTCGGGTCTTCAGAGAATCACCCCGCCAGAGGGCATGAGCATCGGCAAGAGATATATTCCTGGGAATACCATTGTACAAGCTCCCTTACACACTGTTTTCAGAGGTGAGTGATTTTTTTCGTAGTTCATATTTGTTACCAGCCCTAAGTTCTACCAGATCCAAGGGTGTTCGAGCGCCCAACGGAGTTCATCCCTGAACGCTGGACCACCAAGCCTGAACTCGTCAAGGATAAATCAGCTTTTATCCCTTTCAACACAGGACCATGGGCCTGTGTTGGTAGACTGCTTGCACTGATGGAGATTCGCCGAGTTACCGCAGAGCTTCTTCTGCGATATGACATTTCTTTTGCTCCAGAAAAAGCTAATGAGACCTTTCTGGAGGATGGGAAGGACATGTTTACTCTTGCTGCTGCACCGCTTTTCTTGAACCTTACCAAGAGGCAGGAACCTTTCCAAAAGAACTATTGAACTTGCTGCTGTCAATATGGGCCATCAGTGTAGGACTGAAGATCAACAACAGTAGCTAATTGCGGCATAATTAAGTCCAATAAGAAACAGATTAACAGTCGCCCAAGAACCTTGGCGTAAATCGTAGAAACTATTGCACAATCCATAGGCAAACTTTGCAGTCACTCCTAGTATACCACCTAAGACAGATACTTGAGTTCTCCTTCGCGGTATCGAGACCAGACCTGATCGTCATGGCTGTGCCCTTGTGGGCCATCTGCATGCGTTGTAGATGTGCCAGTGGGACCATTGATGTCCACTGACCCTTTTTCAGCCAGCCTTTATCCTCGAAGTCGGCGTTACCTTCCGGCATGCGTACTCGTTGATGTGGTACCTGCTGATCGCCACTGAACATTTCAAATCCGAGAAACACTAGAGCCAGCAGCACCCAATTTCGCAGAAATCTATCAAAACTACAGTATAGTATTGCCTGCAGTATATCCTTCGCTACGGTTACGGTGTATATCAGATCC
>ASY004221
CTGTTGAGTACCGACTAGCGCCTGAGAACCCATTCCCCGCGCCGCTGCATGACTGTGTGGACGCGGCACTGTACGCGCTGAGCCCAGCAGGAGAGAAAGAGCTCGGTGCACCACTGAGGATTCTTGGTGGCGAGTCTGCAGGGGGGTGGTTGGCAGTTTCAACAGGGCTCTCTCTGCGTCGAGACCACGGGATCGACGTGCGGTCGAGGCTGGATGCGATCGTGTCTAGCTATGGCATTTTCGATCTAACTTATACGCCTTCTCTTCTTGAGCACACGCGCAACATCGTGCTGAGTCGACAGGGTATGATGGACTTTTGCGAGGCTGGGTTCGGCCATATCCCCATGGAGAAGAGGAAGGGTCCGCTAGTTTCTCCTCTATATGAGGGCTTGAAGGAGATGCCGGCGGCGCTGTTCCTGTCGGGGAGGATTGAACCCTTGGTTGACGATAGTGTTTTCATGGCGGCTAGGTGGCAGCAGGCTGGGAATGTGACGGAACTGAGTGTGGTTGACGGGGCGTGTCATGCCTTTACTATTATTCCGATGGGGGATGTGACTGAGGAGGGTTTGGACATTATTGTTGAATTTGTGCGACAGAACTCGAGCGATGAATAAAGGCATTAATTATATTAGAACTATAAAAGAACCTTATACTTCATTATATAGTTTATATATACTGGATGTTATAAAAACATACTTTAAAGAAATGCTTCTATACTGAGACCTTCTAGTAGTTTACTGACCATATGATTAAA
>ASY004229
GGGAAATGGAGTTTAGAATACCGTAATCCGTTTTAGCCGAGTCGGCGACTTGCAGGTCATGGTTTTCTTTTCGAGTTGCGCCGCCTTGTAGACTCCTATCTCACAGCCCTTGAATAGTTGTTGTAGGGCCCTTTTTGACGGCGACAGTGAACTTTAAGAGCCTCGTTTTTGAGTCTTTTGAGCTGCCGATGCTTGTCTCTACAACTGGCGGACTTTATGAGTCGTTGTATATATTAAGAACTTGTTGAAGCAATTCTATTGATAGCGGAATAAACTACTTTCGTATCTGCAGCACATGCTATTACCCGACTGAACAACCCTAACCCTTCACCAATGGCTCGCGCACCGCCGAAACATACTACATATAAGCAAGTTAGGAAACCACAGAGATAGGAGAGGCAAAAAAGAGTAAGACGAGACGTACCGGGATTATCTGCGCATTATCCACATCCCAAACCCCGCTCTTTGCGTAGACATCCTCCTTGATAAGCCCATGAATTTCCTCTACCGTCTCACCAGTGTAGATAATCATACTTCCGCGAAAAGGCACCTCTTTCGCCGGTTCGGGATGCGAGTCGAGCATGGCACCTGAGTATTTGTTAAGTATATCAGCTCAGCATTTGTACGTAGAGGCGTGAAGGCCAACTAACCGCCTGCCAGCATTCTCCCAGACTGGACCAGGGCCGGGATTCCGTCATAATGGCCTTGTTTAACCTTCTTCCGTAATTCTAGGACGTTGGGTTTGTCGGGGAGGATGCAGAGCCATTCCTTCTTAGCGGCCGTTGCTACGGTGCGTTTAGTGGCCATGGCATGTTGGGGGGTAGCCTTCAAGCACCGGGGGAATCTGGCAGGCACACGGAAAAGGGACATATCGAAGAAAGAAGACGTGTTCTGTAGATTTCGCAATTGGAGAGGTTGCCGCTGATAACTAACCAGTTAACTTATAAGAGACGGCCTTACTCAGCAATATCGGGCGGGGGGTCCGATGCCCATTCCGACCTGCGATAAATGCTGCATTATAAGGCAGTCCGCCGCAAGCTATCAAATAATTAAATCAAGTACTTGTCAAGATGTTCGCACGCACTGTTCGGTCCCGTTCTTCCATGATCACCAACCACCTTCAGCGCCCGGTATCATCTGTCCACCCTCACGCGATGGCGACAGGCAAAGCCCCAACACAAGCAAAAAGAAACAACTCTTCGGCCATTACCAGAGTCCATACGGACCAGGCCTATTCCCCATTCGCACACTACTCCCAAGCGATAAAGTCCGCCCCAGGATGTAGCCACATCTACCTCTCGGGCCAAATCCCCGCCGACGCCAGCGGAACCCTAATCAAGGGATCTGTGGCCGACAAGACAACTGCGATTATCAACAATACAGAGGCAATCTTGAAGGAGGCAGGGGCTGGGTTGGAGGGGGTCGTCAAGGTGGTTGTGTTCCTGAAAGACGCCCGTATTATGCCGGAATTTGCAAAGGTGTATGATGCTGCGTTCCCACATAGGCCAGCGCGGTCTATGGTTGAGGTTTCAGCACTGCCAGCGGGTGTTGATATCCAGGTTGACTTCATAGCTGTTTGCTAGATAGTTATTGTCTTGCTCTGTCCCGGTGCTTGGCTTGTATGCAGGTGAATGAAGAGTGCTACTATACATCCTAAGTACCTCAACATGGGCCTGTTGCGTTATAGAGCAGTCCGCCCTTGGGTGAAGTCGGAAAGACTGAGAAAACCTGTTTAGGAGGGTATTTAATTCGTCATGTTTTGTTTAGTATCTTGTGACTTGGTAGCCGTAAGCTTCAACTATATGCGTGTTTTGAGGTTGCAGATCTTCACAGCTGTTATTGTGCCGGTTTGGTCGGTGGTTAAAGCTGTGACAGTTTTACCTATTCTATAACGGTGGTCCACGCGTGGGCGTTCCGGTATGCTGGAATCGGAGTCGGACGTCCACCCGAGTGCTTGTGCTGCTGTGAGAAGACATTCCGCCTGCAGCTACCAGTCAATAATGGTTCGGCTACTCGGATGGCCGGGAATAAACGGTAATTAGAGGTGCGGTAGATCGAGCTATAATAGTAAAACTATAATCCTCGGCGTGAGGGACCGAAGCGCACTCGGCAATATGCCAACGCGCCGACGACCTGCACTTGTCGGACGGACCATTTAATATTCGCGCCTAATCGAGGTATTCTCGTATCCATTTCAATC
>ASY004264
AGGCAAGGTGCCCTCGCCATGCTTTCCCAGAGATATAAGAAACGAAACGTATGTACCAGCCATAGAGTAGCCTCGATATTGAAGACTAAAACCGGGACCCTTTTCAGGATGGACCGAAGAAATCGCAGTGGAGCAATAAAAGATTACAATATATTCTATGTCGATTTAACATTCAACGCTAACATACAGCAAGCCACCAACTATTCAGGTTTGGCCGCGTGCAACTTTGCCAATAGTTTACTCTTGGGAACCTCAACATCCCATTTACTACGCGGTCTCTCAAAGGTTGACACAACGCGACCATAGGAGACACCGCCGAGTTGTCCAAGTGGTCTCAATTTGTCCAGGTCGATATGGCTGTAATCTGGATCGGCTGTGCCTTCCTTGACCCAGAACCGAGTGGCCTTGATGAGCACAGTAGCAGCAAGACTCATTCCGGGCTGTTGATGATCGGTGAACTCTTTGATGTCGATAACTTTGCCTTCAATGTTAAACACTGACTCCTTAACGCGTGAAGGCTTTACCGTTGTCGACGGTGCTTCATGAAGGCCGGAGACGTCCCACTCTGATACACCATATGGCGCATCAATAGAGCTGGCATTTACCGCCTCGATCATGTTCTCAGAGACAGTATTGATAACGCATTCCCCAGTTTCCTTCAAGTTGCGGTAGGTATCCTTGACGCGGCCCGGACGAGACGAGAATCCCACGATGAACATGGGCGGGTCATGATCGATAACTTGAAAGTAGCTGAAGGGTGAAAGATTCTTCTGTCCTTTAGAATTGACAGTACTTAGAAACCCAACAGGCCGGGGTGCAATGCCTGAGACCAGCAGGCGATAGTTGTTGATCATGGGTCGATCTGGCGCATAAGGATCGATCTCATGATGTTTTTGAGCCAGGCTTGCCCCGTTGTCTGGCACGCCCTCTCCATACGCCCATGCGGGATACGGTGATAATGGTCACCTCGACCGGTTTCAGGTGGTCAAAATCCGGGCGTTGCGCTTCTGTCTCTGCAAAGTTGCCAAAGCCCTGGACAATCTTGTAGTTGTTTTGCGCTGTCGCAGTCTCGCTTTCCGTAGCAGTGGCAACGGCAGCAGCAGACGCAGAAGAGTTCATTCGGCAATATTTCAATGGCTGAGCTCCCATCCAATGTCTCCTGACGAGATTATGAGTCCTGGCGCCAAATATTAGCAAAAAGTGGCGGGTTGGGAAGAAAGGATTTGAAGATGCCTACTGTCTGATCGGGAAACGCCCGATTGCGTTCGCGTGAAACATTCTGCGAGTCAGCGCGCTCGAGTTGTAGCTGTCAACTTGGAAATCGAACTTTCGACACTGCCTGCCTCTGCAGAAACGCGCTGAAAACTCATATATGTACCGATCGCCTCGGCGGGTCCTACCGACTGTCGGGTGGCAACTGTCGGGGACACCGTCCGAACACTATCCAGGAGGGGGCCGCCACCCCGACATTTGTGGCGCTTATGTTGGTGTACGACCAGGCCGGGGTAGATTGCGGAGAAACAAAAGTGTTACGTACGGAAGCCTGCTTGCCCTAGGTTGGCTATAATAGCCTTTCTCGTCGGTTGTTGGCTGCTTATCTTTCCCCCTTATACACCGTGGCATTCGCGAACCAGGAGGCTATAGTTCCCGTAATATTGGGCATGGCACCGTGGGTAATCAGGGTTGCTTGCACACTAGGAGACTGACGCGTTTAAAGGGCCGC
>ASY004285
CTTTTTAGTGCAAGAAGATGAACATTGCTGGCGGTCCCAGGTCTGGATTGAGGTCTCCTTTATGGAAAATTATGGTCATTCAAATGGGTGCGCTGAAGTGTAGGGAGATGGCGCTGAAGCGCTGTAGCGTTTCGACCCGCAACCCACCGCACGAGGCCCATACAAATAAGCACCACATAACGTCAACTTGGAACTCAGTTAAACATAAATAGTTCCGTCTCTACCTTAGAGCACCGTTATAAGAGACGCTGAAGTCACTTGTGGACTTAGGTATGGATTTGTTAACGGATACCGAACAGCAACTAACCGCAGAACGACGATCCAAGTACCAAGGTACTGCCAAAATTGACCTCGACCAAATCTCTCTCCAGCGATTGATGAGCCGTGAGATTGACCAGAAAAATGTTGAACGGTTACATAATATCTTTGCCAAGGACGGTTGCCAAAGATTAGACATCCGAAATCACGTGACTGCGGTTGTTTCCGGGCGGCACCTTGAAAGAGCATGCCGTGGCGCAGGACTGACCCCTGAAGAACTCAAAACTTATCAACAGGAATACCCCCGCCTTTCTTTTCGTGGGAACCAAGTGCAATGCCTCCATGGACAACATAGACTGACAGCTGCTGAGGAAACCTTAGCCCCATCTGACCGGTGGTGGACGGTTGACCTATATCTGGATGACATCAGCCCGGATCTACGGACCGCTCTCGTCGATGAAT
>ASY004289
TATCCCAGATCTACGTCCATAAAAGTGAGGGAACGTATCCAATACACTACCAAGCGCACTGTTCATCGATCGATACCGTTGGCGATGTGTTGGACGAAGAAGAAGAGACATATCACATAGAATATTTTCAAGGATACGGGCAATTCCGTGAGGTTGGGCTGCCTCAAGAACTCTCTGCCGAATTAGAGGAAGCCATTTTGCGGCGAGAGGAACTGACGGACTTACGGGCTTACATCGTACTGCTCTGTGAGAAAGGGGAAAACGCCGAGATTGTCAACTTCTACAAGAATGAGTATCGGAAGACGCTGGTTAGCATTCGACAGTCGGAACTTCGTCGATATCAGACCCAGTGGGTTCGGGAGAGACGGGATCAGCGGATCCTAACGAGGGGAAAGAATCAACACGAATCACTGGAGAGCGATGCATGTACTCGTGCCCTGACCCTGATCATGCCGGAGGTGGGATACATATCGGAGACTTTATGTTCTGCTGAGCCACTCACTCATGAC
>ASY004301
CCCTGGGGGTACCGTTGCCTGCGAAGAGACCGTTATTATATAGAAGGGTTATTAGCTCTAAGAGGAAGGTCAGCACAAAAGTTCCTACAGTAATAAAGAGATATATTTTTGAAGAGGCGCTCTGCAGTGGAAGATGCTGCCAGGTCCCGTAGACAAAGAGTCCGGTGAGAATTTGGTGTCCTCGAAGAAAGACCTCGTAGGACCATTGACGAAACCATGGAATTAAATGCAGGGCAAGGGCACCCAGTGAGATTGCAGCCTGTCACGGGTCAGCTAAAGCGGAGTGGCAGGAGTCTATGAGCGTACAAGCATAGTAAAAAGATTTTGCTGTTCACGGAGTGGAAACGAAAAGCCCTGGCTCTGGACCGCCGTAATAATGTGGAATGATAGCAGGGCAACAGCCATCCAGCCAGTAGCCCGATGAATCTTCCGGCAGGAGTTCCATTTGATACCAAGGAGGTCCGCCAGGTAGGCCAGGTGGATAGATGATAAAGGGAAAATCAAGTTCACCAGAGCTAACTCACCAGCCCGGCGGCCAGCACCAGTCAACGACTTGATCCTGAAGAAGAGAAGAAAGATATTGATTGCAGTATATGATAAATAAAGAAACACACCGGCTCTGGTCCATGGACCCAAGAACCGATGCCTACGGATAACAAAAGGTAGCGTCAGATGTTGAGACACAATGAGGGAAAACAAATGTCCACACCCGGCGAGGAGAGAGACGGTCCGGATTAATAAAAGAACAGCAAAAATACCGCCAGCGGTAATAGCATAAATAACTAATGGGTCCATTCTGCGAAAAGGAGAGACGGTTAGGGGAACAAGGTAGCATGAATTAGGGTAGGAGGACA
>ASY004313
CGGCAACAGTTTTTGATATACCACCCTCAACACTCCGAGACCGCGTACAAGGCCGCGAATATCGACAAGAACTCCGCGCAAACAACCACCGACTATCTATAATTCAAGAGAAGACTTTGGTGGAATGGATACTATCTAGGGATCGACGTGGTGCCTCGCCTAGACCTGAGCATGTTACTGAAATGGCAAATCTTATTTTAAAAGCAGATAATCCATCTGGATACACACCAGTAGGAAAGAACTGGGCCACCAACTTTACCAAACGACGACCGGAACTAAAAAGTCGATTTGCACGGAAATACAACCACCAGAGAGCTAAATGCGAGGATCCCAGGGTTATCCGCGCGTGGTTTGACACGCTTCAGCAGGCTCGAATGCAGTATGGGATTCTGGATGAGGATATCTTCAACTTTGACGAAACAGGCTTTGCAATGGGTATGATATCAGCTTCAAAAGTTGTTACTAGCTCTGAGATCTCTGGAAAACCCCAGCTTCTTCAGCCAGGTAATCGGGAATGGGTCACGGCAATTGAATGCATCAACGCGAGCGGTTGGGCGGTGCCATCTATAATTATCTTTAAAGGAAAGGTCCAGATAGAAGGATGGTATGAAGAGGTATGCTTACCAGATGACTGGAGAATCGAACTTAGCCCAAATGGTTGGACAAGCGATGAGATAGGCCTTCGATGGCTTCAAAAATGCTTTATCCCAGCTACTTGTGGCCGTAAAGTTGGTCGATATCAATTACTTGTTTTAGATGGCCATGGAAGTCATCTTACGCCTCAATTCGATAAAGCATGCAGTGACAACAATATAATACCTATTTGCATGCCGCCGCACTCTTCTCACCTCCTTCAACCTCTGGATATTGGTTGCTTTGGGCCGTTGAAGCGCGCGTACGGATCTCTTGTGGAGTCAAAGATGCGCCTAGGATTTAACTATATCGACAAGCTTGACTTCTTAAAGGCCTATACAGAAGCTCACCGGGAGGTCTTTAAGCCTCAGAATATTTAAAATAGCTTTACTGCTGCAGGAATCTGCCCATTTGACCAACAAAGAGTGCTAGATAAGTTAAATATCTTGCTTTCTACTCCTACACCCCCTTCAAGCTGCGGAGGGCCTTCAACAGCATCTTCAGCACTTACAACACCTCATACGGTTCGTCAACTGCAGCGGCAAGCATCTTCAATAAAAAAGCATCTTAAAAAGGGTTCTCAAAGCCCTTCAACGCCATCAAAGAGAACTCTTCAACATATAATAAACGGTTGCGAGAAGGCGCTATACAACGCTGCAAAGCTTGCGGAGGAAAACCATATTCTCCGCGCTGAAAATGAAAAAGAGAAGCAGAAAAGGGATCGATCTAAACGCCAAATGGCCTCTAATGAAGGCCTTTCTATCCAGGAAGCAAGAGATCTTATTAGGCAGAGAAATGAGGGTTCTAATGAAGTTGTTGGTCCCTCGGCAAGTTCTGCATCTTTACCTTCAGCGACGCCAAGACGCGCTCCACCAACGTGTTCTGATTGTAATATTCAGGGACATACAAGAATTAGATGTCCTAATCGTCGCAATATTTAGTTTTTAATAAAAAACGCGTGATTTGGTTGTTGGGGATAGCTTCAAGTTTTCTAAGCATTGCCAATTTTGGTGGGGTGCGCGACTCGCTTGGGTGCGCGACTCACCCGGGATTTACGTTACCTCACAGCCCTTTATCATTTG
>ASY004359
CATGCATTCTCGGGACCTATAGAGCGTGGGTAATTACTAGTCTGTACTAACTAGGTACACGTAATTTGAAGAAGGATAAATGCATGATCGAGAAATAACAGGTAATTGATCAATCACTCACAAATAGATCTGAGATAGTGGTCATCAGCAGGCTCTCCCTTGTGAGAACGGCATCCATGGCTAAACCATCGAGCCAAGCCAGAACAAGACACACTAAGCATTCGGTGCACTCTTATCCGAGCTACCGGTAATCCACATGATTCGTGAAAGCCCTGAGGGTGCCCGAGACTTAAATACTGCGCCCCTCCCTTGATAGTGCGAACAACTCACCACACCACATGCATCTTCGAAACTGAAATCGCCAAATTCCAAATTCCAATTTTCCAATTCAATCACAACCCCCGCCATGCGTGTGCGCGGAGATCCGTATATTTCCGCCGCGGACATGTTCCTATTGGTAAGTTCAGCGGGGCATACTTCAGGCTCTTGTCACTCATCTCGCTTAGGAACACTGGCAACATGACACCGACGTCTTGGACGACGCACAGCGGCAAAGCATTTTCGCTGATTTTGTCGCACTCGATGTGGACGGTCAGCAGGTACGTACGGCATACGCTAGTTTACAGTAGACGCAGGAACGAGACTTTGACGCGCTAACAAGATAATGTCCCAGCACTACAAAGACTTAAAGGAACAGCGGGGAAGTCGTGCATCCCACCTGACGCCTGCAGAGCGAGAGCTATTGGGTCGCGTTCGCCGGCCGACAGAGCGGTTTACACAGAATGACAACATTTCGTGGCTTCGCACCTGCTATGAACCGTCGACTGACGCAGCATTTGCAGCCACTGCATCTGAAGTGGAGAGCAAGTTTGGAGATCGAGAGGTCCTCCTGAATGATCCCGAGCTCTATGATTTTGGGGACGACTGGCACCGTATCTTTCATAGGATCCCCCAGCTTCTCGAGGTGTGGCAAACTGCTGCAGAGTATCACGAACGTCTGCAGGAAGAACTCCATCCAGAAACCGAGTCATATATTAGCGATGATGAGTATGGTGAAGAGTCCGAAACTGAAGCTGATTACGAACTCTATTACTGGGCCGTTGTCGTGGGTCGGATCCATATCGTCGACCGCATAGCCTTGGCTTCCGAAGGCCGAAATGCCGGAAAGGTGCGCATAGTTTTCTATGATGCCTGCGGCCGGGTGGTACGGTCGTACCGGGAAACAGTTGATGAGACATTGAACATCACGGCTGTGGACAACCCTTACCTGTTTGAGCAAGCATGTTGGGCCAATGGCAAGGTAGGGAAGGACTACCAATGGGGAGCTCCATTAGGACCACCCTACGGAACAGAGAGTGGCAGAGACGGTAGCGAGGACGAGTCTGTAGACGAAGAGGAATAGTGAATCACAGCCTCTAGACTATCGGCGTAGACAGCACTTCGCAGTGGGCTTTTTCGAGGCTAACACGGTGTGACGGTACTCCCAGCGCTCCATCCCGTGCCAGCGCCACTAATACCAGCTCCGTGGAGCGAGTGATTCCTTACTATGAGCTGTTTCAGTTCTCTCGGCCATGTGATACTCTTCAACCAGAGAGTATGCGCCCAGCCGCACTTACCCATGTCAACCTGGCCTTCATTGAGTTTGGTAATGACTGGGAATTACTTGATAAGGACAGTGATATCGTGGCTCGCGTCTTATAGCTTAAAGTGATCTATACAGGATTGAGGGTACATGTCGCTATTGGCGGCTGGAATTTCAACGATCCCCTGATACCTAAGTATTCCTTGATAATGGGGGCATCCTATAATAATCAACAGACCTGCATTAAATCTGTAATCATGTACCTGCAGATAATACAGAGAACTTCATGGTGCTCCTGGCGGAAATATATACGGTCTTTGATACTGTTAACCCGGGCTGGGAAATTACTTGCACGCTACTATCCAGCTACTAGTATTTACAGAACTTTAATCTAGAATAGATATAAAAATATATATCCTGGTTTAATATGATGAGTTATGATCTGTATGGGATGTGGGATCAGGATAATCAGCATACTGGTACGTATTTACACGGCTATATTAATCTTACAGAGATTGACTAACGCTTCGACTTACTGTGGCGTA
>ASY004416
GGAGCAGAGGAAGCATGCCTTGGGGCAGAGGAAGCATGCCTCGGGGTAGAGGAAGCATGCCTTGGGGCAGAGGAAGCATGCCCTGGGGCAGAGAAATCATGCCTCGGGGCAGAAGAGAACATGTCCTGAAGGGGGATGATTGGCCTTAGGGGTAAACTGCCTTGGGGGCGTTTTGGGGCCAGCACCATTCAGGCGCCAGCACCATTCAGAGGCCAGCACATTTCGTGGGCCAGCACATTTCGTGGGCCAGCACTTTTCGGGGGCCAGCACTTTTCGGGGGCCAGCACCGTTCAGGCGCGGAAAACAGGCATCGAGTAATGGGTCGAAGTCCTGATTGTGCGGGCTCGAAGTGCTTCATGCTTCATTCTTTATTATCATGAATACGTGAATTGCTAATCCAATAAATTAAGCACACTGCTTCACGGTACACAAAGACGTTTTCGATATCCCGTCTCTGTTTTACAAGTTGTTGTTTTACCACTCGTGATCGCTGCAAACATTGACTCCAGCACGGCACTCCACCTCTTCATCCAACTAAAAATGGATGGTTGAGAAGTCCGGTGGTTGATTCTCGATCTTCTGGACGTTCCCGCAACGCTGACCAGAGAAAATTTGCAAGCATCTCAGTATTTTCTTTGCCGAAATCAGTCGGCAATCTCTCGCTAAGGTAAAAAGCAAATCCTTGATTGCCATGCTCGAATAGCTTGTGCATGAGAGATCGCAAAATCTCAAGAACCTCGTCAATCGTACAGCCAAAAGATTCTATCGGGAAGAGTGGCTCGTTTGTAGCGAGTTGAAATATCAAACACCCTAGAGCCCATATATCCACCTTCGCATTCCACGAATTGGGTTGGAGTAACTCGGGTGCCCTCAACCCCATTGGCGTGACAGGAAGGATATCATCTTGCGTGTTCCACATAGCTATGGTAATAGTCAATAATCCACATTATCGTATCACCAAAAGGGTTCAGACCTCCACCCATATCACCGATCTTGACTAGAAGTGTCGAGAAGGCTGCACTGTCTAGCATTCCGCGGGGCCGCTGCGAACTCATAAGATAGCGCGGAGCACTATTATCCACCTCAACTCCTGGAAGCCAATTGACAGGACTAAATTCCGGTTCCGTTATCATTCCGCCCGACAAGTCGCAGTCCAGTGTGAATAGTATGTTGGCTGGTTGGAGGTCTATTCACAGATCAATAATATCATTTTGGGCATTTGGTACCGAAGATACATACCGCCATGAATAAGTCCCTGGTCATGAAGATAACTCAAGCCGAGCAAAATTTGTTTCGAAATCTCTCGAACATAGCCTGGGTAGCGTGGCTTTTCCCGAATAGTCATTGCTTGACCATCTGACATCATGACCGGGAACACAAGACAAAGATGTAAGCCATTAGGCCCTTTGTGCTCAAAGTGATCCAATAATTGCAAAACGTGGTTTTTCCCTGGATGGTGTTTATCCGCTTTCGATAAGTGAAGGAGGACAGAACGTTCTCGGCTATTACTAGAGATATTCGCTTTAAGAATCTTCAACGTAACATATCTTTCAAGCCTTGTATCTTCCGCAATCCATACTGTGGAAAATTGGCCAAATGCCCATTTTCCGACAATCCGATACCTGTGGTGGAAAGTGTCCTCGAGGTGAACTGGGTGGTAGCCTCCAGCACGATACTCTTCGACAGGTTCGACAACATCATGAATGCGTTCGAATCGACGCATCTTCAGGATAATTGATTCGATGGTGGTAAGAGGCGTCTGTATTGCTGGAAAGCGGCGGAGTGGAAGGCAAGGAACAACCAGTTCGAAGAAGGTAAGTCACGTGGTATTGCATATGAGTCAGCCACCAGCCCTCGCCCTCGAAACAGGCATGAACAGCGCAGCATCCTGGACCAAGTCTAATAATATCTGAATTGAATACACTAATCAGAGTACACGGTCCTCACGTAGCTATTTTTATAAATGGGGGCTGAAACAAGTGCTGGGTTGGTAGGCAGATTTCTTTCTTGGTGAGGCGCTTCGAGCAATGGAAACGAGCCAAAGCGTGACAGTCATACACGTGAGATTGTGATAATTTGCGGATAGGAGGCAACACTTGGCACTAGAAGTGGCCAATTAGGGTCGGGAGGGGGGCACAGCTCATGCGGGGAAGTTGCCCCTTAGTTCGTTCCTCGTTTCAGGTCACCCAATAAATTTGCATCTCATACAGCTTGGCGCTTTCATTGGCACAAACAGCAAACGAAGATTTTCCTAAGCGCCGACTAAGCGCCGACTAATCTCGC
>ASY004426
CTCATCTAAGAAGGGAAGCCTGGACATACAAGCCAATGTGATTACTCCTCAAAGAAGAACAAGATTCCAGGGAGTATAGGTATAATGTTTGCAGGCATTGCAGTGACCAAAAGATACTAACTAATAGCCAGCACATATCATAATGTGACTTCAGTTGGTCAATTCCATGGTTTGCCCACTACCGATTTCCTTCAGCGCACACAGTGACTGATTTTCCCTTTTCAACACACCTATTATTGATGAATAATTCAGGGGATCCACGTCCATTTCCTGAACAGTTCTTCGACAACAAGCTGTTAGTAAAGCCATCATGCCTGTACGCAGCGAATCCGTATTGAAGCCGGATGTCTCAAGTTAATGCATATTTAGGAAGAAAACACAAAACAGATGATGCATCACATTCTCATACTCAGTTAAACCATGCCCAAGGAATAAAAGACATGACACGTCTGTCACGCATACTGGGAGCGATCCGTCCACCCGGGTCTCAAGTATTCGCTAGCAAACAGAGGATCAAATGCTGATCGATGCACACCCATGACCTTCCATTTTACCTCAACCGATACCCCCGCCTCGTCCATATTCCAGACGCTCAGACCAATGGTATTGTCGCCGTTGTAGTTGAGAATTCCGGGGAACACTGTGAAGCACATTAGTCTTTGGCTTTCCCACGGGCTGTGTGGTAGGGTCCTCTGACAAGTACGTACCAGGGAATGTTGTTTCGTTTGAGATGAAGGGCAGGGTCTTTGCAAACTGATACCCATTGACATAGAGCTGAGCCCGAAGTTTTGCCTTCTTGTCAGTATGCAACTGGAATGCTATGGAGGCATCATAGCCCTTCGGAATGTCCAATGGCACAACAGTCCGGTAGAAGCGTGATCCCGCTCCAGTGAACCCGTCAGCGGGGGCTCCAGACTCCCAATCACTGTCATCAAAGCCGGGAAGATGCCAGCCAAGGCGCTCAGCATGTAGACCACCTTCGTTGTATGTACCACGCACCGGCTCGAGGAGATGGTTCCCACCAGCGTTCCCGGTAACCTTCCATGAGGAGAAATTGGCAGCCGAGCCGTCTGCAGCGTACAATGTAGCGTTGAGAATGCCTCGTGGATCTGGCGCGGCCTCACGCTGCTCTTTGCCCATAGTGTCTTGGATGACGAATAGCACGTTCGCGTCGTTCGTCTTGAGGGTCGCATTCTGGAACGATACCTCGAGCTCTCCGGTTTTGTTGGCCATCGACCCAAGCCAGGATCCAAGGAATTCACCGTTGACATAGACTGAAAAGCCACTTGCAAGACCGCCGATGACACGAAGGTAAGCACCCGAGGGCATCTCGTCTTCTGAGGCATTGAAGTGGCCGCGCCACAGGATGTTGCCGGCTTGATAGCCATACTCGTCGGCGAACAGAACAGGGTAGGTGTCAGGAGGAACGAAATGGGGAGTTTGCATATGGTCGGCGTCAGTCCAATTGGAGTCATCATATTCCGCTGCTGTCTCTGGGAGATTATCTGCTACCTTCCAATCACTAAGGCTGGGTAGATCGGCAGCCAGGCTTTCGATGGTAACTTCCGCTGCAGGAAGAGTGCTGATCAGGCTTCCGTACTTTGACTTGGAGACGTTGAGTTTAGAGCCGTTAAAAGTGACATCTTTCACCTTCTTCGGGGCCCAGATCTCAATGTCGGTCTCCTCGTCCCAGTCACCTGTGATGTGGATTGTATTGCCCGTGATTTGTGCGGTGCGGACTAGATACGGCCCATGGACGAGCACTGTAGAATTCTCCCATGCGAGAGGGTCATTATCCAAGGTAGGAGCCCAGAACTTGTAAGCGGACTGGCGATCAACCACAACAGCTTGGACGTTGTTGCTGTAGTCAATGACGGTATTTTCTGCCCCTGTGACGACGTTCGTTACAATTCCGTTCCGAGTCCTAGTGATCGTATTATTATTATTGCCACTTCCTCTCATCACCTTGCCCGACTTTGCGTTGTGAAGTAAGAACTCCCCCTGTTCATCCTGAGGGGCCCAGAATACGACTATCTGGCGGTCGCCTAGGTCGCTCACGGCGAGAACCTCCAAAGTAGAATAAGTGATTTTCTTGCCAGATGACCCGATACTGAAGTCGGTGACCAGAACCTTGGACTCTGTTCCATTGAGAGTAATCGATCCCTTGCTCGGGATCGTTAGGTTGCCAGCCTTAGTGGTAACATGAAGACGGAATCTGGTCAGGTCTGTAGACGGCGAATAGTCATGGCGGGTAACATAATAGGCAGCGCCAGTATCAGGGTTGCGAAGCTCCGTTGTGAATATATCAGCATCTGTAGCGTAGTCCGTGCCGTTTCCTACTCGTTCGACTTTCGTGAAGTCACGCGCAGATCGCATGAACAGACCAAAAAGCTTCCCTTCGTTGTACTTGTCACCGATCAAACGGTTTTCGTGGATAGGGGCTGAGTAGTCGTAGCTTGTGCCGACCTCGGGAAAGCCAATGTTACCCCAGTTTGTGCCTCCGTAAAGCATGTAAATGTTGACTGCAGATACCTTCTGGGCCAGGTTGTGGCGGAAGAACAGGTTTACCCATTCAGCTCCCATGTTCTCCTTACAACCGCCTTCAGGTCCATCCCAAGGGTTGAACGAACCCCCCTGGAACTCCATGAGGAAAGAGGGCTGCGTTTGCGAGACCTCCTGAAAGTGGTCATAGTAATCAAACACAGTGTATGGCTCAACAGGGCCGTTAACTGGGAGGCATTGAGCCAGGTTGCAAGTCCAACATGCTGGGTAGTGATCGAGGCCATACATGTCGACCTCACCACCGGCGTTGCTGTAGTCCTTCAACCACGATCGCGTCCACATATTAGGGTTGTTGTGCGACAGAGGTACATCGATGTCCCACTCCCTGTGTTTGTCTTGAAGGAGCTGCATATAGTTGATGGCCGTCTCATTGGGTGTCTTCAACTCCCTGTCCAGCCACTGATTGCCGTACTCATTCTCGATCTGCCAGATGATGATAGGACCACCATTGGTGATAAGATGTGGCCGAACATATTCCGCCACCGCTTCGGAGTATCGAGTCCAGGCCCTTGTATATTCTTCGCTGTCATCGCGAAGAGGGCCGTATTCTCCAGTCGTCAGCCAGCCAGGGAAGCCTCCGCCGTTCGCTTCGGCGTTGCTGTACGGCCCAGGTCGGTAGACAACGTAAAGGCCGATTTCCTTTGCGAGCTCAAATGCCTGAGCAAAATTATGAGCGCCGGTCTCGAAGTCCAAGGTCTCGTTGTTTGGGGCGTGCCATCCCCAGTGCTCATACAGGCCTATTCCGTTGAAACCAGCGGCTTTGATTTTCTGGAAGATATCGCGCCATAGCTCGGGCACGGGGATTCGCCATAGGTGCAATTCTCCTGACCAAAGAAACAGTCGTTCTCCATTCACCTGGATGCTATAGTGATCCCTGAAGGACATCTAAATACGTCGATGCTCGTTGTGCATTGAATGCCCGAGGGACTTACCATTGGACAACTTTATTGAGGCCATTGTCATGCAACGGCCAGTCTTGCGCTATCGAATGAGCGACTAAGCCTGCGGTAGCTATGGCACCACTCAGCGCGTGCCGCAGCTTCATTGTCGCAAAAGGGAGCGAAAGGTCGATTGGAATGCAATTGGAGTAAAATTGTGAGGTACAGTTAGAAAGTGCCCTGATGAGTTATTCACTGCCCTTCAGATCGGCATGTCTTCTTTGTGTCTTTTATACTTGCTGTGGCAAAAACGATCGCCAAAGCACCTCCTCCAGGATTTTCGTTTCTACATTTCCCCGCAAGATCATAACCCCAAATTAACCTCCCAGGAAGTGTATTCCTCTGCATTCTCTTGGCAATATCGCGGAAAGTGGGGAACATCCGGGTCGTACATAGTCTTATCAAGCGCGTCGGAAATACTTGGCCAGTGATGTACCAATATCCGTCTTGGGTATTCCTTTTCTGGGCGTTCATCTGTTCTTCGG
>ASY004437
CTGCCACACTAAATGTAGCCGGCGAACCTGGGAGGTGCATGTGTTGTAACCGTAGATCATTTTCTTTAAGTATGGAATGGCCACCGCGATCCCAGATCCGCTGGCCAGCAGTAGAATACTCTCATAATTACTAGCTTCCTCACTCACTCCGTGAGGGCCAGTAAACAAAGCCAGGAAAGAGACCGAGCTCCCCACAGCAGCAGGGGCATGGCGAAGTAGGTCTGCCGTGAAACCACTGCATGGCTTTACTAGAAGCTCTACTGTATCTTGCTTGCCTTTGGACCACGACGTAACCGTGAAAGGATGAGTCTGCATCCACGAACATAGGCTGACGGAGGGCATCCAGAGATTGATATACTGTCCAGCTTGTATTTTGACCCGCCGAGGCAATAGGACGTGAATATGGACCGCGTTGACCACCAGGCCTTCTTTAGATTCCATCGCGCTGAATGACACGATAGCCCTGGGGGTACCGTTGCCTGCGA
>ASY004558
ACAATATTTTAACATTAAATTAACATGCTCACAACTATATAATATTATTATACATATTATATACTTAAATTAAATCTAATTATTTTTATATTATTAAGAAAAAGAAAATTTATTTTTATTCTGATATAAAAATGTAGATCTATATCTTTATTGATTGCTATTTTCATTTTTAATTATTTTTATTTAGTTATTTTTTTTTCAAATCTATTAAATAGCATTTTTAATCTATTCACATTTTTCATTTAAATTTTTAGTTAATATTTAATAAAATAATTAAATAAAATAACTAATTTTAATTAACCTTCCATTTGATCTCTTAATCATAATAAGAAATCTTTAATAGATACTGATTGAATAGCTATAGGCATAGAACTATGTAATATACCACAAATTTCTGAACATTGTCCAAAGAATGTTCCAGGACGATTTACGTAAACAGAAGCTTGATTTAATCTACCTGGGTAAGCATCAGCTTTTATACCTAAAGATGGACAAGCATAAGAATGTATAACATCTGCAGCAGAAATAACAAATCTTGTGTGAGTTAATTCAGGTATAATAACTCTATTATCTACTTCTAACATTCTAAATTGACCTTCTTCTAAATCATTTTCAGGAACTATGTAAGAATCAAATTCTATAAATTCATCGTCTTCATTAGTAAAATCTGGATATTGATAACTTCAATATCATTGATGTCCTTCAGCATAAACAACTAAAGATGGATCCATTACTTCATCCATTAAATATAATAATTTAAAAGATGGAAATGCTATTAATATTAAAATAAATGCTGGTGTAATTGTTCATATTAACTCTATTAAAGTTCCATGATTCATATATTTGTGTGCTATTGGTGATTTTGTAGCTACAAAATTTCTTATTATTGCTATCATCATTCATGTAACTGTAAATAAAATTATAGCTAAATAAAACATAATATTATTATGTAATTCTTCTATTCCTTCCATTTGAGGTGATGCACTATCCTGAAAAAATATTCCTCAAGGAGTAGGAGCATCCATTAGTATATGTCCTTTTAATATATCTAAAAACATTTATATTTTTATTAATTTATTCATTAATTTGTTTCTCTTGTTTAAATAGTTTACTTTAAACTATTTATTTTATAAATTATAATTTATATTATATTTTTACCTTTCTTATTATTTTATTATTATTTATTATATATTAATGAATAACCACTTCAAGATTTGTAGTTAAAATTAAATACTTGTCTACTTTCAATTTTTAATGCATTTTTACCTAATTCAAATGCAAATCCTAATGTTAATACTAAAAAAAATACTAACATTATTACTAAACCATATATACCATTTGTATATGCACTTACTACATATGGATAAACTAATAGTATTTCTAAATCAAATAATAAAAATAATAAGGCAAATATAAAAAAAGATATGCTAAACTGTGTTCTATTCTGTCCTAAAAAAGAATGAAAACCACATTCAAAAGCACTATCTTTTTCTTGATAAGGATTATGTGGTGAAAAAATTAAATTAACAGCCAGTAATATTATTGCTAATACTGGTATTAAAAAAAAAATAAATGTTGTCGTTGTCATGTTAAATTTTCTCTTTTTTTTATTTATATTTATATTTATATTTATATTTATATTTATATTTATATAAATATATATTTGATTTTATAATTACTTTATTAACTATTTTTTTTTTTTTATTACGTATATAAGTCATTTTATATAATTTAACTTATATTTTTTATAACTTTTAAGTACGTATATATTTAAATAGTTTATTCTAATACTTTTAATTATTTTACTATTTTTTCAATAAGAAAGCAACTTTAGTATTTTATTTATTATATTTTGCTATTAAGCAACATATAATAATAAAAATGCCATCATTAAGGCAAATAATCCTGTTGCTTCAGCAAAGGCAAATCCTAAAATGGCATATGAAAATAATTGCCCTCTTAATGAAGGGTTTCTAGCCACCCCTAATATTAAAGCTCCGAATACAACTCCTATACCTATACCTGCTCCGATTAAACCTGTTGTAGCCATACCTGTACCAATTATTCTAGCTGATTGTAACATTTAAAAATTTTTTTATTTATTATGATGATTTAAACCCTTTTAGATATCTCTTAAAAGATATAGGCAGTTTTATGTACATTTTAAGTGCTAAAGACCTTCTATCTAGGCCTATTACTATCAATTCTGTATGAATCAGGGTCTTCATCTGAACCTCATTCTGAACCTGAATTTCAATCTAAATGTAAATTTAAATCAAAAGTTGAATGTGAATAAAATTCATTTATACGTATATTATTTATATATTTTGCTGAAACAATACATCCTCTTTCATTAAAAGGTATTAAAGATGTTGTATTTATTACACTCTTTGAATCACCTGTTTTATTCACAGAATTAGCTATTTCAACTTGAGATTCATTACATATTGCAATTAACTTCAATTTAGATTTAACTATTTGATTAAATTTCATACATATATGATCATAACATGTTTTTGGGTCTAATGTATTAAGTGGTTCTTCTGGATTAATTACACAATAACAATAGTTATATAGCTGAATAACTTTAGTATTATATTTACAAAGTTTTCTTCCTATTTCAGGTCCATATATATCTATTATTCTTTCCAAATTAACTTCAAGACCTTTAGCACCATATGTACACACATCTCTAATAAAATTTTCATTATTTATTTTCTCTAATATACCTTCAACTGACATAGAAAATTCTTGGGATATTACCGATTGTTCGGTAATATTAATTTGTTGTATTGAATTAATTACTAATTCTAATCCTAAATTCATATCCATACTTTTTTTTTTTTATTTATTGATTTAAACCTTTTTAGATGTCTATTAAAAGATATAGGCAGTTTTTAACATTAAGAATTAATAACATCTATTTATGAAAATTTATTTATTTTTCATATTTATTCTTATTTACAATAATTATATACTCCGTCTCCATATCCATTAGGAATTTATTATTTCTATTTTTATTATTATCATCTACAATAATGATGTACTCTACATCCCTTATAAATTTATTATTTCTATTCTTATTATTTACATTAATTATATACTCCGTATTTATTAAAAATTTATTATAAATTAAATCTTTTAGATGTCTATTAAAAGATATAGGCAGTTTAAGCTTATCATTTATTATTTTTTAAAATATTTTTTATTATTTTATACTTTTTCTTACTTATATATAAAATATCTTTTTTTATTTCATGTCATTTAGTATCATAGATATCAGTCTTTAAGACTGATAATAAAACTATATATATATAAATAAATATCTTTATTTTTAAACATTTATTTATTTTTATCTTTTTAAATCAAATATTAATAAATAATATTTCTATTTATTCTAATTTTTACTATTTTAATAAATT
>ASY004569
ATGCACGACTGTGCGGGGATGGCCATATCTAACCGGATCAGCCTGCGGAATCATCATAAACCTAGAGCCATCTTACCCAGGGTCTGTAACTGCCACACCAAATGCACTCTACGTGTCATGCAAGTCGAAGTGTTGTAGCCATGAATAAGCTTCTCAACATATGGCAACACAGCCGCTATACCAGAGCCATGAGCGATCAATAAGATACTCTGATACTGATTGACGGATTTGCTGATTCCGTGAGGGCCCGCCACAAAGGCTGTGAAGGATACCGAGCCAAGTGGTGCGGCTCTTGCACGGTCCCGTAATCTTGCTGACAAACCACGTTCTGCTTTCACATACAGCTCCAAGCTCGTTTGCTCTTTCCGAGACCACGAAGTGACCGTGAAAGGATGTGTTTGTGCCCATGAAAATAGACTTACCGTAGGCATCCATAGTTCAATGTACTGACCCGCATCTACCACCATTGGGCGAGGAAGGTCAATTCGAACCATGACGGCTTCTTCGACGTCGTCTTTAGTATCTGCCGCTTCCTTCTTCTCCGAAGACGAACGTCCCTCCCACTGGATATATGCCCTGGGAGGGCCGTGGGACGTGAATGCACCGTTTTTATAACATAATAACAGGGTTTGAAAGAATAAAGTTAGCATGAATAGTCCTAGTGTTATACAAAGAATAAGCTTCGGAAAGAGTCGATTGGACGGAAGGTGACGCCAAATCCCATAGAAAAGGATCATTGCCAGCACTTGATGCGACCGAATGAGAAATTCATACGCCTTGCGGCGTATGAACCGAACAGAAATCAGTGTTCCCAGAACTCCGGATACTGAACCCTAGTGAACATTAGTGCATGGATCTCGCTTCGCCAGGATATCATACGATGATGAGCAACAGATTGTCCACATTCTTAACCGAAAAGTCATTCCTATATACCAATATTTCGGTAATGGCATGGAATGCGGAAAGAAGTAGAAACATCCAGGCTGTGGATCTATGCATCGCTTGGCTAATGGAGAGCTTAACTCCCAGTATATCAGCAAGGAAGCTCAAGTGGGGTGTTGAAAACAAGAAGCCCATGTTTACAAGCGCCAGGTCTGCTGCTTGACGACCAATATCGGAATTCGAAACCCGAAAGAACAGGCAAAACACATTTAAGGCCCAGTATAGTATGTGAAGGAGAACGTAACCGTAAGTCCAAGGACCGAGAAGCCGATGGCGATTCAGAAAATACGTATGAGCAAGGTATTTTGAGCTATATACCCAAATTTTACGTCTCAGGGGAGCGAGATAACACAGCGCTCGAACAAAGGCAAGCGAGATCACTATTATACTCATCGAAATTGCATAGACGGTTGCAGTAGTTTCCATTATCATTGTCCAGAGAGAAAGAGATGTTCAACGGCGGGATTGACATGGAAGGCGGGAAGGAGCCCTCTTATATACAATTTGGTGTGGACCATCGTGTTTCACCGTTTCCTAGCGTGTGATGAGGGGACCAGTATTCTCCCCAGTATATGAAATATAAACACATAAAATATACTCTTTTCGAGCTAGCGGTAATAAATTCGTTGACCTAAAAAGAAAAGAATACAGCTAAGAGTGTTCACATTCCTACTTTCGATATTCGCTGGAGAGTTTTTATCTATCCACTTTGGGGAAGTCGACGCAGGTATGGCCCTTCTAGCCCTGCGACTCAG
>ASY004617
CTGGGATATCTTTAGTATACTTAATAATAATAATACTATTATTATTATTGCAATTCTACTGGTCTGCGGCACAAAGCATACATCTAACAGTCCTAATATGTCATGTTGACAACGATAGTTTTGGACTGGGTGTACTCCGCGAGAGCATCGTGCCCTAGTTCTCGTCCCAGTCCACTCTGTTTATATCCTCCAAATGGCACGCTTGCGTCCAGCACACCGCAGCAGTTGATACCAACAGTCCCACTCGAGATAGCGTTGGCGATTCTAAGCCCGCGGTTAATATCTTGGGTGAACACAGCACCAGCCAGGCCAAATTGCGTATTATTTGCGTGGGAAATGACCTCTGCTTCGTCATTAAACGCAGTAATGACCACCACAGGGCCAAACACTTCCTCGCGGGTTATTTCAGAATTGGGAGCCGGGTCAACAAAAATCGTTGGTCGAATCCAATTGCCCTTAGCAAACATGGCCTTCCCCCCCGTAACGAGCGTTGCCTCCTCTTTGCCGCGATCAATAAAGCGTTGCACTCTATCATAATGGCCCTGGTTCACAAGAGGTGGAAAGTCAACATTCCTGTCCAGTGGATCACCGAATGAGCTGTCCATGCTTTCAAATGACGCCTTCATCTGCTCAACAACCTGCTCCTTGACACTCTCGTGGACATAAACCCTCGAGCTGGCAAAACAGACCTGCCCAGACAGAACCAGAATACCATTCACACACCAGGGGATGGCCACCTCTAGCTTTGCGTCCGGGAAAATGATGCTCGGGCTTTTCCCTCCCAATTCCAGCGCCACTCGCTTCAGATTACTTTTCGACGCAGCTTGGGCGATTTGTTTCCCGGCTCCGGCGCTGCCCGTGAAGGAGATTTGATCAATACCCATATGCGTAGCGAGTAGGCGACCAGTGAGCTCTCCGCCAGAGATGATATTGAAAGTGCCAGGAGGGAAGCCTGCTTCGTTCACTAGCTTTCCAAGATAAAGTGGCGACAGTGGGGACTTGTCGCTGGGCTTTAGAATTAGAGTATTACCGGCTGCTAGGCAGGGTGCAGCCTTCATGGCCATTCCCATAATAGGAGCGTTGAACGCAGTGATGGCTGCGCATACGCCCAATGGCTCCCGTTGGACAATATTGAGAAAGCCACTGTTGACAGGGAATGACTCTCCGTGTATTTTGCCACACCACCCAGCATAGTCTGGTCCTATCAGCATTACGGCCTGTAAGGATTTTGCAGCTGATGGCTCTTACACCGAAAGATGCTGACTGCTTGCGGCAGCTCATACTCAAGAAACAGCTTGACTGGCTTCGCGTTGCACACTGCTTCCAGATATGCGAGCTCGTCTGCATCTCGCTCTAACAAATCAGCGAATTTGTGGAGAATACGTGCTCTCTTCTCGTAGGCAAAAGTAGCCCAGGCTGGAAATGCACTCCTTGCGACGGTGACTGCATTGTCGACATCCTGCTGGACTGCTTCGTGCACATCCGAAGAGACAGTTGAACCGTCAACAGTGCTGTAACAGCTTAATCGGGCGGGTGTTTGACCATCGATATATTCTCCTTGAACGAAAAGTCTGGTCTCAAATGACTTCGTCATGATACCGTTACTGCACAGACATAAAAGCACAATTGCGACTATAATGTAACAAAAGTAAAAAATCCAAAAGATGTCACCCGATTTGTTAGTCCTATATAGAACAGACAATTGGGTTTGACGGCAT
>ASY004624
GAACAATCCTACGCTTACCGAATTCTGCTTCGGTATGATAGGAAGAGCCGTCATCGAAGGATCAATAAGCAACGTCGCTATGAAAGATTGGCTGCCACTAGCCTGTTTTCCCTGTGGTAACTTTTCTGGCACCTCTAGCCTCAAATTTCGAGGGACTAAAGGTTCGATAGGCCACACTTTCATGGTTTGTATTCACTCTGAAAATCAAAATCAAGGGGACTTTTACCATTTTGTTCCACTGGAGATTTCTGTTCTCCATGAGTCCCCCTTAGGACACCTGCGTTGTGGTTTTACAGATGTGCCGCCCCAGCCAAACTCCCCACCTGACAATGTCTACAACCCGGATCGGCCCGCGAAGGACCTTAACGCCAGAAGATGGTCGGTGAAGCACAGTTCCGCTTCATTGAATAAGTAAAAAAACGATAAAGGCAGTGGTATTTCACTGGCGCCGGA
>ASY004738
GCTTCGTGAATTTTACTATTATATGGGTTGTCGGTCAGCATTTACTAACTAGAGCTAATCTGTACGGCATAGCTTGCGATGGTAGCTCTCCTTTTAGTTTGCAACCCCATTTGACATCAGCACCGTGACTGCGTGGTCGAGGTTCCAAACATGCAAAAATGGTAATCATTGAGCTCCACTTGCACACCAAGCTACTGCAACCCTTTCCCGGCTCGCAGGCGGAGTCCGTAACAAATATGAGAAAGAGGTATTATAAATACCGTGCTTTTCTCTTTTTTTTTTTGAATATACGGCGATCAAGGCTAGTCAACACCAATATGCCAAAGGCTCAAAAGATTAAGAAGGTGAAGAACGGCAAGAGTCAACAGGCAAAGCGGAAGGATACACTAGAGAAGGCAGTGAATAACGGGGCAAACCCTGAAACGCAGGAAGAGGCAAACCAGGGCGCTCTGGATGATGATGTGTCGATGGAGGAGGCGTTTGAGGATTTGGCCGGGCTGGATCCAGAATTCAGCAATCTGTCCGATGATGAGCACTCAAGCAAACCTCAGAAGCGATATAACCAGCCTGGGCTCAGAGACTGGACCAAGGCGATTATAGAGGGCTTCGTTACCGAGCATGGAGGCGAGATTAAGACGGAACTTCAGGCGGAGAACCCCGACTTTTCGAAAATCAAAGCACTTCTCAGCCAGCTCAACGAGAACATCATAAAAGCCAACAATGAACATAAGGCACCCAAAGAGTTGAATATCGTGCGTGCGGATGTATATCAGTACACATACGATGCCTTCAAGTCCCGTGTTGGTTCAAATAGTGTCAAGGGCCATACAAAAGAGGAGTGGAAGGCCTATTATGAACTACACAAGATGTTCCGTCAGATTAATCGCCAGAATAACCTTCCCGAGGAATGGAATATCCCTTCTGAAACCGCGGAACAGCTCTTCGGACCAAAGCCACCTGGTATAGAGGAGCTACCTGATGATGCAGAGTCTGCTGCTTCATATACCGATGAATCTCAGTCAGAGGAATCCGATGACGAGGAAGTTGATGGTATTGATGCTCTAGAAACAAGGATGCGAAAGGAATATAGTTCACTATCCCGTGGAAAGGTATTATTTTGGTGGCCGGTCGGAATGGGTACCCAGATACTCGTCCGGTATGGTTCAAGAAAGAACCCGATCTATCGCGTACGAGCAGGATCCTCGCTACCATACGACCCTCGCAGTACAGAACAGGTACTCAGTAAAACTCGCGGAAATGCCAAAACCCGTGTCACAGTCAACGGTTTAGAGAAGGAAATTTGGAAATACTCACGTGATGATGTTCAAGACATTATTGGTGTGGGCTGGAAAGTCGAGGATGATGACGACACCACCGCAAACGCCCTGGCACTTATCAGGCCAGCAAAGGACATTATTTACCCGCACACCCGGGTCTTGGTAAAATGGAAACTTGGAGGAACCTCCCTTGAACGGAGGGGCTTTATACGGCGCGTTGCCAACGGAAGTAGTTTGAGTGGAGACC
>ASY004766
CATTCGCCATCATCTCCGGTTGCCTGACCCAATATGACTAGGCATACAATCGCGAGGCCTAAGCATCATTATCGCTTGCTCCTGACCTGCTTCTTCCTTCTCTTGGGAGGTATCCGTTCATAGACGCAAGTTCCAATCCGTGTGCTGAAGGACGAGAGGTTCAGAAAAAGGAGCTAGTCTATATTTGGTTAGATCGTTTCGTTTTGTCTGCAGCACTTCAGCGGTTTCGCAGAAATGATTCGTCTGGACCGTGAGCGACAAGATGATTGGCCGAAATCTTCGTTCGGGTCGCTTGCCCAAACTTCAGTTCCTTCAAGTTAGTCGTTGAAGATAGATAGAACTCAGTAATCTCGCGAACGAAATGCTTTCCTCTCACGTGATTGATTACAGTAGAGTCATCAAAACGGAAAAGAAAATTATTCCTAGCTTCCTCCTCCCAGCATCCAGATGAATTGAAGATCAAGCGCCTGAAGCAGGATGCTTGTGGATTAATGATCACACGTCAACGATATTGGAGATTAATACCCAAAACTTCGATGTGATTCGACCGGTTGACAATTGAAGCTAGGTGGGATGAAGTAGCAGAGAGCTTCGCCCACTTTGTAGCTAAGCGTATTACTCGGTTGCCTGGGAAGACAGCCTCGCTCAGCCATACGGGACGGGTTAATAAGGCAGGACAGGGTTACTTTTCTATAAGTACCCCTCCAGATACTCCCTTCGGCTTCCCCTCATCTCTAGTGGATTTGTTTAACCACTAGAATTGCATCTTAGACGCGAAGATACCTTCATAAAGATTTCTGAAAATCTTTGTCTTAAACATACCGTATCAAAGCTCCGCGGCCACCGCATACAAAATACTTGTGGCCGTGCGAAAATTCAAAAATTAACGTTTAGGAAATCACTGGCTAGGAATTTTGGGTAACCTCGGGAGCAGAGCAGGGTAGCTTGTCCGATGATCTGTGCCGTGAAGGCCGCTGCAGTGCACAATCTTCCCTCTCCAGACAGACGAAAGGGATGATATACTAGAGATCCGTCACATGCGGGTGTTTATGGATACTTTTCAAACGCCAGGGAAGTCTGTCCCAAAAATAAAGTGACACTACTGGTAGCATGGTGACTGGTATCGCAAGAGCTGTGGCAAAGGTTTTTAGACTTCCACCACGCTGCGGATCTGGCAAGTGATACTGGCACATTAATATGGAATTATTCCTGTCCTCTGGCCTGAAACTGCAAAGGACATATCGAAACAGTCCTTGCGGCGTCCATTTGGGAATAGCATCTGCTAACCTCGAAGTCCAGAAAATTCAGTCATAAAGGTCATTCCAGAACATAATATCCTGAAGGTTCTCTTCACTCAGGGAGGCATTCGCGAAATGTTCCCTTTGAGGAGTCCGAATCTTTCGATGAATTTCGCCAGCCGTCTTCCACCCAAAGAATCCAGCCATTTCCCAATCGATAAGTCCCACGATCGTGTCATTGTCCACAATACAGTTGGACTGGGTAAAATCATTGTGCATAAAGCTCAAGTCCGCGTCAGTATTAGTGTCGGAAAAGATGATCTCTCCTTCCACGGGATTGATCCGGCCATTATTGAGAATATTAGGATCTTGGACAACATGGGACCGAGCCCGGCGTCCATCATGAGGCTTGATGGTATGCAACTGTCGTAGTATCGCTTGTGCTTGCTCTTTGAAGGACTGCTTTTGACATTTTAAAAGGTATGGCCATGCAACACTCAAAGCAACGCCTGGAAGTCTCTCTTGGATAAGCACTTGGTGGCCGCGTATCTTCCCAGAAAAGTATATCTCCGGTACTCTAATACCACTGAGTACGTCCTTGGCAATAGAAATAGCTTCGACCTCATTGGCATCGGCGAATGAATAATCGATCTCTGGTGTGTTGTGAAGGTGACTCGATTTGACAATAACATTTCCAAATGCGAACACATCACGCCCACCTTCGTCTGCAGGATAAATTCGGGCAGACTCATCGCATAGGCTAACTACTGACTCCCAGTATCGCATTGCCTCGGTAGAATGGCACCCGATGTGCTCTGGCTTAACGGAGAATTCACCTGGCTTGGGCCGATACCGTCCGTACAGCGGAACATCCGCATACAAGTCAGTGGCCGGAATGTGTTCTGGTTCAGTTACATATGGATACATTGTCGCAGTATTGACCAGAGCGTGCGAGGTTTTGGGACGATGAGTGTGTGGGTGATCCTAGGCTCTGGTAGCAGAAGACGAAGGGCGGACAATCGATCTCGAGGGCGCACGGTCACTAAAAACAACCCGGCGATACGAGGAACGCTATGTATGGGTACACCCCTTGATGCCAAGACAAGATGGTGAGGCTCACGGCTCACGTACTGCCAATGAGAGTAACGCGAGGCTTTCAGTTTCTGCAACGACTTCACACGATCACATCGGCTACGCCTAGCTCAATGTGGCCCAACGTCTTTATTGGGCATCAGCTGGGCCATTAAGATTTGGACATGTCAGAATGCGCCTCCGCGCAAGGACCGAGCCATTACCCGTCTAAGCAGAAGGTAGTGTCGATGCTACAGAGAAGGTGGACATAAATATGTGTCCCCTCCGCTGGCTTTCTCGAGTCTTTCATTTCCGACGACAGATTCTCACAGTTTTCAAAATCCTTCAAGCTATTGGTCACATCTACGTCTTGCGTCTTTTACTAGTCAACATCCTTAACCATAACTAAGTAATTATGGCTGTTCGTTGCTCTGCCTGTGGTGGATGGATCAAGACCACCGGCGGAGCCCATGATTGTCCTGGGAAGCCAAAACAGCAGGCTGTTCTTTCTACCAACAACGACATGGTTCCCATACTTTGCGCTGTTACATTGGCTGAAGACTTCATGGTCTGTATCAGTTCAAGGCTTCCCTGATATACTCGCGTTGAGCTAATCAAAAGTTTCAGGCCCTTCCGAAGTCGTTACCGTAATCTAGCATGGAATAGAACGACGCTCCTGCTGGGAAACTTTAACAGGGAGACACAATGGCGCTGGATTTCTCGTTGTCAAACCTGATCTTGGGAATGTTACTAGAACTGTGAATATGTATATTGCATGCACTGAATGACAAGACTACTGTGTCGTGACGGAAGTTGTCATACCACGAGATATAGCAGGCATAAACAATACTCTTGAGGCAGATCTTCCATGGAGCAGGATATTTGACATAAGCCCCGTTCGTCCACATATTCGCACGTCAAGGCACATTCAAGCTGCTCTTGATTCATTGACGAACATGATAATGAAAGAGCGGAACTAGGTATATATACTCTCTAGGTGCTCTGGTGCACTAAACACTTTGGCAGTATAATGAACCGGCCATGAGAGATTCGGGTTGGGAGCAAATGTGCCCAAGAACCGAAAAGTGCTTGGGGAATGCTCAGGGCCGAAAGTGGGCGCAAAACCTAATAGAACCTTCCGCGAGTCGATACGGAAAGTCTCCCGTTCGCGAGCCAATTGGCGATATGAATTTGGAATGGGCCTACGGTGATCCGGAGCGCAGAGCAAGCACGGTGTCTCCAAAGCTATTTACTGTAACCCGTTCTTCCACAGCAGCCCCATCCCCTAGGCCCGAGCACCTGGCATGCTTTTCGAGCTCGTGTCCGCTAGTAGTGGTGTGTTCTCGGGATATATTGTACCCACAGGACTCTGAAAACCATCCAAATGAATTCTCTGTCCGCAATAGATTTTAGGTCTACTATACTCCGTACTGGTTCACTGAAGTCTACACAACGACGCCTGATGCAATGGCCCTTCAGCGCACCACTAGGTTAACACTAATCGGTTTACGCATACAATTGCTACCCCACTTCAGCGTTCCCGCACGAAGGGCTTCAGAAAAAGGGGGCTAGTCTATATTTAGTTAAACCACTCCATTTTTGCCTGCAACACTT
>ASY004873
GTATAATGTCATGTACATCCGTGGGGGCATCTTGTGATAAAGTTCATCCTCGAGTCTATTTCTTGGAAATCAGTATGAACACTCCAGGCTCAGCACCAAGGCAGGTGGCCTAGAACAGCCGGGAAGCTGTATTAATGAAAGCCACTCATAGAACCGCCAGTAGAATCTAATCCGCCGCAAACCCATCGGAGTTCCGAGAGGCCCGCTCCACCTGTCTTTGCATCCGGAGTAGTTCGGTGTGGGATGCTTACAGATTCGTATCAAAGCCCCGTTCGTCCAGAATAAATACGTAGGCGAGCATCTCAAGGCAGGGACAGCCAATAGGATCTGATCCGTGAAAGGGTTGGAAGATGCTTCATAGTCTAGGAGCTAAGGCCTTGCGTGGTTGTCCTGGACTGACACAGCCCTTCTAGGAAGGAGACCCCGGTAGGCTCGCCTCCAGGTGCTGAGTCCTTGCGTTATTGACCTGAACAACCGTTTTAGGAAAGAGTTCCTCTGTAGGCTTTGATATCTAGTCAATTCATGTGCGATCCCCTAGTCAGGGTCATCAGATTTACTGTCAGGGTGCCTATAAGAACGCAGCCTTGCGCAAGTGCTCACCGTAATTGGGCACACGCCGCGTTGGCTACTCTGTTACTCTTTCCAGGCTTGCTTCTATCATGATCCGCTGTCTGAGCTACTGCATTAAACCGGGGTACTCTCCTTTGCCAAGCTCTTCCATTGAAAAGGCAACACCGGATGAGTCTCCTCTTTACGAACCTCCGGGCAAGCTTACATATCCCGCCTCCCCGCTAGCCGAGAAGGCACCCGTTCGGCCGCCTACGCCACCGGCTTTGCTGGACAACAGTCCGCCATTTTCTCGCGAAAATACCACCTATTCACTCTGTTGGGCAGCGGAGCATGATCATACGGAGGTGATCAAAGAACTTATCCACAATGAAGCTGACCTTAATGCGGACCTAAATGGGACCACACCACTCATACAGTCGGTTATGAGCGGCAACGAGTCAGTGACCGAGATCCTTCTGGGTGTGGGGGATATCAATGTGAACTGGCAGAACCCTGCACGTCAGAGTGCATTGTGGTGTGCCTCCAATCTTGGACATTCTGCTATTGTTATGTTGTTACTAGAGAGAGAAGATGTTCAAATTGAATGCGAAGACAAGTATGGATCTACGCCCTTGGCTACTGCTGCGGTGGAAGGACATACGGAAGTCGTTGAGCTCCTTCTCGCCAAGGGAGCCAACACCGAGACACGAGACAACGACTGGAATTTGACGCCAATGTCCTGGGCAAGAAGGTTAGGGAATGTGGACACAGCCAATGTTTTGCGAGCTGAGGAGCTACGGGGGAGGAGTGAAGGCATTTCCTTCCAGAGCGTCCGGGGCCATGTTCTAATCTGGTGGTCAAAATGTGTCGAGTTGATGCTGTTCTCTCGCTTTTGCTTCCTACCTGTTAAAATTTCGTGCTACTTTGATAACCTTCCATGCCACTCGTATGGAATCCCCTCCTGCGCATACCGTGCTATGCTCCAGCTGCTCGCGACGACCTACGGAGTCGCCTCTATATAAAACGTGTCCCGCCTGCCGCCAAAAGGCCCACCGACAAAGACTCCGTCGTCGTTTGCGCACTACTGGTGCTAGTGAGGCACTGACGTCCCTTTCTACTGTACAATCTCTGCCTCCGTCTACATCTTCGCCCTCGCCTATACAACGTACGCTCTGTTCGAATTGCGGCCGACCCTGGCAGTCTCCGCGTTTTAAAACATGTCTTCGCTGTCGCCAACGGAGACAGAATTATAGCCGGCTTGCTACTGTGACGGAAAGGCTCTCTTCTACGGATATTGCTGATGACTCCCAAATCGACTTTTCTGCTCTCAATATATTTCGCTCTGCTGGGGCAACCCACTCTTCGCCCATTCTGCGACCAATCAGCTCCAGCCAAAGAATCCTTCAAACACAGACACCACATGACGCTTTGCGTCAGGCCATCGATTTGTTATGTGATGAGTACGACCGTCATGTTGTTGCATCCCGATCATTTCCTCCGGATATATCAGCCTCTGATATACGAAAATCCGTTTCCAGATACGACGAGGAGACTTCAACCGCAGCGAAAGCTTCTGTGTGTGGTTCATGTGGTAGATTTGTTTTACACGCTGATATACATCACATGGATGATGAAGACCCTTTGCTTCTTCCTCTGAGTGGTCTTCTCGACCACTGCGGTCGACATGCACGGTCTTGGACCCTGTGCTCTTCCTGTCACAGAGCGCTGAGTCGAGCGGCCATCCCCAAGTTCTCTGCGAAAAATCTAGTCAACGTTACTCTCTGCCAGAATTACCCATCTGTGCTAGAGGGTCTCACCCTAACTGAAGAGTATGCTATCGCAAGATGTCACCCCGTAGGGCTCATTGTGAAGTTGCGTCCAGGTGGCCGCTGGTCCTCAGTTAGCCACCGTGCGCTGCGAGGTCATTTCATTGTCCTCCCACAGGACCCTGGTCCACTGCTTCAAATCCTGCCAAGTGTGGAGTTGAGGTTGGACAACCTCATCAAAGTTTTCTGGCTAGGGAATCATTCCCCGTCAGACGCGGACCTAAGACCATATCTGGTTATTCGGAAACAAAGGGTGCTAGCGGCATTGCAATATCTCGTTCGATATAATCATCTGTATCGTGGTTTCACCATCAATCAACCGATGATGGAGGATTGGAGCGATGAGTTCATCCCGCGAGAGCTACGGGATAATATTATCCGGCTTGACGGGCCAGACCACCATGAACGTGAAGGTTATACGGTCAGCCTGGCACAGGGGAATTACGAGAATGATCTCCAAGCCGCACAAGACGAAGCAGCACAGGATCAAAGCTTCGACCCTGATGACGGTACACACTTCCTGACTGGCTCGGTTTCCACAGACATCAACGGAGAACGCCAGAACCCTGACGCGCGGATGCTAAACACCTTGCTCGATGTGGTCACCAACGGATCACGCCCATCTGATCAATGTGACATACAAAATCCCAACTCAATAGACAGACGTTCCATTTCCGGCCAGCGCATTCCTGCAATTTCCTATAGAACCCGTGCTCTCGTTCCATTAATGGATCATTGGTTGGATCCTCATTATTTTACCGCCGCCTTCCCCACGCTGTTTCCAAACGGGATCGGAGGCCATTTAAACGAGCGTATCATCCCGGTCTCGCTGAGTTCGTTTGCCGAGTGGGCTTTAAATCATCACAGCAGAAGGTGGGCGGACTCTACCTAGTGCTTTTTCGCCTCCGCTAACAACTGTAGATTTGCCGATCACAAAACCTTCATGTATTTGTTATTCGACAAGTTGCAGTTTCGGAGGTCATCATTAGGCAATGCGTTCCTGGTTAAGCGGCGGTATTGGAGATCTACCGCAGATGACATCGCCTCCCTGACTGTGGACCAACTGCAAAAAGCCGCGGGAGCCATTGCCGCTGGCCAAAACATCAATGACCCTGTCATTCAGCGCCTTCAACAACACATTGTTACTGTTGGTATGCATGTTCCTGGATCTTTCTCCCAGAAACTAAGGATGCGCTCTGAGATTCGAGGATTAATCGTTCGGTATGGAATGCCCGCCTTTTGGATCACCATTAACCCCTCGGACTTACGGAATCCCCTAGTTCTAACCCTGGCCGGTCTAGAGTTCCCTGGAGATATCCCTGCCAGAGCGCGCGCCGCGGCCCGTGCTACCGTAGCCACCTCCAACCCCGTGGCAGTTGCTGAATTCTTTCACTGCGTCTGTAAAGCAGTCCTGCGGGGCCTCCTTGCCACTGGGACTGGTCAACTTGGAATTCTTGGAGATCTTTCAAATCACTATGGCGTTGTTGAAACCAACGGTCGAGGTATGCTGCACATGCATGCACTTTTGTGGCTCCGAGGTAATCTTGCCTTCACGACCTTACGAAACCGTCTTCTTAACGATAGTGAGTTTGCCACTCGCATGATTCGCTACCTCGAAGCGACCATCGTACAAGGCATCGATGACACTATTCCGCATGACCCGGAAGTGAGCCTTCCCAGCACGCCACCTTCAGCCAAGGAGATGGAAACAGACGCTGAGTTCCTCGTCAGATTGTCCTACGACAGCAACTCTGTGGCACAAACGACCCAGATACATTCCAAGCACCATCTTTCAACCTGCTTCAAATACCGGCAACGTGGATCGGGCAAAGATGCTTGTCGGTTCGGCATGCCGCGCGATCTGATCCCGGCCTCCAGGGTGGACGAGTTTGGTTTGATTCACCTGGCGCGCAATCATCCCTGGACTAACCCGTGGAACCCCGCTATTGCTAGCTGCGTCCGCTCTAATCACGACATCTCTTGGATCCCGACAGTATCCAAGTCTTTGTCTTTGATCTACTACATCACCAATTACGCCACGAAAGACGACGTCTCCCCGTGGCAGATTGTGGCAAAGGCTGCCCTATTAAAGCAGCGCATTGAAAGGGCACGGGCTGCTCAATCCCCAACAATAACAGACCTACGACTTCAACAGACGGGATTCGACAATTTTGCGCTACGCTGCTTCAATACCCTCTCACATGATCGGGAAATCAGTGGCGTCCAGGTGGCAAGCATTCTGCTCAACCTACCAACTCACTACACCATCAACTACAACTTCAAGCGCATCAATCTGTGGTGGCTAAGGCGATATGTGCGTCATATCATCGAATCTGCCAGCGTTGACAGCGGTAGCTCGCCTGCTCCCGTGGAGGAAGAACCATGCACCTATGAAGTTGGCGGCGCTGCCCCTTTCAGCATCTTTGACAACTATAAATGGCGGGGGCCCAAACTTGCTTGCCTCACGCTCTTCGAGTATTGTATGCTCGTACGGACCAAACACGTTCGAGACGCGATTGTAGACGACGTCGACTTTCACCTGTCCCACCCTCAAAGCAAGACTCATGTGCAACGCCTGGCTCGCGGATCGTCACAGGTCGCCACTGTCACGTTTAACGGGCAGCTAACTGAGTTTCAAGCCTCCGAGGACGCCGTTCCTGGCGGCCATCCTAAAATGGTCGCAAGTATGAATGACCTGGCGGAGATATTACTCGGGTTGTTTGTTCCTTGGGACCAGTTGCCGCCTCTTTTCCAAGAACATGCCGTTGCGGTGCAGCCGAAGCGGAATGCCTGCTCCCAAATATGGAAAATTGTTGAGCCAACTCTCGCGTCCTATAAACGAAACTTTGCGGGAAATATTGAACTGTTACGAAAGTCCAAAGAAGATGGCGATGCTGATGCGATGCTTCGACAGCCACAAATTCAAGCTGATAGCTTATTCGATCGCGATATCGATGAGCTTGCCATAAGCGATTTTGATTCCGATGCTGACGACTCACTTGAGAATCTGGATGAAACTGTTAGCGTCGAGACTCTGATCGCGGCCTATCACTCCGTTGCAAAAACTTGGGACCATGAAATGCTCGCCACTGAGCGACGCATCCCTTCGTTAGCACACACGATAACTCCGAAGCGAGGAGCGCTGTTACAAAATCTTCTGCCAGTTAACCTCCTTGACATCCCTGCGTACGGAACCTCTGGCCTCCGTTTTTTCTCACCATCCATGTTACAACAATGGGAGACTCGACTCAAAGAACTTGTCAGGCTTGGTGAATATGCAGTTGTGGATAATGATACAGCGGGAGCGGCTTATGACATGGATGACTTCAGTTTGAACGTTGACGATGACACCTTAAGACCCTTGCTTCATGAACCGGATCCGATCGTTACTCTACCCGACCAGCGTTCCCAAGTTGACGACAATCCCACACCTGCTTCTTTGTCTTCCCTTGTCAATGAGATCATTCCCCTGAATACCAAACAGCGCCTAATTGTCGAAAAGGTGTTGAGCGACGCACTGACCTGGGCTGACCATCCCTACGATGCCTCAAAGCGGCAGCAGACTCTTCTTTACGTTGGAGGCGAAGGGGGAGTGGGTAAGAGCCAAGTCATCAAAGGCATTATGTTGGGGATGGATCTCATCCGCCGGAAGGAAGAGGTGATCCTTATGGCCCCAACTGGCGCCGCCGCAGACAATATCGGTGGCAACACGTTTCACACGTCTCTTGGGATTTCTATTACTCGCACTCAAGGACATGCCATGACTTCCCGCGTGAGAAAACTCTGGTCCCGGAAGACAATTATGGTTATCGATGAAGTCAGCATGATGGATCTCAGTATGCTGACTGTGATTAATAACCACTGCAAAATGGCGAGGTCCCTAGAGCGGGGGTCGCCCGACTTATTCGGTGGTTTGCCCATAGTCATCCTCATGGGTGACTTTTTCCAGTTCCCACCTGTGCGAGGCCCAGCACTATGGAAGGAACCCAGAAGGGGTAACGCTGAGGACGAAAATGGCCGTCTCATATGGCATCAATTCAGAGATGTGATCGTCTTGGACGAGCAGATGAGACAATCTGAAGACCTTTCATTTCGGGCCCTCCTCCATCGAGCGAGGACATCAACTTTGATAGAAGATGACCTGCACTTACTGAACTCCAGCGTCGTCACTTCCTTGGTGGCCCCTCAGCTAGACGGTACAACAACGATAGTAAAGCTGAATTCTCTTCGGCACCAGGTCAATCGAATTCGAATGGAACATTTTGCCAGGGCCCGCTGTCACAAAATCTACGCCTTCCCTGCTCATCACACGCGCACCAAATCCACTGGTCCAACGAACCTTCGCTTGCGTGTCGACGACATGCTCCAACAACCAGATCAAGGCACCATGGTTCCATTCCCGGGGATTTTTTTGTACACCCCAAACATGCCTTCAGTCTTACTGACCAATATTTGTACCCGATTAGGGCAGGTCAATGGAGCGACTGGAACAGCTGTCGGTGTTGCGGTTGATCCAGCTGGCGAGTGATCCTCCCTCGCGCATAAACGACAAATCTAACATTAAACGATCTTAGCCGAGTTCTATGAAATTGACGATCTGTATATCTTTTGCACCAAACCTCCCGCATGTGTTTTGTTCAAACAGGACAAATCAACTGCCTCGGTTTTTGAAGATCTCGCGCCTTCCGTCGTTCCTATCTTTCCCTTGGAGAGGTCAATGAGTCTTAAGGGTTATTCTGTCCGACGGAAACAAGTACCTATGACACCCGCATTCTGCCTCACCGACTATAAAGTGCAGGGCTCCACGCTTGACTCGGCGATCCTGGATCTTAAAGATGACCCGACGATGCGCGGTCGAGACCGCCACCAGAAATTCTGCTCAACCTACGTGCAATTGTCCAGACTACGTACGCGCAAAGGCCTCCATCTTCTACAAACAATCGAAATGAAAGACCTCCAATTCAGACCGGATCCTCGGATTCTCGCAGAGATGCAAAGACTTGACAAGCTACAAGAGGGTACTTTAGCTGCATGGAACCAATCGATTTAGGGTTTATCTTTTTTAGACAGTCTAGCTACCCGGTGATATCGAGATTATCACGCACAGCGCTGATACATCTACGTCAAACTTCCCAGACTGCGAATCATTCCACGAATATCCATTTCTACTTCTCACGTAGCGCAGAATATAGACCTGCCAAGACTGCAAACACTTGGGAAAAGAGGACTCGCTCCTTGGGATTAACTTTGCCCCAACAGTTCCGACGGTTCCGGTCAAATACCAAGAGGGCTTCATATTCTCTCCTAAGCAGGAACATCCCTCCTTGTATCTATCTGTGCACGTGCATATTTCTGCGGTGGATGAAGAAAACATACTCTATACTAATAACCTATAACCCCGTCTACCGCATCCTTTCTTCTACATCGCGAATCATTCGTCTCCACGTCCTACATACGTGCTTCGTGACTCACAAGAACTTTAAATCTTCCACTGACGTTCTTTCCAACCCAGCGGTAACTTTATGATATATCATATTGAAGCTCGTATCTACTACAGGGATCTCACTCTATAGTATACTATAATAATAAAACCGAGAGTCTTTCTTACTCACTTCTCCTTTCGCCGCATAGTCGCTCTAGAAACCCCGCAAGAACGTAACGTTCTACAACTACTCGTTTTCTCTACATCTGATCTATGCCGGATAACATTATGCCCTCAAACACAACATGCCCCGCTATTGTTCATATTCGTGACTTCATCGACCATGTCGAACCGGATCCTACACGGCCCGGAAAAGGTCTTTCCATACAGCTCCGTCTTTCACTCAATATACCGTGGAAAGATGTTTATTCAGATGATGTCGAACAGGATGAGATTCCCACCCTGGTCAGATTTTTCAATGACGGTAATCAGTCTGACCGTTATAAGCCAAACACTTTTATCTATTCCTCAGGTTCATTCCTGACTACCTCGTCCGATGATGAGGAATTTCATATTGTTCTTCACGCTCACAGTTTGGACCGGTCAGTTTGTCCTGTCTACTCTAGAAGCAAGCTTACACAATCTAGTCATCCGGGCAATGAAGAACATACAGAATCGTACTTCATGCACTGTCCACAGGCTGCCCAGCCAATAGTGACATTCCTCGGTCTTGTTATTGAACGCGGTGGTCAACTAAACGGCGGGCCCACTCTTCTTCACTACCGTCTACAGACCACTGTTTACAACAGTTCAACTCGAACTCATCACACCTTCCCTATCACCGCGTACTTCAAAAACGGTCAGCGTTGGGCGAAATTCCCCCCACTAGGCATAAACACCCATGTTTTCCTGACTGGTCGCATCTTCGGCCTCACAAAAGAACATCGCCAATTAGCCGTCGTTACAGATGATATTCATTTTCTCCCAACACCAAATCATCGTTTGCCCGCTACCCCTTCCTCGACTGTTAAACGGAAGCGTGTGGACCGTTGGTCCCAGAGAGCCGGCCCACAAACCCCATCCAAATCGGCTGCAAGATCGCGGACTGAATCACTTCCCCTCACGCACCAGTCCCAGGACTCCCCTGAAGCAGTTGCACCTGGACTTGAGGATGAGGATGCCACGCAAATTACATGGCCGGACACGGCCGACGAAATCAAGACCTCGCCGCCGGCTAGCACGCCACCTCCAGAGAGGTTTTCTCAAACGCCACAGAAAGCATGATATGCCGTTATACTTTGCACAATCGCACAGCTGCTTCGCAGATCCCCGATTTTGCCGTTTTCCACGACGCTGCGGCTGTTAGTCATATTGCCTAACTACATTGGTCAATATTCACTTGCATTCAAGTATCAGTCAACCCAACCAATGGATTTTTATTTGACTCTTTGCCTCTCTTCTTCCTGTCTTCCCTTCTCATCGTTTCAGGGCATCAGCGTGCGACAGCGCCCGTCCCCAGTAAAAGCTGGCCGCGGAGCTGGGGGGTGCTGAGGTATTACCAACACACGTGATTATGACTCACCTGAGAGAGCTTGCAGGGATGTGGTGGTGTTTGGCCAATCGATTTCAGCCTCTCATGTCCTCCATTTTCGGAGGGCAGTGGTTAAACAGCAGTTTGTGTTCATCTGTTTGAGTCCTAGGTTTTGACCTGGCGAGCAGTTGCTTCTTCACTGGCTGCGTTCTCCTCTGCCTAGGTATCAATCGTTGGTCGCTATTGACCATCGAATTCACGCCTCCCTGTGACCACCTATGTGGATATCTGCTGTTAATCTGCATGATTATTCCTATCGTCAGTTGCTTTTTCGTCGGCCACCATTTTCCTCCCTCCCATTGACCGTGTTTTTCCATGCCGTCGACTTTGTGCCTATCCATTCATCAACAACGTCCGCCACGCACGTTTCCATCGCTCGATCACTTATTTTCCCACTACCAAGAGTTGAGCGTGGAACGGAGCAGTATAGTAACTATTCACATCTGTTGACTTCTCCGTCAAACCCGGTCAGATTCCGGCAACATGTACCTTATGGACGTCGTTGATTTCCCGTCTTTGATCGCCAACGCGGGTCGACCACCTCGTATGCGATGTCAACTTTGACAAGCTGTTCTGATTCTGTGTTCCTGGGAGCAAACAGAGTAGCTCCTGAGAGAGATAAATGGTTCCTGGTAATCCGCGTCTTCAGTGCCCAAGGTAGAGTTCCGAACCCTATCGCTCCTGGGACGGCTACCATGGTTGCTAGAGTTCTGAGGGCGGGTAGTCTCTCGCGATGAACGATCAATATTAAGAACAGCTACAGTAGGCTCTAGATATTGTATAGAATGTAGCGCGAGGAAGCAAAAGCGAGGAGCTTCCTCGCGTTCAACGGGACCCAGATAAGATATATGGGTCCGCCACAACAAAAGGTCTCCGCTCGTGGTGTACTGCACTCAACCAAAGTAGCACAAGACGATGGGCATCTGCCTAATATGACTACTCCAAGGTGGAGAAAGGAGTAACATCGGACCAATTACAAGTTGACTTTTCTTTGAAGACAGAATGGATTTGAAACCATTAGACGGAACGGGATCCACGACCACTATTCGCGGTCTAGGCCGCGGAGGCGATCCGCGTGACGAGGAATTCATTTAAGGTTTCGAAACCATGGCCTATAGTTTCAAAACCGTTGCTCAGGTTTCAAAGCCACTGCTTATAGTTTCAAAACCATTGATTATTCCATCATTGAGATAATCGCCGTTTCTATCGGTTTCTCGATAGAACCCTTTAGCAAGTCGAGGTTCGTTGAGTGATTGCACTCAGTTTCACTGGCAGTTGACGTTCTACTAACTGACAGTGTCCAGTTAATCATTAGTCAGCGGACAGCTTGTTCGAGGACAGATCAGTGGTCGTGCGGCTACTAAATGGGCGTGCGACTACGAAATGTTCGTGCGACTACTGTTTAAGCCTTGAGTCACGTGCGAGATGGCCGGCCCGATCCCTCCGATCTGGTCCGACCATGTCCAGGCCAGAAGTCAAGGCGCAGGCTACTGGAATCCTACATAGAAGCTGCTATATAGGTTGGCATCCTACGTTGGGATCGCTACATAGCTGGTATCCTACATTGGAATCCCTGTATAGGCTGGTATCCTACACAGAGGCTGCTACATAGACTATTATCTTACATAGAGGCTGCTATATAGGTTGGCACGTTCGAGTCCCAGAGCCGTTCACCTCGAAATTTCGCAAGTTGACCTTCGCTCTTCCCTTGAAGAAGGCATTCTTCTGAGAGAAGATCCGTTCGTCTGCGCCTGACATGGGGAAAGGCAGATCGGGACTTGGAAAGTTAGAGCAGGTAAAAACTTAGGGGACATCTAAGATTAGAGAGGTGAAAAGTTAGCCACTGGGGAATCATGTGTGGATGGCTAGAAAGTTTGAGGAATAAAATATTAGGGGACATCTAAAATTCGAGAGCTGGAAAATTAGAAGCATTAAATTTTAGCACTATTCAAATTTTCACGGGCTCTAAAATTAGTGACAGTTAAAATTCCCGTTCCCATGATATTCGTCGTCTGGAATATTCAAGTTGTTCGGTGTTATCGGACATAGGGCGAGTCCAACAGTGCCAAGGCGTCGGCGTTGCGCCAGAGTGCAAACAGCGTGGGCGTCTCCGCCTTGCAAAAGGCGCAGAGGAACACTGTGTCGCCATAAAAAAAAATCTGGCCGTCGAGCTGGGGGTTGCTGGGGTGTACCAAGTATGACTCACCTCAGAGAGTTTGCAGGGATGTGGTGATGTTTGGCCAATCGACTTTAATGCTCTCCTCCCTTTTCAGAGAACAGCGGTTAGACAGCAGATCTGTGTTCATCTGTTTGTGAGTCCTCCCTTTTGTTGACTTGGCGAGCTGTTGCTTCTTCACTGGCTGCCATTCTCTTCAGCCTACGTATCAATCGTTCATCGCTATTGACCATCGAATTCACGCCTCCCCACAACCACCTATGTGGATATCTGCTGTTAAATCAGAATGATTATTCCTATCGTCAGGTGCTTTTCGTCGGCCACCATTTTCCTCCCTCCCATTGACCGTGTTTTTCCATGCCGTCGATTTTGTGCCTATCCATTAATCAACAACGTCCGGCACGCACGTTTCCCCCGTTCGATCAATTATTTTCCCACCAAGGGTTGAGAGTGGAACGGAGCAGTATAGTAACTATTCACTTCTGTTGACTTCTCCGTTAAACTTAAACCCGGTCAGATTCCAGCAGCATGTACCTTACGGACGTCGTTGATTCCCCGTCTTTGATCGCCAACGCGGGTTGACCACCTCGTATGCGATGACAACTTTGACAAGCTGCTCTGATGCTGTGTTCCTGGGAGCAAACAGATTCGGTTCAAAACCGTCTCCTGAGAGAGATGAATGGATCCTGGTAATCCGGATTTTCAGTCACAGGAGCCCATGGTATAGTTCCCCGGAACGAAGCCTATTGCTCCTGGGACTGCTACCATGGTTACTAGAGGGGTGAGGGTGCCACGTATACGTAGAGGTGGATAGCGTATCGGGATGAAAAATCAATATTAAGAAAGGCTATAGTCGGCTCCAGATATGTACAAGACGTGGCGCGAGGAAACCAAAGAGAGGAGCTTCTTCGCGTTCAAAGGAACCCAGATAAGCAATCCCCTCGTCGTGTATGCTTCAGGTATGTCCGTGACAAGAGGATTACAGTCCGCATGCATTTACTCCAGCAAAGTGGCGCAGGTCGACGAGGTTCTGCCTGATTTGACTACTCCAAGGTGGAGAAAGGAGTAACATTGGACCAATCACAAGTTGCCTTTCGTAGACTGAACGGGTTTGAAACCATTAGATGGAACGGGATGCACGACCACTGTCCGTTGTACTGCTTGCGGTTTCTCAAAAGCTGTCTATTGGTCGATATTCTCCGCGACCTGCAGCAGTCACAACTGAAGGCAAGGGTGTACTTACTTCGCAAACAAACAATCCGCCAGTGTCCACGAGTCCATCGCCTAAGACTGCACGCCGATCCTAACTCACCACTACACCACAGAAAAACAAGGCGTGAACCCACTCCGCCACAATACACGGGAAAAACGATCAAGTCCTTGGAACTATCCGGGCCAAGTTGTCAATATATTCTAAGCAGAGGGATTTGCTAAGAAAGAGGTGTTTTCAACGATCCGGAGTAGCTGCGTGGCTAGTGATCTGGATAGGGACGCTCAGGGAGACCGTTGGCGTGAGAAAGGTCTTTCCCGCGGGTTGATACGATAGGGAAAGTTCGAGGGAATAGATGCGGGCCATGAGACAGGATTGGAACGTGGGAACAAAGGCTCTAGTCTTGGGCAGAGTGATGGCTATGACGACCGATGCTGTATAGTAAGTTCCTCTCCCAGCAGTAGTCAACTCTTCGGACATGGTCGACCGCACAGATACGCGGCGAACAGTATCGGAGTGCTTCATCCACTGAGCCGAAGCCACACACATTGTCGACAGTGGCACATTTTCCGTATACAGGCCGCGGCCTGAGACTGAGAAGGAAACGAGTCCAGAGGGCCTTACTAAGTCTTCCCAGGGCGCGACGCTGTAGAAGGTGTGCACCGCCAGTTCGCTGGTCAACGAGCCGAGCTGGGGTGGTTGTTCATTGCCCTCGGGATCGAATCTGAGGTGCAAGACAGCCACTGTACTCACACTCTCGGTTGCTTCACAGCTGGGAGAGGAGAGTTGGACAGGCTTGGGTTGGGCGGCTGACGCCGTTAGACGCCCCTGTCGACCTCTCAATAACCCACGCTTCACAATCTTCACCTTTCTCGTGCAATAACCGGACATCTCGTTCAGGCTCACGGGCGGCTCTTCTACAACAATCGGGATAACGCGAACCTTCTTGATCGATTCTGCAAGCGTTTTAGTGACTCGGTCCTCCGGACACGACTTCCTGAGCAATGATACGCGGACCATATAGTCTATGTGGCTCGTATATGGCGTCATATCATGTAGCAATGTCTTGTCGTTGCTGGCAAGCATATGGTCACCAAGAGTTGGGGGCACCATGGTGTGGAAGTGTTCAACGTGTACATTTTGCTTAAAGTGCCTGCAGATCTGGGGCAGTAGCCGGCGTGGCACGACGAATATGAATGGAAACTGATAAGCATGTCCACTCTGTAGCACTCGCGGAGTCGGGTACTCAGTCTCATCGACGGGCTGACGTAGTTCGAGAAATACCTGTTGGGCACTAGCTCGGCTGCGGGGCCATGGAGTCTCAACTGATGTCTGTGATGTTCCTTGAAAGAGAATTTCAATCTCGTCAAAGTGTGTGTCGTGTTCCGCGGCCACTGTAACGGTTCCCTCGATATTATCGCCAGTGGTGTAAGAATTGACCGGGCAGGGACTTTGCCCGATAAGCTCGATATCGATTTTTGGGCACGAGCTGCGGCTCCGGACGCCCAGCGTGGCGGATCCCCGGCTGGGGACTGAAATTGTGGCCATCGCGCGGTTCCGTTGGTCTGAGACGTAGCGACTGAAGGACTCAGGTCGTTACGAGGTACAAGGGAAACAAGCAAAATGCGTTGATCAGATAGGTGGTATTTTATTGATGCAGAAGAAGAGAATATGTATCCCTGCCGTCAACAGGCTGTATGCATGGATGAGACGTGGAGGGCTCTACTTATTTATGCAGAGACGCCCGACTTCTGGGGTTTGTGCTGCAAAGGCGGTACGACATATCGTGATCTAACGGGTCGAGCACCCGTCATAGGTTACCAGTTCGGTGAGATGGTTGGGAGTAGCCATGAACTGATTTCAATAAGTTGCGATAGAAGTGACAAATAAGCATTTTTCTCAGGTGTAGGGTCTGTTTGATGGATAATGTATGGGGAAAAGGCCAACC
>ASY004881
GCCGCCCTTCCCGTGCTGGTCAGGCATTACGAAGAAAGAACGTAAACTTTTATTGTAGCAATCTTTGCGAAGTATTAAGCCTCATCGCCCTTAAAGAAGGCGGTGACACAAGTGGCATTATCGCTCTGCGGCTGGATTGTTGATTCCCTGGTGATTTCATAGGCAACTTTCTTAGCTGGTCTCAAAGACTCCCAGAATAATTTAGCCGCCCGATCCACGATAGCAGTATCGTCTAGTATATCAGTCACGCCGTCTGTGGTTAACAACAACGCATAACGACGAGTCATGTCAAGGCGGACTTCACGGATAGCAGGGTCGCTGGAGAGAAAATCTGCGTTGTTCTTATCTTTCTTGCCTGATGCTCTCTCTTGGGATCTGGAGAGATAATGCGAGCCACGGTTGTTGAGAGGATTCTTGTATTGGAGATCTCCAAGAGTGCGAGACATGTTGAGTGACCCTATCTGTCAATGAGCATTGCTCATCGATTGAACTATATCTGGTTCGAGAACTTGCCTACTCTGGCACATCCACTTTTCCAATTGATGACACCTCCGGCTTCGACTATGCGTCTTTCTTCCCGCAGGTCAGCGGGTGAGTGTTCTTCGGACAGACGAGTCTAAGCAGGTCAGTTCCCTTCAGTCTTCCTGTAGGATAACAGGATCAACAGGACATTATACGTACTGCCTTCACATCTTTTGCATTCGACAATCCTTCTGCCTCCCCAAGTATCACATGCGAGTCCCCCAGATTGCCCGTAGTAAGGAGACCGCTGCTCAAATCAACCAAGCAGATTGCAACTGTCGCACCAGAAAAGGCATTCTCATCCTGTCCTGAATCGTACTCCCCTAGGAGGAGAGCCTCCTCTTCCTCTAGCGCCGATTTAATGGCTTTCGTATATTCTTTGTTCCTGAGGGCACGACTTTGAGCGATCAAACGTGGGACGTGCTCCTTAGCATGGTCTGCTACCTTGTATGAACAGCTGCATTGCCGTTAAGTTATTACTGTCGTCTTTTGCAATGTGTACTGAAGACTTACTGCCCGTCACAAACAAGGAGCAGTACTAGGTCCTTGTTGGTGGTTGGGAAATTGTCGGGTACTAGTACAGTAAATCGGTCTTCTTGTGTCGGGCGAGAGCCTTGAACCTTTGCTATCGTCAGCTCCAGTTCGGGCGCACCAAAATCAATGGAGCTCAAACACTGCTGCCCCCTGCATCTTCAAGAATAATGGGCCCCATTTGTGCAATAAGTGAGTCCCGAACCTTCCCAAGCACGGTTTGTGCGCCAAGCGAAGGAAGGGTAGATATATTCTCGAAGTTCGGGGCAGTGACGTAAGAATGTATATCTCTAAAAACGTCAGCCTCTGCTCATTACCAGCGAAACTTCCGGTTTTCTACGTGCACTGCTAGTGGGCTATACGATTGTCATTTGCTCGTGACTAGTCCCATGGGTAGGAACTAGGGTACAAGATGTCTCCAGAGACTTGCACTTGACGCCGGATCTCTCCAAAGGTGACGGTCGATTTTGGCGACGGTATGCTTCGTCAGTTTACAGCAGAACGAACCGAGTCACTGTCAAATTTGAGTGGCATTGTATCTCTTCCATGCACCTAGTTCTCTTTGCTCTTTCTGGAAGCAGATCATATCACACTCTCTCAACGGGAGGCTTGCCGCGCCCAATCCGACCGAAATGTTGCAGCTGAGGATGCTGTAAATCTTCATGGTGGATGTGGCTTTGTGTTGTTCGCTGAGATGCGAACGGAGGGATGCGAAGTTAGT
>ASY004929
CATTCGAGCGATCAAATTGTATGCGGGACAGCGAAACCCCATGAATTAGACTGCAAGTGGCCGTCTTACTGCGAAAGATGATATATTGTCCAAGATGCGCTTACGACAAACCCGAACCTAGTCCGACGAGTTGACTGAGACAGAGAATGCCACTGGCGCGTGTCACCTCAATGCAAGTCAATTACCTATACAAATACAACTTGGTCTTCTTCTTCTGCTCTTCATCGCCCTTCTGTGACGCTGCCAGCTTCGACCGCGAGCGAACTTTGGAGCCGTACTTGAAAAATACAAAAGGAATAAGTGCAAGCATCGTGGCCACGAGCGCTAGAATAAGGCCTGCGTATTGACTCCCAACGTTGTGAAAAATTTGCGACGCAAATAGAGGCGCCACCGCACCCAGGGTATTCCGCAGAAAGCCCTGACCTGCGATTGCAGAGGATGAGTTCTCCCCGTAGCAATCAGAGGTGAAGCTATAGATTGACTCGAATATAAAGAAAATCCCAACGGTGATTGGTGCTAGGGCGATGATCGGCCCGGACCAGTGTAAATGGCCATATTGTGTAAAAGAGTAGATGAAGAGACCCACGGGGAGCCAGATAGCGCCAAACTTCGCCCCGTATAGACGAGATTCAGGGGTAATGCGTCGATTCCGCGAAGCGGATATAGCCTCATACTTGCGGATCTGAATGAAGTTTGTTGCAAAGCCAATTGTTGTCCCGATACAGAGAGAGATATAAGGAAGACCGGAGATGCCCTCGTTCCAGCCGCGTTTTTCTGTGAAAGTAATTGGGATAACCGATAAGAAGAGGAAAGTCACAAACCACGCAAAGCCAATCCAGAGGCCAAAGGCAAGGACCGCAGGTTCAGTAACAAGCATGTGTCCTGCCTTTATAGAGGAGTTATATAGCGCTTGCTTGAGGGTCGGGACTTCGAGTTCACTTTCTGCCATGTACTGGTCATTGCCCGTTTTTTCACGGAGGTGCTTTGCTCGTTGTTGAATAATAGCACCGCCGCGGTTTTCCTGAAGGCCGATG
>ASY004963
CACCACCCACCAGCGGTTCTGCGGGCTGAGCCACTTCCGCGCTGCCGAGATGAGGCTCTCATGGTTCATTGCACGAAGAACGGTATCCAACGGTACGACCAGTTCCGGAAAGCGTCCATTTCCGGTCTCGCTGAATCGGATGCGGTGCCCCCAGTCCGCAGCATTGACCAGCACCGGCACATGGTAGTCTCGATTGACACGAAGGCAGCCCTGGATTTCCAAGACACGTTCCAGCCGGATAGAGTTACGGCCATCGTTGATAAGATGGCTGAACCCATTATCAAACGAGAGGCAATCGAGCCGAACGCGAGCACTGCCTTTACAGCGTTCCTCACGGTATGCCTCTAGCGACTGC
>ASY004968
CAACTAAATAAACGAAAAAAAACCCCCCTATTCATACTCAGCTGTGACATTATTTGACCCCTGCTTCCGGTCGTTGACGTAGAAAACAAAGTCCATGGATGCCCCCGAAGGCACCATCTCTAGATCAAAATCCAGCGACTTCAGCCTTTTCTTCCCGTCCGACGAAGTAAAGTCCTTGAGCGCTGACTTGTCCACGAGGGTGCACTTGAGCTCGCATAGATCCTTCACCGTGTTGTCGCGCCGGCCAGGGGGATTGCTGCTGTCGCACTGAACGAGAGACGTGCCTAATCGTCCCTTGGTGTCTCTGGGTAACTTGACATTCCACTTGTGTCTCACCGGGTCGATTGTCGAAACATCATCGCCCTGTATAGCGTGGTTAACTATTAATTCGAAAACTTGACAGCAAGGTACCCAGGGTGGAACGTACCTTGATAATGTACCATGCCATCTGGTTTCTGATCACATAGTCGCCTTCATCTGAGTCCCAGTCATAGTATGGGTCGTTCTTGTCGTCCTTGGCAGGGTCAAACATCTTATAAAATGGCATCCCCAGGCTATAGCGCGAGATGGTTGAAGTGACACGGATGGGAGCAGCGGCGTTCATCCGGGCGATTTTCATGGACGCCCAATTGTCGTCGTCGCTCTCTGCAGCCATGACCTGGTCTTCGAGGAAGCCCTTGTAGACGGCGCCACGGCAGATGGCAGTGCGTCTGTTGGCTGTGGTTAGAATAGGAGTAGTTGAAGCTCTGGGCTGGGACACTTACGGTTTCATTCCAGCGGACTGGAGGACCAGAGTTCCTGCTTTTGCGTGCCTCTCCTTCAAGTGCCGGTAGAGGTAGGGGCTGGATCCTAGCCCTCCAAAAAGGATGATGCCCTTGACCTTGCGACTTTTCTGCTCAACCCGTTTGATCTGCTCATCGACAAGAGCGTCAATGCGTGAGAACGATTCTGTGTAGGCAGTGGCAATGTCCGATTCTCGGAAATGGATACGGCCTTTCTTGATATAAGGAGGCTGGGACATATCATCGGAGCCTGTCTTGTCAAATGCTTCCGCTGGAATGGGCACAGGGTATTCCTGGTCTGCATCATCCTTGGGATAGAACTGTCGCTTGTATCCTCTTTCCCACTTATCTGTTAGGATCTCCTTGATCCCGTTTGCGCTGAGAAGAGTCCAGCGCCTTCCAAGTCGTTTCCTGCACAGTCCCTGGAAGGCATCGTCGATGAGTACGCCCCCACATAAGCCCCCTGTGCCCTCAACGGCCTCTTTCATTGTGATTGGATTTGTGCTGGATATTTCATAGCTGATCAGATCCACGGTTCCACCCCCTGCGTCACAAATAAGCCAGACATCCCCAGGCTGAGCCAGCCTCTTATTCTCCGGCTCAACAAGCGTCGCCATGCCCGCAGCCTCTGGCTCAAGCACGAAGCTCAGGTGCGTCTTCCCAATCGGTCGAGGAGCCAACAGACCAGCCAACTGCGCAGCCTCTTCCATGTTCTGTCGCGCATATCCCTTCCAGATCGCGGGCACGGTGATGACAATATGGAACCGCAAGCTGTCCAGGGAACCAGGCCCACGCGACTTCTCAATCATTTGCTGGGTATGCTCCCACAGGAGGCGCAGGTAGTCCGCGACTAACTCGACCGGCCGTCTCCCCTCAATACGCAACTTCTCCTTTGCGCGCAGATAGAACTCCGAGGATCGCACTTCTTCCTGCACGTCTTCGTTCTTCAAGAGGAGCAGCTTAAACCAGCGAACCGGATCCGCGCCCTGGGGGATGTCGTAGCCCCATGATATGTCGCCGTGCTCGTAGAACAGCTCGGTGGGGGCCTTTCCCTCCTCATTACCGCATGCTGGCCATTCGGTGACGAGGCTGATATGGTTGTCTTGGAGCTCACTCCTGGTTGCGTATGCGACACCGGAGAACGTTGTCCCAAAGTCGATTCCGACGACGAGCACGTCGTCTCTTTCGTTGAGATCGAGCCCCTCCACTGGCGGAATCATGTCCCAACTAGCGTTATGGTCGTCACCGTACATATTGCCGCAGAGAGTGTTGCTATAGCGAGGTAGAGCAGTACGCGGGTAGGATGATCAACTGGAGTCGTGTAGGATGAGATGGATGCACCTTACTCCTTATACGCAGGTGCTGGAGGAAATTCGCTGCAACCCACGGCGAGAACAGGAACCTGTTTGCAAAAATACCAGCCTCGCGGACACTGTCATGCTAATTTCCAGACACACTAACTAAAT
>ASY005025
[truncated: 22,379,835 more chars]
